# Supplementary material for: Perturbed rhythmic activation of signaling pathways in mice deficient for Sterol Carrier Protein 2-dependent diurnal lipid transport and metabolism
Source: Sci Rep. 2016 Apr 21;6:24631. doi: 10.1038/srep24631 (PMC4838911; doi:10.1038/srep24631)
Supplement: Supplementary Table S1 [file srep24631-s2.xls]

## Sheet: RNA
	Genotype	p value	F(2,9)	robustness (%)	Mesor	Amplitude	Acrophase (h)	fold change
Scp2	Scp2 WT	0.589938	0.992	0				1.34093
Scp2	Total	0.159984	2.255	11.2				1.91767
	Polysomes	0.138447	2.474	14				1.70483
Scp2	WT	0.188183	2.017	7.9				2.2233
	Ob/Ob	0.588851	0.989	0				5.35009
Ppara	Scp2 WT	0.001987	14.308	68.1	0.3715	0.1705	10.24	2.98928
	Scp2 KO	0.001166	17.265	72.4	0.5497	0.28	11.44	2.7515
Acox1	Scp2 WT	0.000325	27.636	81.3	0.3653	0.0805	10.74	1.77771
	Scp2 KO	0.868388	0.143	0				1.43781
Cd36	Scp2 WT	0.045111	4.434	32.8	0.2017	0.0499	9.14	2.41204
	Scp2 KO	0.124428	2.641	16				1.68998
Cyp4a14	Scp2 WT	0.903592	0.102	0				16.2632
	Scp2 KO	0.010681	7.881	51.5	0.4512	0.1803	3.66	4.7238
Lpl	Scp2 WT	0.000165	36.21	85.3	0.3261	0.1627	4.1	3.56044
	Scp2 KO	0.003978	11.219	61.8	0.6235	20.95	5.92	2.74629
Srebp1c	Scp2 WT	0.015713	6.823	47	0.4963	0.1894	17.45	4.56195
	Scp2 KO	0.034893	4.958	36.6	0.4515	0.0999	17.46	2.0832
Srebp2	Scp2 WT	0.157798	2.276	11.4				1.98669
	Scp2 KO	0.125254	2.63	15.9				1.72255
Fasn	Scp2 WT	0.057511	3.966	29.1				3.26579
	Scp2 KO	0.022823	5.902	42.3	0.5187	0.2046	20.28	4.20045
Hmgcr	Scp2 WT	0.101446	2.97	19.7				3.93658
	Scp2 KO	0.049291	4.26	31.5	0.5061	0.1816	17.5	3.50466
Lrh1	Scp2 WT	0.06847	3.647	26.3				2.05201
	Scp2 KO	0.050006	4.232	31.1				1.64453
Cyp7a1	Scp2 WT	0.011577	7.651	50.6	0.3117	0.1574	16.16	7.17515
	Scp2 KO	0.031513	5.176	38	0.6212	0.1849	16.22	3.22529
Cyp8b1	Scp2 WT	0.000212	32.641	83.8	0.3087	0.138	3.72	2.8185
	Scp2 KO	0.001395	16.202	71	0.671	0.1953	5.32	2.13153
Nr0b2	Scp2 WT	0.011818	7.592	50.4	0.5945	0.2367	3.43	4.21124
	Scp2 KO	0.039293	4.712	34.9	0.5197	0.1245	4.33	2.13402
Chrebp	Scp2 WT	0.001122	17.506	72.7	0.7164	0.1614	1.93	1.84647
	Scp2 KO	0.000345	27.012	81	0.7321	0.1226	2.55	1.5232
Pklr	Scp2 WT	0.757394	0.29	0				2.26367
	Scp2 KO	0.682195	0.406	0				1.71456
Txnip	Scp2 WT	0.001005	18.208	73.6	0.6248	0.1988	8.89	2.53248
	Scp2 KO	0.010593	7.905	51.6	0.6256	0.1727	10.17	2.15396
Bmal1	Scp2 WT	6.8e-05	53.309	89.6	0.3804	0.2672	23.32	10.405
	Scp2 KO	0.000121	41.208	86.9	0.4332	0.384	0.07	12.6163
Dbp	Scp2 WT	0.0048	10.456	59.9	0.2789	0.3881	10.04	77.6398
	Scp2 KO	0.000272	29.608	82.4	0.2977	0.3832	10.92	103.918
Rev-erba	Scp2 WT	0.002104	14.024	67.6	0.2836	0.3911	7.24	48.8266
	Scp2 KO	0.001244	16.876	71.9	0.286	0.396	7.57	68.7122
Per1	Scp2 WT	0.001443	16.01	70.7	0.4444	0.3341	13.2	9.24648
	Scp2 KO	0.002155	13.907	67.4	0.2525	0.2039	14.01	13.4833
Per2	Scp2 WT	0.000313	28.043	81.6	0.3803	0.3596	15.04	13.1411
	Scp2 KO	0.001065	17.832	73.1	0.224	0.3392	15.26	19.9215
Cry1	Scp2 WT	5.1e-05	61.014	90.8	0.4583	0.33	20.56	7.42943
	Scp2 KO	2.2e-05	94.76	94	0.4498	0.3445	20.58	8.55143
Abcg5	Scp2 WT	0.001134	17.438	72.7	0.4824	0.2929	10.83	4.45256
	Scp2 KO	0.003578	11.644	62.8	0.5015	0.3177	11.97	4.36051
Abcg8	Scp2 WT	0.002982	12.412	64.5	0.3682	0.2598	7.74	5.40062
	Scp2 KO	0.004318	10.9	61	0.4677	0.2844	10.26	5.21343
Pnpla3	Scp2 WT	0.002855	12.601	64.9	0.403	0.2812	21.19	6.5406
	Scp2 KO	0.044664	4.454	33	0.2827	0.1935	20.8	9.17904
Bip	Scp2 WT	0.165701	2.203	10.5				4.95863
	Scp2 KO	0.38908	1.055	0				4.0368
Chop	Scp2 WT	0.715443	0.353	0				2.98767
	Scp2 KO	0.516844	0.718	0				3.4046
sXbp1	Scp2 WT	0.517964	0.8	0				3.15387
	Scp2 KO	0.076474	3.45	24.5				2.32726
Eif4e	Scp2 WT	0.215379	1.826	5.2				2.54757
	Scp2 KO	0.064372	3.758	27.3				3.13102
Eif4g1	Scp2 WT	0.051809	4.164	30.7				1.79216
	Scp2 KO	0.077066	3.437	24.4				1.42673
Eif4b	Scp2 WT	0.084291	3.281	22.9				2.06016
	Scp2 KO	0.063647	3.779	27.5				1.45645
Eif4a2	Scp2 WT	0.000381	25.994	80.3	0.5831	0.1704	9.94	2.3657
	Scp2 KO	0.017672	6.523	45.6	0.7672	0.0955	9.16	1.44236
Eif4ebp3	Scp2 WT	0.000275	29.476	82.3	0.4299	0.4103	15.36	11.2196
	Scp2 KO	0.000562	22.487	77.8	0.4958	0.2528	16.67	4.66947
Clock	Scp2 WT	0.02357	5.827	41.9	0.5721	0.1583	23.01	2.42453
	Scp2 KO	5.8e-05	57.549	90.3	0.633	0.2668	0.04	2.99078
Tef	Scp2 WT	0.000148	37.87	85.8	0.273	0.1997	12.39	6.85924
	Scp2 KO	0.000307	28.255	81.7				12.0177
Cry2	Scp2 WT	0.047028	4.352	32.2	0.3817	0.1614	10.88	3.80722
	Scp2 KO	0.000556	22.564	77.8	0.3711	0.1576	11.12	2.94717
Npc1	Bmal1 WT	0.000215	32.473	83.8	0.513	0.3007	8.9	3.432
	Bmal1 KO	0.009827	8.125	52.5	0.4482	0.1371	8.31	2.55779
Npc1	Cry1/Cry2 WT	0.001038	18	73.3	0.5786	0.2564	9.14	2.7965
	Cry1/Cry2 KO	0.071893	3.559	25.6				2.04519

## Sheet: Protein
	Genotype	p value	F(2,9)	robustness (%)	Mesor	Amplitude	Acrophase (h)	fold change
SCP2	Scp2 WT	0.000183	34.679	84.7	0.6877	0.2565	9.15	2.3288
P-EIF4E	Scp2 WT	0.007071	9.152	56	0.4462	0.2009	7.37	4.92586
	Scp2 KO	0.144284	2.411	13.2				2.79867
SCP2	WT	0.109119	2.851	18.4				13.0853
	Ob/Ob	0.003832	11.367	62.2	8.1373	4.8628	5.71	5.58625
P-EIF4G	Scp2 WT	0.023242	5.859	42.1	0.3209	0.1865	16.93	4.94066
	Scp2 KO	0.001123	17.499	72.7	0.3367	0.2584	19.33	7.85711
P-EIF4B	Scp2 WT	0.015436	6.869	47.2	0.11	0.0645	17.43	4.71397
	Scp2 KO	0.18052	2.077	8.8				5.03574
P-4EBP1	Scp2 WT	0.564615	0.617	0				1.83755
	Scp2 KO	0.00182	14.754	68.8	0.6445	0.1565	11.54	1.80649
P-RPS6	Scp2 WT	0.001068	17.818	73.1	0.371	0.4352	16.6	71.2969
	Scp2 KO	0.044081	4.48	33.2	0.3932	0.2396	18.07	14.5647
P-AKT	Scp2 WT	0.000314	27.99	81.5	0.1417	0.0952	16.17	3.71041
	Scp2 KO	0.006582	9.384	56.8	0.4645	0.25	17.2	5.24526
P-ERK	Scp2 WT	0.000174	35.391	85	0.3925	0.1403	6.87	2.50333
	Scp2 KO	0.064351	3.759	27.4				1.84637
BMAL1	Scp2 WT	0.001149	17.357	72.5	0.6008	0.2196	8.11	4.32724
	Scp2 KO	0.001085	17.718	73	0.5631	0.1071	5.02	1.56207
REV-ERBa	Scp2 WT	0.008296	8.641	54.3	0.2073	0.3265	8.81	447.949
	Scp2 KO	0.010208	8.013	52	0.1644	0.2261	9.08	59.0239
CRY1	Scp2 WT	0.021272	6.069	43.2	0.5463	0.178	0.48	3.04417
	Scp2 KO	0.045532	4.415	32.7	0.3252	0.1071	21.43	3.83068
PER1	Scp2 WT	0.000157	36.876	85.5	0.2576	0.3132	18.15	79.872
	Scp2 KO	0.000767	20.064	75.6	0.2588	0.2822	18.89	84.4652
PER2	Scp2 WT	0.013169	7.293	49.1	0.1716	0.1775	17.06	50.7805
	Scp2 KO	0.002614	12.996	65.7	0.3992	0.3437	18.48	20.4621
Casein Kinase 1e/d	Scp2 WT	0.004197	11.009	61.3	0.3436	0.1331	12.68	3.71837
	Scp2 KO	0.002523	13.159	66	0.5623	0.1888	14.63	2.40353
sXBP1	Scp2 WT	0.589666	0.568	0				11.5194
	Scp2 KO	0.280083	1.47	0				3.99605
EIF4E	Scp2 WT	0.003474	11.764	63.1	0.6773	0.1356	13.25	1.7372
	Scp2 KO	0.514405	0.791	0				1.27937
EIF4G	Scp2 WT	0.05148	4.176	30.8				3.7793
	Scp2 KO	0.037512	4.807	35.5	0.3163	0.1894	19.85	6.69062
EIF4B	Scp2 WT	0.277111	1.484	0				2.82219
	Scp2 KO	0.593653	0.56	0				2.58717
4EBP1	Scp2 WT	0.001762	14.925	69.1	0.425	0.1407	7.07	2.18006
	Scp2 KO	0.05342	4.106	30.3				2.2047
RPS6	Scp2 WT	0.002668	12.904	65.5	0.7919	0.1066	12.2	1.46235
	Scp2 KO	0.105055	2.912	19.1				1.50188
AKT	Scp2 WT	0.038858	4.735	35	0.4199	0.0561	15.08	1.58688
	Scp2 KO	0.742152	0.313	0				1.74681
ERK	Scp2 WT	0.027838	5.448	39.7	0.5425	0.0777	8.23	1.63799
	Scp2 KO	0.093251	3.11	21.2				1.82006
CLOCK	Scp2 WT	0.007867	8.808	54.9	0.581	0.07	3.85	1.45359
	Scp2 KO	0.09708	3.043	20.5				1.91641
TEF	Scp2 WT	0.017414	6.56	45.8	0.1908	0.3062	12.35
	Scp2 KO	0.00153	15.686	70.3	0.1785	0.2737	12.32
CRY2	Scp2 WT	5e-06	256.599	97.7	0.4979	0.2755	20.37	3.03054
	Scp2 KO	0.002128	13.968	67.5	0.4591	0.2014	21.08	3.83724

## Sheet: metabolite measurements
	Genotype	p value	F(2,9)	robustness (%)	Mesor	Amplitude	Acrophase (h)	fold change
Serum Glucose	Scp2 WT	0.023216	5.862	42.1	1.8317	0.1582	13.34	1.37642
	Scp2 KO	0.129815	2.574	15.2				1.47575
Serum Insulin	Scp2 WT	0.002608	13.006	42.1	2.1876	1.7963	17.1	7.27099
	Scp2 KO	0.002756	23.758	15.2	2.1325	1.2766	19.42	4.16298
Serum Triglycerides	Scp2 WT	0.00089	19.014	74.5	1.1907	0.3991	0.13	2.47714
	Scp2 KO	0.013342	7.257	49	0.9336	0.2063	23.36	1.93641
Serum Cholesterol	Scp2 WT	0.249314	1.625	2				1.65562
	Scp2 KO	0.166743	2.194	10.4				1.62362
Liver TAG	Scp2 WT	0.000574	22.303	77.6	0.0058	0.0025	4.62	3.19737
