# Supplementary material for: Perturbed rhythmic activation of signaling pathways in mice deficient for Sterol Carrier Protein 2-dependent diurnal lipid transport and metabolism
Source: Sci Rep. 2016 Apr 21;6:24631. doi: 10.1038/srep24631 (PMC4838911; doi:10.1038/srep24631)
Supplement: Supplementary Table S2 [file srep24631-s3.xls]

## Sheet: Lipidomic raw data
Lipid	wt9zt0	wt9zt2	wt9zt4	wt9zt6	wt9zt8	wt9zt10	wt9zt12	wt9zt14	wt9zt16	wt9zt18	wt9zt20	wt9zt22	wt10zt0	wt10zt2	wt10zt4	wt10zt6	wt10zt8	wt10zt10	wt10zt12	wt10zt14	wt10zt16	wt10zt18	wt10zt20	wt10zt22	scp2k04zt0	scp2k04zt2	scp2k04zt4	scp2k04zt6	scp2k04zt8	scp2k04zt10	scp2k04zt12	scp2k04zt14	scp2k04zt16	scp2k04zt18	scp2k04zt20	scp2k04zt22	scp2k05zt0	scp2k05zt2	scp2k05zt4	scp2k05zt6	scp2k05zt8	scp2k05zt10	scp2k05zt12	scp2k05zt14	scp2k05zt16	scp2k05zt18	scp2k05zt20	scp2k05zt22
Cer 34:1;2	0.016076	0.0135184	0.0211255	0.0146496	0.0124782	0.0177089	0.0166214	0.0222492	0.0324778	0.0176935	0.0157859	0.0180955	0.0134965	0.0192958	0.0134327	0.0149779	0.0172393	0.0127347	0.0307664	0.0179841	0.016449	0.01709	NA	0.0127717	0.0122851	0.0122496	0.0168238	0.0119478	0.0133692	0.0171839	0.0133389	0.0150444	0.0153656	0.01384	0.0133907	0.0158654	0.0123408	0.0102647	0.0135632	0.0102225	0.0125987	0.0170275	0.0130721	0.0297646	0.0061692	0.016701	0.0122759	0.0125422
Cer 40:1;2	0.0252623	0.0289445	0.040723	0.0336934	0.0237495	0.0340186	0.0392188	0.0544395	0.0321574	0.0311804	0.0271578	0.0320432	0.0278672	0.0439578	0.0296403	0.0252139	0.0320025	0.0221662	0.0152529	0.0359219	0.0391702	0.0383855	0.0290188	0.0233474	0.0366255	0.0391447	0.0467605	0.0393224	0.03826	0.0341957	0.0381499	0.0475851	0.0381122	0.0394364	0.0342859	0.0337254	0.0360423	0.0380975	0.0458266	0.0402607	0.0285008	0.0372702	0.039041	0.0703365	0.0127531	0.0556981	0.024374	0.0236879
Cer 40:2;2	NA	0.00610298	0.00879164	0.00750399	0.00545044	0.00864296	0.00878047	0.0112124	0.00571309	NA	0.0060446	0.00744417	0.00557252	0.00869068	0.00698427	0.00672556	0.0068352	0.00485085	0.0045397	NA	0.00748262	0.00775494	0.00704639	0.00590952	0.00711047	0.00663237	0.00945498	0.00754685	0.00652598	0.00594964	0.00855046	0.00813312	0.00794237	0.00759054	0.00617829	0.0064244	0.00614691	0.00600215	0.00854846	0.00704924	0.00757175	NA	0.00882293	0.0139014	NA	0.00932779	0.0056168	0.00570583
Cer 41:1;2	0.0123464	0.0092735	0.0130718	0.0102031	0.00775459	0.0107984	0.0110447	0.0143237	0.0123393	0.0121112	0.0134166	0.0115426	0.012269	0.0142785	0.00995091	0.00939951	0.0122866	0.00848335	0.00889307	0.0135319	0.0127239	0.0136457	0.011059	0.0103333	0.0124955	0.0116614	0.0172814	0.0113839	0.0119188	0.0135222	0.0129926	0.0136256	0.014506	0.012645	0.0120284	0.0131909	0.0123735	0.0112614	0.0118893	0.0110296	0.0126247	0.0133611	0.0110259	0.0259501	0.00506663	0.0156821	0.0106327	0.00946175
Cer 42:1;2	0.0331747	0.0288561	0.0326703	0.0265278	0.0167333	0.022573	0.0236109	0.0383644	0.0368288	0.0299137	0.0266868	0.0328418	0.0279535	0.0384877	0.0233926	0.0205686	0.0249954	0.0182052	0.0175345	0.0278104	0.0334941	0.0384149	0.0276068	0.0293194	0.0482195	0.0602615	0.0600823	0.0501308	0.0448964	0.0496486	0.0454396	0.0535784	0.0515271	0.0554207	0.0502711	0.0497914	0.0518528	0.052738	0.050462	0.04866	0.0392263	0.0453244	0.0466581	0.0844254	0.0186874	0.0663142	0.0400095	0.0375827
Cer 42:2;2	0.0319577	0.0267222	0.0455798	0.0316405	0.0232295	0.0367441	0.0321242	0.0416625	0.0487074	0.03591	0.03291	0.0354029	0.0275544	0.0438605	0.0327529	0.0361089	0.0401162	0.0299682	0.0452896	0.0404766	0.0308125	0.0356128	0.0343796	0.0265162	0.0351334	0.0289991	0.0505419	0.0365544	0.0383142	0.0428828	0.0431288	0.0314152	0.036535	0.0364348	0.0301973	0.0397807	0.0308539	0.0228979	0.0342832	0.0308886	0.0448071	0.052922	0.0452404	0.0756144	0.0148603	0.0355697	0.0333393	0.0306714
Cer 42:3;2	0.00634288	0.00547937	0.00885507	0.00662897	0.0055477	0.00751502	0.00611079	0.00709889	0.00916321	0.00727136	0.00713654	0.00657252	0.00509326	0.00726808	0.00623213	0.0063571	0.00753414	0.00548539	0.00765239	0.00913503	0.00643558	0.00562335	0.00712771	0.00497153	0.00536287	0.00471889	0.00734477	0.00592414	0.00652573	0.00695474	0.00723419	0.00468516	0.00611506	0.00577789	0.00459155	0.00659883	0.00401587	0.00325825	0.00538637	0.00488487	0.00665529	0.00940179	0.00737745	0.0106212	NA	NA	0.00600284	0.00506472
DAG 32:0	0.00883704	0.0157986	0.00990075	0.0099083	0.00516592	0.00694226	0.0109433	0.0107465	0.0064012	0.0122123	0.0079906	0.021	0.0162219	0.0126991	0.00767731	0.00691945	0.00694938	0.00459114	0.00347877	0.00871877	0.00602071	0.0111052	0.0125094	0.0116033	0.00531933	0.00773225	0.00666049	0.00706896	0.00549203	0.0048312	NA	0.00437264	0.0137328	0.0133272	0.00785899	0.0087535	0.00928712	0.00646083	0.00686239	0.00698727	0.00308235	0.00435099	0.00414015	0.0106901	0.00213658	0.00890039	0.00707486	0.0085469
DAG 32:1	0.0047286	0.0124544	0.00532728	0.00645023	0.00160985	0.00321249	0.00425336	0.00403217	0.00121467	0.00489584	0.00588516	0.00888976	0.0024245	0.00491845	0.00330217	0.00402312	0.00294865	0.00171444	0.000545259	0.00433201	0.0021688	0.00274817	0.0059551	0.00764436	0.00172897	0.00222081	0.00406022	0.00498029	0.00335594	0.0023475	0.0121094	0.00124785	0.00326112	0.00352474	0.00211249	0.00371299	0.00279894	0.00195854	0.00187616	0.00366104	0.00264158	0.00343761	0.00197486	0.00348236	0.000364014	0.00167112	0.00328248	0.0035287
DAG 32:2	0.00260943	0.00730224	0.00765624	0.00889871	0.00284094	0.00639908	0.00941483	0.00353851	0.00170477	0.00354079	0.00791209	0.00553576	0.00169192	0.00415752	0.00492243	0.00470243	0.00602475	0.0043086	NA	0.0040767	0.0016625	0.00132567	0.00465813	0.0053136	NA	0.000805095	0.00241195	0.00268433	0.00204521	0.00267123	NA	NA	0.00164487	NA	0.00108862	0.00116337	0.00154556	NA	0.000921534	0.00141022	0.000868584	0.00201187	0.00138083	NA	0.000397865	NA	0.00089328	0.000841618
DAG 34:1	0.111512	0.198077	0.117671	0.137304	0.044154	0.0681746	0.0898392	0.0782151	0.0394471	0.0947732	0.104101	0.181096	0.0462722	0.0815515	0.0764408	0.0828025	0.0685099	0.0455159	0.0203213	0.0720751	0.0434429	0.0669606	0.101534	0.136453	0.0759271	0.0908756	0.121513	0.141016	0.100529	0.0872555	0.530456	0.052102	0.107173	0.107304	0.0852295	0.131443	0.104498	0.0715432	0.075569	0.117451	0.086183	0.102189	0.0675236	0.115874	0.0190469	0.0862509	0.126818	0.128971
DAG 34:2	0.0227642	0.0621076	0.0388674	0.0440748	0.0107108	0.017307	0.021537	0.0152853	0.00817165	0.0166847	0.0255195	0.0372038	0.00701819	0.0176972	0.0224114	0.0239984	0.013429	0.00938928	0.00302	0.0156835	0.00681216	0.00935368	0.022995	0.0385421	0.00863846	0.0131582	0.0300866	0.0357612	0.0236129	0.0198556	0.00971308	0.00600367	0.0123577	0.0133547	0.0121509	0.0221719	0.0140229	0.00834897	0.0143095	0.0254123	0.0235296	0.0268369	0.0122935	0.0138786	0.00236417	0.00875162	0.028815	0.0236531
DAG 34:3	0.009599	0.0263928	0.0438443	0.0471589	0.0148766	0.0263606	0.0327398	0.0121003	0.012603	0.00992537	0.0240464	0.0185672	0.00517614	0.0158692	0.0248704	0.0219595	0.0186939	0.0126665	0.00381304	0.0117429	0.00588211	0.00797367	0.0129531	0.0168412	0.00307449	0.00573091	0.0198283	0.0174668	0.015747	0.0163116	0.00673879	0.00477619	0.00705306	0.00645485	0.00561668	0.013993	0.00641953	0.00368246	0.00842357	0.0135338	0.0107618	0.0201578	0.00997488	0.00983873	0.0022351	0.0063175	0.0104072	0.00845397
DAG 36:2	0.00907859	0.00907292	0.0101119	0.00958464	0.00531328	0.00793213	0.0134862	0.0093128	0.0104981	0.00785979	0.0112739	0.015756	0.00710928	0.00903567	0.00736185	0.00740769	0.00978618	0.00579607	0.00480652	0.00815383	0.00718861	0.00951122	0.00748654	0.00735165	0.00673839	0.00526252	0.00975354	0.00743188	0.00908497	0.00812218	0.00915084	0.00805641	0.00831869	0.00761253	0.00684431	0.00700052	0.00614273	0.00634558	0.00733576	0.00771413	0.00537264	0.00564019	0.00621305	0.0129803	0.00196078	0.00972221	0.00454868	0.00555121
DAG 36:3	0.00155307	0.00362848	0.00320997	0.00351683	0.00176505	0.00293593	0.00224854	0.00260126	0.00207776	0.00185069	0.00291999	0.00320336	0.00159136	0.00306019	0.00185815	0.00263777	0.00234081	0.00161429	0.000835634	0.00304795	0.00140848	0.00203431	0.002237	0.00256708	0.0034631	0.00263762	0.00427154	0.00380184	0.00350192	0.00375556	0.00415722	0.00298926	0.00291671	0.00403702	0.00304031	0.00347608	0.00246107	0.00230912	0.00362917	0.00401287	0.00364421	0.00434697	0.00363319	0.00528541	0.000642918	0.0041838	0.00349636	0.00382208
DAG 36:4	0.00954852	0.0185043	0.0285534	0.0278758	0.0119592	0.0180927	0.0239313	0.0099838	0.0125482	0.0098197	0.0262338	0.0201992	0.0075577	0.0137144	0.0208752	0.01787	0.0181193	0.0108678	0.00326363	0.013111	0.00741408	0.0121112	0.0110133	0.0136386	0.00520999	0.00518875	0.0152654	0.0139435	0.014937	0.0150423	0.00818262	0.00670242	0.00825527	0.00728758	0.00775686	0.0095544	0.00911697	0.006087	0.00678142	0.0100448	0.00697927	0.0112597	0.00565333	0.0107844	0.00281637	0.00950828	0.00688745	0.00745628
DAG 36:5	0.00667527	0.010354	0.0229573	0.0218705	0.00997361	0.016016	0.0239453	0.0060024	0.0107716	0.00734151	0.0223832	0.0132489	0.00596159	0.0104455	0.0151999	0.0126155	0.0158384	0.00882838	0.002198	0.00777482	0.0061883	0.00878312	0.00825163	0.00948872	0.00167289	0.00258762	0.00892858	0.00632297	0.00859959	0.00735179	NA	0.00314449	0.00322159	0.00334596	0.00190383	0.00251717	0.00450876	0.00196432	0.00227282	0.0050836	0.00272637	0.00466191	0.00233507	0.00340822	0.000520794	0.00204787	0.00219638	NA
DAG 38:2	0.00433533	0.0175834	0.00858171	0.00857267	0.00236906	0.00522633	0.007156	0.00674085	0.00237473	0.00632539	0.00797264	0.0144011	0.00313759	0.00495876	0.00953109	0.00743049	0.00606491	0.00282063	NA	0.0048042	NA	0.00536324	0.00693154	0.00934915	0.00544819	0.00696289	0.0131789	0.0179272	0.0134533	0.00878361	0.0466842	0.0047164	0.00900825	0.00657334	0.00688715	0.0114245	0.0127564	0.00474897	0.00672505	0.0131338	0.00960962	0.00967798	0.0045259	0.010267	0.00191032	0.0068971	0.00770697	0.00626948
DAG 38:3	0.000873662	0.00922986	0.0126069	0.00922025	0.00426393	0.00604444	0.00978655	0.00413409	NA	0.00346128	0.00695352	0.00658883	0.00173971	0.00332336	0.00946927	0.00582935	0.0063452	0.00371145	5.3445e-05	0.00433549	0.000790611	0.00288223	0.00301756	0.0037297	0.0042557	0.00355726	0.0111969	0.0101754	0.0118523	0.00631714	0.0070511	0.00338436	0.00399743	0.00221703	0.00299596	0.00633788	0.00627648	NA	0.00722401	0.00614278	0.0054029	0.00701226	0.00360637	0.00373448	0.00140605	0.00303474	0.00382513	0.00377607
DAG 38:4	0.0119827	0.0124353	0.020375	0.0194349	0.0104179	0.0212283	0.0263761	0.0182836	0.0170006	0.0123168	0.0209922	0.0175879	0.00927887	0.017631	0.0108624	0.0148737	0.0217274	0.0128624	0.00854821	0.0156796	0.0126216	0.0163301	0.0165066	0.0113356	0.0117016	0.00863174	0.015046	0.0128118	0.0158055	0.0184153	0.0138221	0.0137895	0.015739	0.0138767	0.0126677	0.010767	0.0091025	0.00756468	0.0110608	0.0103731	0.0129756	0.0170609	0.0140745	0.0236518	0.00390464	0.017526	0.0096513	0.0081007
DAG 38:5	0.00915516	0.00995483	0.0097724	0.0108432	0.00552031	0.00834446	0.0116239	0.00670547	0.00704505	0.00821378	0.0116783	0.0129045	0.007388	0.00608222	0.00679355	0.00680476	0.00656839	0.00561904	0.00380395	0.00690708	0.00525447	0.00585854	0.00769043	0.00689324	0.00378063	0.00396413	0.00748497	0.00668412	0.00765163	0.00725215	0.00599351	0.0051873	0.00815399	0.00624961	0.00446658	0.00927398	0.00409235	0.00121659	0.00255981	0.00372868	0.00738946	0.011192	0.00637302	0.0077648	0.00187049	0.00758079	0.00537731	NA
DAG 38:6	0.0122598	0.0126019	0.0180751	0.0262384	0.0104073	0.0216571	0.0272698	0.0165601	0.0187884	0.0142214	0.0249684	0.0178289	0.0110207	0.021285	0.0172387	0.016783	0.0223535	0.0129496	0.00721447	0.0163549	0.0159362	0.0154056	0.0158723	0.014085	0.0136914	0.0112505	0.0183744	0.0139682	0.0117763	0.0169817	0.0178835	0.0145038	0.0132009	0.0146359	0.013995	0.0143179	0.00811133	0.0121277	0.0151742	0.0154157	0.0126773	0.0181439	0.011993	0.024302	0.00296662	0.0173908	0.0114115	0.0098791
PC 32:0	0.0278466	0.0200426	0.0368204	0.0231594	0.0224287	0.0333285	0.0331446	0.0454348	0.0390303	0.046272	0.041612	0.0319033	0.0305709	0.0297543	0.0281162	0.0316939	0.0316219	0.0362919	0.0270673	0.0514321	0.0478377	0.0444849	0.0335162	0.0212923	0.0267706	0.0183795	0.021837	0.0192786	0.0222774	0.0233957	0.0311287	0.031032	0.0500584	0.0326395	0.0324487	0.0278847	0.017747	0.0238698	0.0247183	0.0156235	0.0252285	0.0256395	0.0343693	0.0583377	0.0132804	0.0236175	0.025858	0.0160451
PC 32:1	0.0630007	0.0701809	0.0392714	0.0348376	0.0142525	0.0184454	0.0162884	0.0564765	0.0133149	0.0635801	0.0312999	0.0633131	0.0230308	0.0254874	0.0345929	0.0274082	0.0140399	0.018795	0.0103871	0.0390794	0.0337578	0.0337347	0.0483583	0.0909485	0.0311555	0.0633541	0.0414384	0.0424688	0.0186304	0.0186611	0.0179659	0.01062	0.0394106	0.0466978	0.0338128	0.0469053	0.0275373	0.0401656	0.0264415	0.0372604	0.0317237	0.0293956	0.0238421	0.0304703	0.00796843	0.0259168	0.0746662	0.0780736
PC 32:2	0.0153988	0.0167283	0.0174113	0.0127146	0.00771579	0.014897	0.0115732	0.0231792	0.0200169	0.0180386	0.0152236	0.017985	0.0115134	0.0109759	0.0157143	0.0163514	0.0131083	0.0139141	0.0070339	0.0251365	0.0145943	0.0166091	0.0159396	0.0198867	0.00930182	0.0125147	0.0136369	0.0143898	0.00973609	0.0114179	0.0108386	NA	0.0169442	0.0167384	0.0166049	0.0162821	0.0077083	0.0125443	0.0120291	0.0114949	0.0130311	0.0148472	0.0141567	0.0300222	NA	0.0118495	0.0155837	0.0126656
PC 33:1	0.0116092	0.00943308	0.00671847	0.00557865	0.00512736	0.00488109	0.00639483	0.0108927	0.00413145	0.00932058	0.00622589	0.00992313	0.00564074	0.00668977	0.00785395	0.00569584	0.00407555	0.00584007	0.00238933	0.0087925	0.00725027	0.0163552	0.00922052	0.0133934	0.008018	NA	0.0195338	0.0170001	0.0108114	0.0100774	0.0117917	0.00502156	0.00858303	0.00865816	0.00873535	0.0221185	0.00743349	0.0093349	0.0141921	0.0151075	0.0141491	0.0127124	0.00563729	0.00901296	0.00727794	0.0135071	NA	0.0192496
PC 34:1	0.458482	0.405168	0.250023	0.198872	0.0733089	0.105108	0.0762373	0.393735	0.0953206	0.394184	0.227191	0.462003	0.234185	0.260123	0.257217	0.222257	0.146106	0.168873	0.0750129	0.266678	0.279549	0.359582	0.364348	0.54477	0.422004	0.665808	0.472093	0.438743	0.24761	0.252576	0.249413	0.250031	0.432438	0.499143	0.420634	0.561164	0.430503	0.514551	0.359221	0.37557	0.317755	0.359964	0.316732	0.476577	0.128927	0.36495	0.59169	0.579152
PC 34:2	0.0199455	0.0221764	0.0236529	0.0193169	0.00782034	0.0160778	0.0115422	0.0285164	0.0152016	0.0224412	0.0201223	0.0229962	0.0158205	0.0188169	0.0233268	0.0256478	0.0151787	0.0178787	0.00638377	0.0320818	0.0190675	0.0181244	0.0231765	0.0344013	0.0206689	0.0238637	0.0327931	0.0315178	0.0207861	0.0209217	0.022835	0.013542	0.0190947	0.0195334	0.0169243	0.0277351	0.0163113	0.0194489	0.0199359	0.0250938	0.0345292	0.0370631	0.0273111	0.025228	0.00525093	0.0136738	0.032991	0.0291921
PC 34:3	0.0219332	0.0243065	0.0497163	0.0357655	0.0206375	0.0401434	0.0319326	0.0432371	0.0390516	0.0246049	0.0364971	0.0240544	0.021669	0.040885	0.0700078	0.0435705	0.0376461	0.038438	0.0132842	0.047856	0.0302613	0.0283161	0.0273756	0.0272382	0.0172906	0.0209639	0.0451538	0.0338314	0.0307952	0.036421	0.0368116	0.0219086	0.048841	0.0209169	0.0184277	0.02496	0.0173832	0.0197763	0.024614	0.0253921	0.0373732	0.0501258	0.0325359	0.0341538	0.00619368	0.021438	0.0252889	0.0256623
PC 35:1	0.0038356	0.00340084	0.00124723	0.00158115	0.00041951	NA	NA	0.00312326	NA	0.00270696	0.00154873	0.00377465	0.00107736	0.00202093	0.00224439	0.00143276	0.000828975	0.00121927	NA	0.00514283	0.00152145	0.00261242	0.00291785	0.00847565	0.00228999	0.00403994	0.00226191	0.00221757	0.000970889	0.000787815	0.00112005	0.000803138	0.0022611	0.00187553	0.00197953	0.00334103	0.00255007	0.00276273	0.00192601	0.00152787	0.00248455	0.00226211	0.00118777	0.00289354	0.000839705	0.00163829	0.00338179	0.00312528
PC 35:2	0.0197765	0.0162682	0.0173782	0.0136942	NA	0.0159993	0.016859	0.023176	0.0211607	0.0173516	0.0208202	0.0194917	0.0181956	0.0192749	0.0183544	0.0185682	0.0149035	0.0172014	0.00917267	0.0219255	0.021143	0.0193921	0.0185309	0.0205463	0.0132206	0.0132743	0.0228585	0.0144562	0.0164566	0.0183633	0.0165123	0.0161302	0.0170885	0.0158221	0.0167969	0.0178703	0.012293	0.0170832	0.0166402	0.0126981	0.0140265	0.0153213	0.0129271	0.0258171	0.00550542	0.0188769	0.0163731	0.0149992
PC 35:3	0.0056569	0.00507029	0.0070416	0.00543427	0.00358046	0.0124847	0.00464771	0.0179608	0.00905256	0.0114195	0.00902358	0.00821814	0.00520426	0.00950566	0.00778131	0.00955291	0.00598775	0.00701843	0.00228273	0.0151203	0.00762134	0.0109209	0.00761552	0.011102	0.00606948	0.00765591	0.0108784	0.0090279	0.00933475	0.0126575	0.00930616	NA	NA	NA	0.0084255	NA	NA	NA	0.008379	NA	0.00904024	0.0147549	0.00889595	0.0180602	NA	0.0129822	NA	0.0107448
PC 36:2	0.0121592	0.00861842	0.0112543	0.00728767	0.00433969	0.00872438	0.00886406	0.0140136	0.00763159	0.0104672	0.00753075	0.0114235	0.00976934	0.00988786	0.00953832	0.00956737	0.00921741	0.00921684	0.00472286	0.0111278	0.011705	0.00911959	0.0112192	0.0110323	0.0133108	0.0143623	0.0176945	0.0166567	0.0114981	0.0137853	0.0162152	0.0129792	0.0193225	0.016658	0.0181362	0.0219671	0.0147214	0.0194526	0.0138566	0.0135042	0.0145659	0.0179473	0.0153555	0.0236054	0.0050046	0.0176254	0.0239504	0.0180556
PC 36:3	0.0422393	0.0399998	0.0460699	0.0334133	0.0210027	0.0304225	0.0163869	0.0378413	0.0248384	0.0246737	0.0279434	0.0351643	0.035146	0.0545873	0.0443763	0.0496389	0.0345695	0.031808	0.0143337	0.041885	0.0290367	0.0258359	0.0456319	0.0452282	0.0887429	0.0947607	0.127293	0.109126	0.0888068	0.0897566	0.101738	0.0717999	0.0845953	0.0875242	0.0824955	0.128823	0.0813105	0.0843761	0.101831	0.094846	0.116175	0.133447	0.106762	0.137348	0.0251514	0.104065	0.123953	0.105656
PC 36:4	0.00628462	0.0046265	0.010337	0.00947819	0.00374754	0.00707831	0.007487	0.0125788	0.00969483	0.00648781	0.0124573	0.00790483	0.00857624	0.00772933	0.0100614	0.00975186	0.00916653	0.00908512	0.00299149	0.0142176	0.0113649	0.0114022	0.0080174	0.00751657	0.00848401	0.00929015	0.0160021	0.00999963	0.0121234	0.00878277	0.0103845	0.0108978	0.0103615	0.00734783	0.00882765	0.0108494	0.00670334	0.0104342	0.00979833	0.00953304	0.0116576	0.0115917	0.0112074	0.0140565	0.00251125	0.00716996	0.00666346	0.00517559
PC 36:5	0.0641125	0.0539878	0.0209717	0.0249028	0.0172414	0.0250602	0.0141612	0.0345646	0.0236569	0.0456022	0.0342705	0.061349	0.0527864	0.0456536	0.0406614	0.0607237	0.0358883	0.0307291	0.0246222	0.0480229	0.0622428	0.0511092	0.066432	0.0768518	0.0293618	0.0425485	0.0397444	0.0405046	0.0195276	0.0235548	0.0211896	0.0189394	0.0405534	0.0458565	0.039013	0.051364	0.0273476	0.0437035	0.0285091	0.0373569	0.0341757	0.0331342	NA	0.0444666	0.00679226	0.0463384	0.0585141	0.0576803
PC 37:2	0.00518841	0.00425616	0.00484087	0.00456888	0.00314699	0.00410393	0.004831	0.00656603	0.00565924	0.00401059	0.00674136	0.00450193	0.00572816	0.00554693	0.00572959	0.00480792	0.00462153	0.00441303	0.0026876	0.00581805	0.00659669	0.00396021	0.00505702	0.00501921	0.00522215	NA	0.0100427	0.0049737	0.00649366	0.00586959	0.00618251	0.00552615	0.00792397	0.00540336	0.00633372	0.00568486	0.00431928	0.00621017	0.00597975	0.0050151	0.00562283	0.00539446	0.00410627	0.0112068	NA	0.00644349	0.00587502	0.00429174
PC 37:3	0.00216664	0.000937502	0.000935452	0.0010869	0.000256693	0.00120523	NA	NA	0.00142086	0.00156099	0.000782306	0.0026232	0.000951239	0.00163392	0.00114854	0.00237936	5.03298e-05	0.000900839	0.000944111	0.0027737	NA	0.00200438	0.00100984	0.0032211	0.00217712	0.00305031	0.00395047	NA	0.00270651	0.00429985	0.00357351	0.00332084	0.00343187	0.0032956	0.00248963	0.00429744	0.00255346	NA	0.00434047	NA	NA	NA	0.00192208	0.00610262	0.00142308	NA	0.00320571	0.00246149
PC 37:4	0.00727216	0.00591906	0.00836344	0.00791028	0.00700588	0.0143125	0.0117377	0.0126223	0.00951819	0.00935796	0.0129228	0.00784824	0.0065482	0.0101255	0.0066076	0.00845319	0.00774352	0.00798172	0.00480798	0.0114228	0.0111849	0.00899543	0.00849956	0.00671886	NA	0.00361294	0.00831589	0.00532457	0.00692604	0.00846971	0.00844551	0.00878952	0.00909064	0.00630867	0.00771259	0.00876441	0.00390739	NA	NA	NA	0.00693127	0.00917763	0.00696296	0.0139318	NA	0.00894013	0.00648279	0.00676481
PC 38:2	0.00275694	0.00544912	0.00469178	0.00465755	0.00301601	0.00588425	0.00542813	0.0084136	0.00856317	0.00505074	0.00531424	0.00570488	0.0058423	0.00620512	0.00622194	0.00422201	0.00613688	0.00442276	0.00184746	0.00708867	0.00980123	0.00569327	0.00471489	0.00440505	0.00578841	0.00572217	0.00897907	0.0071206	0.00672579	0.00401523	0.00678911	0.00559502	0.00860086	0.00640338	0.00656488	0.0041951	0.00442496	0.00910316	0.00808428	0.00792229	0.00484131	0.00389034	0.00461055	0.00987925	0.00196405	0.00933927	0.00485984	0.00347276
PC 38:3	0.0103603	0.00948078	0.00582547	0.00257451	NA	NA	NA	0.00203777	0.000725413	NA	NA	0.00623288	0.00801407	0.00926305	0.00775866	0.00926778	0.00355462	0.00255024	0.000409224	0.00371784	0.000749643	0.000426023	0.00693706	0.0100262	0.0279714	0.0250647	0.0376641	0.0275939	0.0301974	0.0262762	0.029324	0.0237313	0.0203106	0.0232822	0.026205	0.0319037	0.0262934	0.0275232	0.0314628	0.0265589	0.0259423	0.0265025	0.0211723	0.0426857	0.00959004	0.030228	0.0294415	0.0243538
PC 38:4	0.102184	0.0779406	0.117981	0.115165	0.106781	0.17902	0.217642	0.163209	0.131567	0.117372	0.153263	0.106628	0.0803041	0.113431	0.072927	0.0915208	0.114287	0.0968106	0.0920986	0.150551	0.141821	0.113482	0.0869301	0.0593437	0.0839777	0.0445401	0.0955164	0.0723362	0.0946254	0.115696	0.111004	0.114837	0.135064	0.0841289	0.101582	0.089139	0.0549075	0.0616842	0.0750066	0.0538714	0.075524	0.0988781	0.0925305	0.170657	0.0215306	0.113598	0.0746731	0.0663367
PC 38:5	0.00229124	0.00239268	0.00102596	0.00289513	0.00196504	0.00457015	0.00117643	0.00131855	0.00103523	0.00145089	0.00255859	0.00206032	4.54148e-06	NA	NA	0.00340707	0.000219276	0.000685675	0.001611	0.00250456	NA	NA	0.000227855	0.00118321	0.00147588	0.000481885	0.00333777	0.00100882	0.00424051	0.00251212	0.00572908	0.0015796	0.00396878	0.00252136	0.000814122	0.000951388	0.000156512	0.000109235	NA	0.000494758	0.0064057	0.00787328	0.00728549	0.00447339	0.000805728	NA	0.003978	0.00241969
PC 38:6	0.237051	0.238408	0.297161	0.249455	0.164645	0.320724	0.332431	0.435767	0.2704	0.321197	0.334677	0.302321	0.319297	0.484686	0.340883	0.324454	0.372774	0.308793	0.138759	0.41226	0.430381	0.434975	0.367846	0.299594	0.302723	0.274645	0.361823	0.356059	0.250249	0.36301	0.340818	0.33406	0.37022	0.32621	0.357824	0.422607	0.255755	0.284491	0.312296	0.289217	0.305293	0.432971	0.304402	0.58595	0.0708529	0.483293	0.313718	0.331931
PC 40:4	NA	0.00346055	NA	0.0033665	0.00258282	0.00501046	0.00441838	0.00610468	NA	NA	0.00451409	0.00370552	0.00329439	NA	0.00272515	0.00325094	0.00182604	0.00200438	0.00113452	0.00432752	0.00525984	0.00290435	0.00287334	0.00289807	0.00421435	0.00363714	0.00500232	0.00521883	0.00416667	0.0049515	0.00719829	0.00424398	0.00550302	0.00590234	0.00583214	0.00646473	0.00287489	0.00280615	0.0049573	0.0052077	0.0036266	0.0033265	0.00583944	0.00737548	NA	0.00818848	0.0037357	0.00480242
PC 40:6	0.0683168	0.0608056	0.0592033	0.0581838	0.0403112	0.0680355	0.0850519	0.0910852	0.079066	0.0657922	0.0779391	0.0790363	0.0716782	0.104854	0.0589839	0.0647989	0.070251	0.0606961	0.0521921	0.0757483	0.0970004	0.0947802	0.0650273	0.0591241	0.0584795	0.0485756	0.0647297	0.0555429	0.0555556	0.0742814	0.0638404	0.0752103	0.0718402	0.0589487	0.068495	0.0639439	0.0513067	0.0581093	0.0588146	0.0482455	0.0444362	0.0588693	0.0459727	0.119206	0.0151433	0.0987714	0.0479622	0.0508579
PC 40:7	0.023026	0.0242704	0.0348852	0.0304307	0.0182744	0.0499455	0.0425067	0.053938	0.0459443	0.0356876	0.0446053	0.0321913	0.0426063	0.0558522	0.0391521	0.0554615	0.0519756	0.0438986	0.0202174	0.0628163	0.0394058	0.0445972	0.042861	0.032626	0.039018	0.0253862	0.0484188	0.0439836	0.0363504	0.0565355	0.0538345	0.0516712	0.0548294	0.0438678	0.0409691	0.0543521	0.0288684	0.0277518	0.0373419	0.0314741	0.0559898	0.0762958	0.0490015	0.102923	NA	0.0536388	0.0433362	0.0442484
PE 34:1	0.0369531	0.0252369	0.0150001	0.0110789	0.00357086	0.0081898	0.0114306	0.0417719	0.012097	0.0307402	0.0292687	0.0333167	0.0240146	0.0173263	0.0124148	0.0124896	0.0104507	0.0104089	0.00942799	0.0357459	0.0340627	0.0393343	0.0227584	0.0452178	0.031281	0.0412067	0.0167159	0.0150509	0.00815367	0.0132855	0.0125035	0.03251	0.0369038	0.0491544	0.0399464	0.046575	0.0278673	0.038273	0.0124105	0.0153488	0.0137995	0.0206224	0.0176531	0.0738057	0.00468048	0.0357836	0.0571085	0.0747071
PE 34:2	0.158837	0.156941	0.125942	0.151261	0.0700016	0.129836	0.126699	0.210875	0.109064	0.179032	0.144366	0.210738	0.108489	0.171849	0.130432	0.135683	0.125884	0.104501	0.0799498	0.163851	0.171389	0.170025	0.151033	0.161764	0.172196	0.246274	0.241851	0.197139	0.182587	0.198401	0.186301	0.230931	0.276578	0.298076	0.225946	0.220539	0.15702	0.230906	0.194492	0.19542	0.157671	0.248012	0.181514	0.378711	0.0481762	0.32341	0.235275	0.30407
PE 34:3	0.00775308	0.00805377	0.00638619	0.00705485	0.00349338	0.00619696	NA	0.0106254	NA	0.010631	0.00782541	0.0105726	0.00519476	0.00758325	0.00726629	0.0135249	0.00611873	0.00475081	0.0036741	0.0102337	0.00909284	0.00787151	0.00794437	0.00999411	0.00578128	0.00758454	0.00911499	0.00779411	0.00630205	0.00832318	0.00622646	0.00622917	0.010306	0.0123619	0.00680229	0.0084749	0.00474426	0.00658735	0.00553669	0.00707634	0.00847779	0.0116106	0.0073371	0.0140973	0.00150424	0.00852663	0.0114082	0.0161381
PE 36:2	0.00409429	0.00279325	0.00381963	0.00251592	0.00170088	0.00256029	0.00318824	0.00658775	0.00351939	0.00472031	0.00468933	0.00376267	0.00266672	0.003615	0.00221897	0.00233154	0.0031082	0.0028637	0.00169911	0.00497126	0.00483745	0.00613519	0.00335257	0.00263029	0.00434629	0.00561545	0.00484803	0.00404924	0.00378488	0.00353311	0.00503106	0.00568335	0.0067137	0.00699262	0.0049981	0.00514237	0.00360381	0.0049236	0.00396287	0.00392837	0.00282913	0.00394095	0.00458239	0.00774703	0.00179308	0.0059633	0.00508527	0.00418452
PE 36:3	0.00955526	0.0102973	0.00743711	0.00986493	0.00306946	0.00932171	0.00352214	0.0140789	0.00508152	0.00954058	0.00570092	0.0135872	0.00513437	0.00930186	0.00625419	0.00815584	0.00572062	0.00544274	0.00489602	0.00769713	0.00618391	0.0106162	0.0113117	0.0126501	0.0107147	0.0116882	0.0195191	0.0134424	0.0145927	0.0134456	0.0132235	0.0128531	0.0116187	0.0137578	0.00933027	0.0147298	0.0101356	0.0115433	0.0122125	0.0135271	0.0129543	0.0211218	0.0117504	0.0231097	0.00307446	0.0131067	0.0141516	0.026413
PE 36:4	0.1827	0.208304	0.156425	0.20194	0.0964585	0.207473	0.157924	0.267169	0.0976825	0.257679	0.198513	0.303617	0.11092	0.195971	0.148636	0.188876	0.158061	0.105912	0.0804161	0.201494	0.182349	0.20563	0.21452	0.181958	0.222546	0.22636	0.281897	0.234514	0.180432	0.232302	0.212836	0.1888	0.329763	0.356007	0.266496	0.373454	0.169715	0.187544	0.212711	0.227402	0.285042	0.450103	0.217723	0.484394	0.0399397	0.388788	0.317167	0.455689
PE 36:5	0.00892532	0.00644224	0.00462101	0.00761994	0.00654049	0.00575979	0.00434373	0.00800774	0.00216667	0.00542723	0.00518118	0.015514	0.00308148	0.00497117	0.0113147	0.00784965	0.0057861	0.00357367	0.00280264	0.0191385	0.00472347	0.00258776	0.0159629	0.0135288	0.00340649	0.0077735	0.00610593	0.00545473	0.00376773	0.00586905	0.00495196	0.00249226	0.00454363	0.00514458	0.00330863	0.019506	0.0020084	0.00439216	0.00269374	0.0105866	0.0222245	0.0132458	0.00445253	0.00758835	NA	0.00557265	0.0193842	0.0210112
PE 38:4	0.446501	0.435625	0.435502	0.532611	0.284227	0.595452	0.58336	0.751538	0.400242	0.591247	0.613055	0.657886	0.343834	0.572833	0.384687	0.45977	0.446504	0.354382	0.219009	0.55164	0.584508	0.628523	0.477743	0.377796	0.46485	0.377951	0.52862	0.438955	0.467905	0.585786	0.511982	0.693105	0.647538	0.648781	0.553789	0.61877	0.346402	0.432103	0.424402	0.457326	0.443885	0.713802	0.465827	1.1581	0.103481	0.895682	0.461338	0.572864
PE 38:5	0.0133881	0.0153463	0.00430944	0.0186366	0.002706	0.00262475	0.0153716	0.00780558	0.000830697	0.0206883	0.00605003	0.0205845	0.00604812	0.00317264	0.00371465	0.00438329	0.0022096	0.0020967	0.00827457	0.00505508	0.0131337	0.0250341	0.0136238	0.0169592	0.0210566	0.0194371	0.0146768	0.00950058	0.0188267	0.00342374	0.00562133	0.0220909	0.0141114	0.020688	0.0100403	0.0157542	0.00797996	0.00908694	0.016607	0.0216566	0.0268714	0.040865	0.00922881	0.0163416	0.00162294	0.0273981	0.0321709	0.0440002
PE 38:6	0.381419	0.38432	0.419386	0.453433	0.211709	0.493139	0.488045	0.733993	0.406506	0.621478	0.630222	0.660088	0.505197	0.820438	0.482362	0.487089	0.669184	0.394568	0.206877	0.669174	0.7879	0.94866	0.632001	0.53961	0.465	0.476248	0.561656	0.485521	0.384942	0.599608	0.478756	0.69355	0.630536	0.706823	0.530071	0.684836	0.402144	0.479078	0.387552	0.486085	0.395547	0.748045	0.385638	1.2749	0.120734	0.935309	0.452835	0.605239
PE 40:6	0.104467	0.104694	0.102064	0.123933	0.0612096	0.124378	0.158576	0.186804	0.133326	0.145602	0.159973	0.175804	0.130636	0.271431	0.122036	0.11849	0.201047	0.107867	0.0595399	0.139847	0.206349	0.263954	0.138611	0.128325	0.0923385	0.085544	0.114133	0.0924909	0.107416	0.1445	0.0997715	0.196126	0.114193	0.141478	0.100438	0.108411	0.0851227	0.10703	0.0815426	0.0985892	0.0617978	0.132178	0.0737398	0.264601	0.0248192	0.209554	0.0703217	0.0943127
PE 40:7	0.052085	0.0629185	0.0835949	0.0959459	0.0492171	0.125272	0.107217	0.144016	0.0946779	0.0983521	0.134315	0.103116	0.0930724	0.18894	0.099627	0.141402	0.18049	0.0960664	0.0410653	0.149125	0.131893	0.148768	0.112145	0.0880471	0.0925932	0.0695355	0.126094	0.100151	0.113829	0.160293	0.142312	0.160119	0.122668	0.137794	0.0933545	0.126481	0.0667301	0.0733167	0.0776497	0.098352	0.117504	0.230405	0.112504	0.301111	NA	0.15533	0.0918891	0.11342
PG 18:0 / 18:1	0.00484774	0.00130034	0.00191499	0.00119352	0.00132534	0.00195246	0.00191148	0.00187707	0.00151654	0.00214595	0.00252742	0.00279097	0.00250401	0.00321204	0.00189427	0.00314239	0.00280214	0.00367077	0.00346574	0.0014242	0.00546408	0.00253735	0.00397636	0.00244029	0.000674222	0.00264217	0.00210376	0.00104578	0.000977146	0.00187684	0.00128771	0.00200064	0.00151089	0.00158067	0.000917352	0.00189398	0.000723615	0.00237097	0.00106415	0.00236008	0.00187594	0.0024828	0.00182531	0.00155074	0.000785411	0.00153812	0.00046112	0.000741494
PG 18:0 / 18:2	0.00791496	0.00617058	0.00712226	0.0096487	0.00594232	0.00853895	0.0116311	0.00951937	0.008146	0.00626072	0.00729447	0.00770723	0.00639484	0.00972824	0.00676916	0.00837012	0.0101553	0.00785761	0.00550328	0.00935341	0.00709757	0.00775543	0.00498919	0.00909381	0.00644899	0.00475299	0.00824073	0.00777278	0.00735172	0.00815844	0.00666087	0.0105451	0.0057604	0.00538383	0.00706312	0.00634052	0.00500188	0.0065122	0.00639451	0.00781211	0.00610729	0.00757775	0.00762709	0.0107252	0.00144969	0.00797325	0.00607914	0.00470203
PG 18:1 / 16:0	0.0676439	0.0668832	0.0590119	0.0816381	0.04183	0.0657391	0.0595357	0.0908889	0.042267	0.05439	0.0539696	0.0688617	0.0442858	0.0713825	0.0606963	0.06867	0.0677236	0.0614669	0.0354464	0.0728678	0.0575401	0.0641778	0.0525358	0.0667489	0.0659468	0.0653616	0.0778164	0.0765165	0.0680883	0.0773555	0.0726274	0.0568431	0.064377	0.0613473	0.0540325	0.0663873	0.0458249	0.0550444	0.0569793	0.076311	0.079342	0.0965042	0.0881732	0.0972001	0.0180326	0.0658453	0.0779405	0.0733148
PG 18:1 / 18:2	0.00998332	0.0112018	0.0147647	0.0108495	0.00618595	0.00774987	0.0109597	0.0119497	0.0114038	0.00876042	0.0108215	0.0132451	0.00717273	0.0115434	0.0101408	0.00957584	0.0104944	0.00714687	0.00754769	0.0137957	0.0088378	0.0099147	0.008777	0.0104427	0.0112309	0.0127019	0.0153595	0.0112778	0.0123448	0.0116597	0.0107027	0.0105756	0.0124409	0.0142825	0.0135419	0.0153225	0.00934159	0.0103505	0.010026	0.0146266	0.0119163	0.0190944	0.0143208	0.0220246	0.00583059	0.0160189	0.0122273	0.0127297
PG 18:2 / 16:0	0.020864	0.0199278	0.0216485	0.0202786	0.0135946	0.022636	0.0203805	0.0252749	0.0172376	0.0234388	0.0225896	0.0246363	0.0165733	0.025343	0.0193434	0.0195915	0.0209356	0.0185544	0.00749807	0.0247899	0.0239231	0.0247122	0.018434	0.0258695	0.0214253	0.0218491	0.0300491	0.0234528	0.0218141	0.0222563	0.0236003	0.0202667	0.028494	0.0303778	0.0277021	0.0268183	0.0189514	0.0247448	0.0240519	0.027937	0.0233078	0.0252459	0.0227153	0.0398229	0.00641922	0.0338618	0.0284628	0.0312581
PG 18:2 / 18:2	0.0139852	0.00826979	0.0106001	0.00887223	0.00698033	0.0122416	0.0134788	0.0164594	0.0152308	0.0140802	0.0143568	0.0152468	0.0131226	0.0202699	0.0125223	0.0120893	0.020693	0.00741919	0.0100283	0.0168441	0.0197837	0.0172788	0.0166941	0.0104868	0.0173231	0.0117582	0.0154412	0.0087108	0.0105422	0.0151251	0.0128297	0.0162754	0.0143182	0.0168452	0.0118674	0.0135862	0.0105228	0.00806018	0.00965331	0.00848288	0.0127677	0.0187654	0.0155448	0.036922	0.00648309	0.0259059	0.0124317	0.0131995
PI 34:1	0.0260849	0.0171446	0.0194079	0.00465116	0.00116673	0.00424245	0.00770425	0.0285962	0.0111229	0.0334901	0.0199562	0.0400067	0.0216284	0.0183753	0.0159509	0.0108655	0.00673631	0.00867085	0.00594348	0.0303586	0.0348877	0.0351277	0.0325021	0.0523023	0.0226282	0.027636	0.0178022	0.0135926	0.00482758	0.0099847	0.00876699	0.0196471	0.0404164	0.047056	0.0291966	0.0386262	0.0221599	0.0324	0.0144856	0.0154746	0.00592512	0.0146301	0.0133509	0.0364375	0.0137299	0.0310817	0.0388133	0.0425707
PI 34:2	0.104508	0.0991948	0.113333	0.0694806	0.0366437	0.0618034	0.0759472	0.118352	0.0981048	0.129505	0.1131	0.137289	0.0889499	0.116022	0.109496	0.0675777	0.0751143	0.0726108	0.035164	0.118552	0.137559	0.142007	0.122648	0.138939	0.0754002	0.107931	0.113102	0.0820943	0.0550526	0.0704027	0.0622912	0.0754929	0.119391	0.122432	0.123195	0.121844	0.0850547	0.121426	0.0836006	0.0926518	0.0503838	0.0706429	0.0531695	0.1228	0.0491091	0.152405	0.112555	0.127633
PI 34:3	0.00443674	0.00452768	0.00513124	NA	NA	NA	NA	0.00484817	0.00414524	0.0070245	0.00541665	0.00588544	0.00520108	0.00470528	0.0052474	0.00341134	NA	0.00300397	0.00122254	0.00727444	0.00819515	0.00727014	0.00833925	0.0078309	0.00335737	0.00507622	0.00494968	0.00322562	NA	0.00263308	0.00237792	0.00412347	0.00574705	0.00730342	0.00616396	0.00708373	0.00436966	0.00624369	0.00349792	0.00463835	NA	0.00368996	0.00212825	NA	NA	0.00929737	0.0051776	0.00761425
PI 36:1	0.00416119	0.00270627	0.0013082	0.0011915	NA	0.0015057	0.00142002	0.00650864	NA	0.00130943	0.0015509	0.0029186	0.00608171	0.00617432	0.00511164	0.00250223	0.00236974	0.0034384	0.00237174	0.00856637	0.0062852	0.00404712	0.00613238	0.00603403	0.00452273	0.0041039	0.00345254	0.00165293	0.00373223	0.000325691	0.00329701	0.00373922	0.00382545	0.00480766	0.00259071	0.00841561	0.00611575	0.00388007	0.00189265	0.0045049	0.0035484	0.00487327	0.00402698	0.00794847	0.00154989	0.00725656	0.00712183	0.00932875
PI 36:2	0.0541309	0.0650266	0.0837338	0.0470562	0.0279262	0.0442697	0.0572448	0.0658181	0.106509	0.074092	0.106687	0.0788539	0.0670937	0.089215	0.0996096	0.0604376	0.066161	0.0594164	0.0134232	0.0785298	0.0861279	0.0880176	0.0780296	0.0893375	0.0387431	0.0453576	0.0725911	0.0430172	0.0408989	0.0475648	0.0393964	0.0465809	0.062716	0.0572936	0.0644226	0.058589	0.0358409	0.0592	0.0439985	0.0505347	0.0299282	0.0406892	0.029287	0.0794847	0.0236814	0.0710686	0.0494828	0.0503107
PI 36:3	0.00278343	0.0075877	0.0298638	0.0176252	0.00678893	0.0120445	0.00712331	0.0117658	0.0169609	0.00026447	0.0144139	0.00413394	0.0203311	0.0395319	0.0382982	0.0349501	0.0259361	0.0212666	0.000497164	0.0205457	0.010741	0.00938149	0.0204033	0.0201119	0.0418138	0.059762	0.0692944	0.062078	0.054092	0.05454	0.0518911	0.0322258	0.0192788	0.0295867	0.0242359	0.0556186	0.0430279	0.0481721	0.0467136	0.071562	0.0553074	0.0844637	0.0417904	0.0624691	0.01937	0.0361263	0.0451687	0.0455939
PI 36:4	0.3689	0.399883	0.267657	0.324108	0.157326	0.298381	0.219116	0.408326	0.166795	0.340613	0.251632	0.406015	0.204811	0.331511	0.27637	0.297313	0.224392	0.192391	0.216375	0.278143	0.288705	0.293834	0.309939	0.331936	0.324694	0.406015	0.397421	0.360471	0.247095	0.304143	0.293872	0.253884	0.343834	0.356464	0.356374	0.487356	0.305129	0.347914	0.33348	0.359984	0.360357	0.495746	0.294843	0.495358	0.112684	0.506912	0.439986	0.57594
PI 37:4	0.0188152	0.0181132	0.0166103	0.0177803	0.0103384	0.0213432	0.0185562	0.0249955	0.0199837	0.0190656	0.0232637	0.0221712	0.0187662	0.0267976	0.0187525	0.0213885	0.0220723	0.0159023	0.00995011	0.0229459	0.0243893	0.0206727	0.021661	0.0186008	0.0111977	0.00984797	0.0154672	0.0104533	0.0111629	0.0143006	0.0152239	0.014915	0.0147191	0.0138792	0.014073	0.0180465	0.0115427	0.0109986	0.0111398	0.0119596	0.0123729	0.0156151	0.0102858	0.0258929	0.00548322	0.0218677	0.0123554	0.0139511
PI 38:4	1.59594	1.45173	1.64769	1.72786	1.12542	2.11116	2.17008	2.38627	1.53031	1.6176	1.90568	1.7543	1.31233	2.14177	1.4315	1.60345	1.8133	1.40522	0.982166	2.04051	1.86717	1.93416	1.57408	1.24326	1.72081	1.39862	2.14691	1.62269	1.81843	2.09044	2.08235	2.31518	2.12997	1.88284	1.88202	2.10398	1.43682	1.54714	1.77435	1.60494	1.67689	2.54771	1.88294	3.62047	0.745619	2.88136	1.60396	1.75537
PI 38:5	0.0616255	0.0668761	0.117728	0.0946452	0.0622262	0.156193	0.119897	0.164377	0.147156	0.0916492	0.110756	0.0832367	0.0781127	0.109181	0.103618	0.152289	0.130274	0.0928993	0.105501	0.176869	0.100159	0.084005	0.117276	0.0850088	0.133128	0.0918576	0.181636	0.147442	0.144253	0.172562	0.192892	0.156946	0.159071	0.176535	0.131085	0.219573	0.106144	0.0963534	0.144532	0.139743	0.239926	0.338181	0.191384	0.355564	0.0758895	0.212008	0.162407	0.168599
PI 39:4	0.00762095	0.0103665	0.0103365	0.010836	0.00693236	0.0151603	0.0131508	0.0156571	0.012328	0.0117795	0.0197281	0.0126063	0.0130657	0.0176912	0.0117676	0.015138	0.0145101	0.0106451	0.00615168	0.0165187	0.0161668	0.0124747	0.0150144	0.0112492	0.0138336	0.0102445	0.0224243	0.0117847	0.0133515	0.0150604	0.0185747	0.0169099	0.0191387	0.0156579	0.0170435	0.0190802	0.0109831	0.0113466	0.0139764	0.0130374	0.0184189	0.021129	0.0121473	0.0365473	0.00635223	0.0237778	0.0144886	0.0127684
PI 40:4	0.00419411	0.0150557	0.011013	0.0152155	0.00811754	0.0219316	0.0149376	0.0383569	0.0181406	0.01431	0.0147798	0.0170397	0.0158643	0.0281479	0.0134008	0.0246428	0.0136821	0.0183349	0.00432296	0.0174559	0.025982	0.0137411	0.020428	0.0157146	0.0206922	0.0226919	0.0270772	0.0232315	0.0205937	0.0234316	0.026679	0.0292762	0.0274077	0.0250985	0.0228837	0.0293896	0.0173459	0.0210749	0.02209	0.0231806	0.0203254	0.0365489	0.022774	0.0485957	0.0134744	0.0469734	0.0191059	0.027153
PI 40:5	0.0109705	0.0189016	0.0121891	0.0146136	0.00778365	0.0139064	0.0120495	0.0153154	0.00864324	0.0149244	0.0142995	0.0174516	0.0110016	0.0170351	0.0145497	0.019687	0.0170214	0.0119858	NA	0.0135149	0.0144712	0.0160505	0.0140744	0.0168954	0.0157865	0.0175675	0.0231155	0.0187918	0.0168232	0.0219033	0.019543	0.0152938	0.0174162	0.0152102	0.0136552	0.0187517	0.0141778	0.016427	0.0138938	0.0174165	0.0207198	0.0279947	0.0159479	0.0276767	0.00811384	0.0187475	0.0160235	0.0179941
PI 40:6	0.0323063	0.0362608	NA	0.0373465	NA	NA	0.0389513	0.046264	0.0469368	0.0427264	0.0498069	0.0473243	0.070062	0.0931672	0.0643135	0.0781106	0.0684223	0.0546614	NA	0.0672439	0.0686048	0.0604812	0.0669014	0.0557418	0.0531464	NA	0.0713135	0.0598336	0.0574361	0.0674248	0.0748028	0.0607458	0.058612	0.0548819	0.0533585	0.0636645	0.0384025	0.0487883	0.0492937	0.0608794	0.0569052	0.0830036	0.0519038	0.127538	NA	0.0837761	0.0473628	0.0533857
SE 16:0	0.00734606	0.00886797	0.00405295	0.00535585	0.00463134	0.00421606	0.007187	0.00228665	0.00311221	0.00667946	0.00913479	NA	0.00643564	0.00473961	0.00682786	0.00493038	0.00522721	0.00531983	0.00197941	0.00697489	0.00358339	0.00200464	0.0525388	0.00521252	0.00383492	0.00635644	0.0041522	NA	NA	0.0026687	NA	0.00308065	0.00480848	0.00233854	0.00541104	0.00262956	NA	0.0043357	0.00184168	0.00402752	0.00496207	0.00498013	0.00216902	0.00491503	0.00123726	NA	0.00364113	0.00325167
SE 18:1	0.0229453	0.0205316	0.0236364	0.0374542	0.0228077	0.0238941	0.0268272	0.01325	0.0169743	0.0115945	0.033633	0.00911135	0.016516	0.0465444	0.0357064	0.040644	0.0302789	0.0266797	0.00884075	0.032243	0.0146796	0.0100221	0.107327	0.0175664	0.0190246	0.0204442	0.0286683	0.0144108	0.0276883	0.0314302	NA	0.00963337	0.0138313	0.00728653	0.0123912	0.0168149	0.00527104	0.015251	0.0127232	0.0264049	0.0409632	0.0465991	0.0197268	0.0172187	0.0051432	0.00507934	0.0173861	0.0160305
SE 18:2	0.0190173	0.0175782	0.0208335	0.0238922	0.01701	0.028619	0.0255223	0.0147766	0.0228011	0.0263666	0.0380967	0.0121736	0.0167035	0.029797	0.0239785	0.0295239	0.0263563	0.0249532	0.00886556	0.0325144	0.021161	0.0187043	0.0507641	0.0168281	0.0195852	0.0165923	0.0231658	0.0098661	0.0142103	0.0178073	0.0203648	0.0176755	0.0163714	0.0216352	0.0249554	0.0182287	0.00600044	0.0214524	0.0178241	0.017849	0.0246226	0.0222594	0.0172409	0.0251082	0.00924182	0.0226495	0.0204917	0.0173495
ST 27:3	0.220835	0.272695	0.209513	0.325756	0.166038	0.368693	0.257591	0.384914	0.359353	0.278979	0.327133	0.269237	0.253695	0.20852	0.204479	0.238244	0.209827	0.230244	0.137848	0.310158	0.283444	0.366414	0.234464	0.297648	0.225881	0.19938	0.26941	0.199677	0.230399	0.253374	0.198617	0.268157	0.235853	0.293296	0.265543	0.255473	0.15381	0.188951	0.2298	0.196713	0.227797	0.324356	0.274143	0.355639	0.0598466	0.335044	0.209935	0.22299
TAG 50:1	0.0367025	0.0305387	0.0121054	0.0200997	0.00812262	0.00845449	0.00955875	0.0123781	0.00382406	0.0137839	0.00676141	0.0162487	0.00756381	0.0192041	0.0124252	0.00883729	0.009041	0.00685962	0.00767979	0.0083644	0.0104428	0.00806503	0.0139158	0.0208696	0.0127293	0.0306106	0.0187045	0.00965667	0.00735673	0.00803133	0.0199254	0.00890717	0.0172225	0.0207143	0.0190053	0.0188394	0.00375805	0.0258031	0.0137396	0.0269952	0.0155108	0.0121332	0.0087628	0.0167262	0.00464116	0.01654	0.0264474	0.0387089
TAG 50:2	0.0307904	0.0340695	0.0190882	0.0260284	0.00710818	0.00826589	0.00772247	0.00761292	0.00195202	0.00897807	0.00692278	0.0117683	0.0052057	0.0172389	0.0136549	0.00935583	0.0058108	0.00416296	0.0022529	0.00532236	0.00586919	0.00350077	0.0139137	0.0249637	0.0082573	0.0204805	0.0217527	0.00975985	0.00655542	0.0056242	0.00870918	0.00272693	0.00648576	0.00976714	0.0102848	0.0148528	0.00184737	0.0148077	0.0112095	0.0251203	0.0153569	0.0148174	0.00498836	0.00808992	0.00173833	0.0082107	0.0398445	0.0489284
TAG 50:3	0.00973599	0.00988042	0.0132697	0.0187046	0.00757492	0.00695942	0.00853298	0.00460252	0.00200785	0.00367241	0.00410164	0.00403114	0.00293037	0.0114789	0.0108389	0.00474431	0.00548925	0.00385747	0.00239958	0.0029289	0.00357193	0.00175459	0.00482015	0.0067691	0.00278875	0.00555293	0.0094691	0.00373322	0.00328414	0.00261759	0.00663582	0.00163176	0.00258339	0.00332534	0.00325612	0.00481202	0.000594756	0.00499682	0.00450206	0.0079936	0.00471957	0.00558971	0.00245958	0.00328728	0.00215896	0.00573412	0.00940569	0.0114825
TAG 52:2	0.148993	0.138779	0.0991718	0.133057	0.0422932	0.0462095	0.038985	0.0394478	0.0132103	0.041992	0.0372971	0.0598332	0.036593	0.115949	0.0817558	0.0651898	0.0415495	0.0320855	0.0156518	0.031985	0.0342503	0.0274434	0.0733545	0.106257	0.0841344	0.171098	0.171997	0.0749637	0.0721216	0.0608884	0.0833326	0.0333007	0.0555924	0.0715693	0.0945611	0.126936	0.0180142	0.133031	0.105146	0.200352	0.135317	0.132302	0.0563263	0.0719672	0.0210534	0.0736067	0.2167	0.235382
TAG 52:3	0.0378221	0.0348586	0.0648047	0.105534	0.0360131	0.0439793	0.0424919	0.0153254	0.0144404	0.0136452	0.0221417	0.016676	0.0209853	0.0991321	0.0534244	0.0298108	0.0491717	0.0231959	0.00857185	0.0136257	0.0167598	0.0145335	0.0199552	0.0277764	0.0214944	0.0336004	0.061967	0.0285298	0.042231	0.0292628	0.0428872	0.016362	0.0168683	0.0241638	0.0258422	0.0260318	0.00634437	0.0356428	0.0356811	0.0532444	0.0416076	0.0465058	0.0239049	0.0233419	0.00915504	0.0258731	0.0423134	0.04626
TAG 52:4	0.0099015	0.00800945	0.0173297	0.0189319	0.00914603	0.0108895	0.010777	0.00363093	0.0041489	0.00338175	0.00648258	0.00410923	0.00460183	0.0189492	0.0149525	0.00792682	0.0120997	0.0079874	0.00167518	0.00325307	0.00508233	0.00317124	0.00482144	0.00666292	0.00571449	0.00715099	0.0165802	0.00509729	0.00837862	0.00615455	0.00864607	0.00412031	0.00341729	0.00405369	0.00528456	0.00486422	0.0015719	0.00795378	0.00741104	0.0103193	0.00714812	0.00936279	0.00397195	0.00496518	0.0014561	0.0056755	0.00700306	0.0093302
TAG 52:5	0.0054871	0.0040443	0.0122887	0.0133469	0.00823243	0.010181	0.0106799	0.00267969	0.00313247	0.00234327	0.00634721	0.00243349	0.00396846	0.0151458	0.010991	0.00480151	0.00871714	0.00541709	0.00127151	0.00242858	0.00430492	0.00309508	0.00252526	0.00385213	0.00270184	0.00302016	0.00675475	0.00226053	0.00425834	0.00420349	0.00491882	0.00297895	0.00236577	0.00348978	0.00287259	0.00227832	0.000742908	0.00445055	0.00367517	0.00441281	0.00288635	0.00395537	0.00266982	0.0030793	0.00202808	0.00461434	0.00290953	0.00361792
TAG 54:2	0.00928704	0.00560823	0.00542994	0.00687857	0.00330537	0.00396888	0.00438139	0.00423726	0.00144104	0.00353291	0.00409643	0.00389586	0.00306384	0.00505292	0.00517667	0.00295682	0.00296443	0.00321169	0.00192004	0.00307084	0.00326666	0.00252375	0.00445521	0.00501894	0.00372506	0.00764235	0.00513439	0.0034348	0.00388967	0.00250791	0.00424524	0.00415955	0.00593074	0.00510805	0.00663015	0.00588938	0.00156936	0.00774086	0.00466767	NA	0.0034895	0.00246353	0.00448268	0.00499948	0.00268095	0.00659668	0.00626478	0.00796595
TAG 54:3	0.0107927	0.00932066	0.0218288	0.0204035	0.00821152	0.0128992	0.010234	0.00695919	0.00498633	0.00499652	0.00740168	0.0051994	0.00632415	0.0344955	0.0232768	0.0157217	0.0133548	0.0113751	0.00303121	0.00669407	0.00635565	0.004214	0.010035	0.00891999	0.0132803	0.0137774	0.0347658	0.0139093	0.0232567	0.0261659	0.0236775	0.00800985	0.00904887	0.00711559	0.0100788	0.0161304	0.0029992	0.0143452	0.0211057	0.0334895	0.0400961	0.037928	0.0135443	0.0121458	0.00338226	0.00800034	0.0156063	0.0147652
TAG 54:4	0.00473017	0.00384592	0.0170788	0.015375	0.00890672	0.0123271	0.011938	0.0048577	0.00497965	0.00276747	0.00594704	0.00327463	0.00426006	0.0206801	0.0186622	0.00969496	0.0139726	0.00726435	0.00231428	0.0037896	0.00508756	0.00323119	0.00458611	0.00444068	0.00588786	0.00531304	0.0147038	0.00537027	0.0125807	0.0113448	0.0145782	0.00634527	0.00434121	0.00354137	0.0054358	0.00582403	0.00124496	0.00655793	0.00972684	0.0117582	0.0131012	0.0151117	0.00684352	0.00622664	0.00172694	0.0054669	0.00562701	0.00501027
TAG 54:5	0.00689032	0.00551667	0.0322921	0.0260906	0.0191975	0.0282226	0.0268457	0.00816273	0.0101246	0.00635079	0.0111692	0.00489696	0.00610098	0.0372479	0.0305591	0.0141216	0.0276323	0.013939	0.00381657	0.00725838	0.0080541	0.00514642	0.00606698	0.00670243	0.00604399	0.00583964	0.0179201	0.0055786	0.0151994	0.0147258	0.0183021	0.00953008	0.00571225	0.00546489	0.00651282	0.00581226	0.00394539	0.00703347	0.0106819	0.0116041	0.0109316	0.0143617	0.00913201	0.00812244	0.00229197	0.00765205	0.00681873	0.00689823
TAG 54:6	0.00271855	0.0021858	0.00918136	0.00818761	0.00826143	0.0103735	0.0137774	0.00314218	0.00411257	0.00214281	0.00450113	0.00169728	0.00240793	0.0139025	0.00944429	0.003426	0.0104539	0.00538223	0.00159647	0.00239299	0.00363676	0.00188785	0.00191399	0.00250342	0.00184744	0.00137757	0.00373377	0.000988741	0.00374386	0.00320872	0.00475791	0.0031234	0.00160939	0.00167577	0.00194895	0.0014134	0.000536924	0.00211655	0.00241208	0.00238232	0.00176261	0.00272383	0.0022947	0.00254197	0.000991544	0.00275051	0.00164892	0.00198466
TAG 56:2	0.000841808	0.00125397	0.000753202	0.00127805	0.000268626	0.00050904	0.000134308	0.000970985	NA	0.000438374	NA	0.000467205	NA	0.0013807	0.00104831	0.000644191	0.000511901	0.000175078	NA	NA	0.0011266	0.000761084	0.00065993	0.000940194	0.00122586	0.00329811	0.00218918	0.0012274	0.00171015	0.000614757	0.00299671	0.000906697	0.00128919	0.00139368	0.00137333	0.00137524	NA	0.00266735	0.0018277	0.00417736	0.00119821	0.00187347	0.0013086	0.00120205	0.00036141	0.00229673	0.00113696	NA
TAG 56:3	0.00294015	0.00169579	0.00206059	0.00268086	0.00116163	0.00122351	0.00111756	NA	NA	0.00120407	0.000835233	0.00101461	0.000604441	0.00295408	0.00355126	0.0014055	0.00157819	NA	NA	0.00132471	0.000963811	0.000528308	0.00129665	0.00131757	0.00263354	0.00422584	0.0065909	0.0016563	0.00403736	0.00336295	0.00251464	0.0011167	0.00172122	0.00120859	0.00159731	0.00369017	0.000509455	0.00275126	0.00379367	0.00458188	0.00693814	0.00944222	0.00118323	0.00159271	0.00077446	0.00198737	0.00222553	0.00388971
TAG 56:4	0.00066165	0.000691547	0.00268806	0.00218177	0.000956109	0.00180146	0.0015736	0.000980261	NA	0.00062454	0.00106232	0.000548477	0.000676679	0.00246831	0.00278941	0.00162079	0.00194523	NA	0.000498701	0.00161792	0.000614204	0.000682514	0.000633261	0.000717003	0.00111898	0.00175728	0.00265688	0.00116019	0.00237811	0.00188441	0.00257822	0.00120244	0.0016688	0.00173968	0.00122598	0.00121315	0.000435139	0.00314312	0.00182447	0.00263446	0.00236516	0.00245687	0.00112713	0.00152243	0.000452009	0.00168448	0.00120173	0.00127656
TAG 56:5	0.00264247	0.00166682	0.00344081	0.00411358	0.0029698	0.00294083	0.0023693	0.00401413	0.00101139	0.00159211	0.00214768	0.00186104	0.00190441	0.00391938	0.0039854	0.00198724	0.00218169	0.00214813	0.00116545	0.00177393	NA	0.00157662	0.00177673	0.00244929	0.00191939	0.002497	0.00418441	0.00240291	0.00228911	0.00257129	0.00505192	0.00198514	0.00268763	0.00142487	0.00194013	0.00216501	NA	0.0016432	0.00359457	0.00505162	0.00335446	0.00354084	0.00206924	0.0024969	0.0010073	0.00289175	0.00301959	0.00276349
TAG 56:6	0.00395199	0.00386311	0.00473637	0.00609111	0.00297779	0.00432415	0.00551648	0.00407015	0.00143298	0.00355837	0.00349722	0.00367713	0.00200163	0.00609448	0.00496516	0.00352123	0.00464175	0.00298467	0.00212952	0.00320967	0.00311612	0.00354309	0.00318742	0.00940368	0.0021835	NA	0.00614935	0.00289542	0.00275139	0.00277117	0.00423397	0.00233905	0.00215471	0.00244868	0.00299659	0.00364955	0.000738461	0.00276543	0.00245868	0.00383085	0.00539965	0.00391866	0.00249561	0.00333555	0.00112667	0.00325373	0.00532601	0.00546209
TAG 56:7	0.00366566	0.00247414	0.00623691	0.00961429	0.00560003	0.00749731	0.00564617	0.001856	NA	0.00160988	0.00397135	0.00188709	0.00404311	0.0182308	0.0076433	0.00655413	0.00733853	0.00448546	0.00238457	0.00194516	0.00384505	0.00195201	0.00589155	0.00296394	0.00476862	0.00729612	0.0103035	0.00364511	0.00476759	0.00505526	0.0076678	0.00248463	0.00258135	0.00258358	0.00387764	0.0059673	0.000483903	0.00997826	0.0065196	0.012422	0.00729203	0.00730242	0.00298469	0.00460653	0.000938411	0.00755929	0.00460722	0.00856787
TAG 56:8	0.00846239	NA	0.0039312	0.00637947	0.00442137	0.00657654	0.00677856	NA	0.00211206	0.00128483	0.00254037	0.00130923	0.00205085	0.00986215	0.00536777	0.00355441	0.00652908	0.0037522	0.00124425	0.00163287	0.00188973	0.0017167	0.00600064	0.00169858	NA	0.00354916	0.00331535	0.00124272	0.00215457	0.00244896	0.00396816	0.00162849	0.001085	0.00473714	0.00135085	0.00389083	NA	0.00168307	0.00229357	0.00248038	0.00209635	0.00289422	0.00151729	0.00198125	0.00171347	0.0017162	0.000909561	0.00159343
TAG 58:8	0.00323919	0.00292823	NA	0.0123918	0.00454907	0.0118645	0.0104029	0.00259326	0.00223372	NA	0.00230801	NA	0.00375986	0.0181516	0.0109496	0.0073987	0.0124207	0.00501032	0.00163059	NA	0.00197377	0.00317349	NA	0.00312833	0.00318287	0.00333006	0.0120877	0.00435417	0.00862998	0.0093201	0.0098434	0.00288051	0.00203253	NA	0.0032815	NA	NA	NA	0.00692857	0.0100775	0.0129835	0.0119371	0.00451734	0.00479922	0.000770309	0.00307899	0.00337979	0.00253132

## Sheet: Lipidomic data log2 analysis
Lipid	wt9zt0	wt9zt2	wt9zt4	wt9zt6	wt9zt8	wt9zt10	wt9zt12	wt9zt14	wt9zt16	wt9zt18	wt9zt20	wt9zt22	wt10zt0	wt10zt2	wt10zt4	wt10zt6	wt10zt8	wt10zt10	wt10zt12	wt10zt14	wt10zt16	wt10zt18	wt10zt20	wt10zt22	scp2k04zt0	scp2k04zt2	scp2k04zt4	scp2k04zt6	scp2k04zt8	scp2k04zt10	scp2k04zt12	scp2k04zt14	scp2k04zt16	scp2k04zt18	scp2k04zt20	scp2k04zt22	scp2k05zt0	scp2k05zt2	scp2k05zt4	scp2k05zt6	scp2k05zt8	scp2k05zt10	scp2k05zt12	scp2k05zt14	scp2k05zt16	scp2k05zt18	scp2k05zt20	scp2k05zt22	nb.timepoints
PI 34:1	-5.26064	-5.86611	-5.68721	-7.74819	-9.74331	-7.88089	-7.02013	-5.12803	-6.49032	-4.90012	-5.64702	-4.64362	-5.53093	-5.76609	-5.97022	-6.5241	-7.21383	-6.84961	-7.39448	-5.04175	-4.84114	-4.83125	-4.94332	-4.25698	-5.46574	-5.17731	-5.8118	-6.20103	-7.69449	-6.64606	-6.8337	-5.66954	-4.62892	-4.40948	-5.09805	-4.69428	-5.4959	-4.94786	-6.10924	-6.01395	-7.39894	-6.09491	-6.22691	-4.77843	-6.18654	-5.00779	-4.68731	-4.554	24
PE 34:1	-4.75816	-5.30832	-6.05888	-6.49604	-8.12951	-6.93196	-6.45096	-4.58133	-6.3692	-5.02373	-5.0945	-4.90761	-5.37995	-5.85089	-6.3318	-6.32313	-6.58025	-6.58603	-6.72883	-4.80608	-4.87566	-4.66807	-5.45746	-4.46696	-4.99857	-4.60098	-5.90263	-6.05401	-6.93833	-6.234	-6.32152	-4.94297	-4.76009	-4.34654	-4.64579	-4.4243	-5.16528	-4.70753	-6.33229	-6.02573	-6.17924	-5.59964	-5.82394	-3.76012	-7.73913	-4.80456	-4.13015	-3.74261	24
TAG 52:2	-2.74668	-2.84914	-3.33393	-2.90988	-4.56343	-4.43567	-4.68094	-4.66391	-6.24219	-4.57374	-4.74479	-4.06291	-4.77229	-3.10844	-3.61254	-3.93921	-4.58903	-4.96194	-5.99752	-4.96646	-4.86774	-5.1874	-3.76897	-3.23437	-3.57116	-2.54711	-2.53954	-3.73766	-3.79342	-4.03769	-3.58498	-4.9083	-4.16897	-3.80452	-3.40261	-2.97783	-5.79472	-2.91017	-3.24954	-2.31939	-2.88559	-2.9181	-4.15005	-3.79652	-5.5698	-3.76402	-2.20623	-2.08693	24
TAG 52:3	-4.72463	-4.84234	-3.94776	-3.24421	-4.79533	-4.50703	-4.55667	-6.02793	-6.11374	-6.19546	-5.49709	-5.90608	-5.57448	-3.3345	-4.22636	-5.06802	-4.34603	-5.42999	-6.86618	-6.19753	-5.89885	-6.10447	-5.64709	-5.16999	-5.53989	-4.89538	-4.01236	-5.13139	-4.56555	-5.09479	-4.54331	-5.93351	-5.88954	-5.37101	-5.27413	-5.26358	-7.30031	-4.81025	-4.8087	-4.23123	-4.58701	-4.42645	-5.38655	-5.42093	-6.77122	-5.2724	-4.56274	-4.43409	24
TAG 52:4	-6.65814	-6.96408	-5.85061	-5.72303	-6.77264	-6.52092	-6.5359	-8.10545	-7.91306	-8.20801	-7.26922	-7.92692	-7.76358	-5.72172	-6.06347	-6.97904	-6.36889	-6.96806	-9.22147	-8.26398	-7.62029	-8.30074	-7.69632	-7.22963	-7.45116	-7.12764	-5.9144	-7.61605	-6.89907	-7.34413	-6.85374	-7.92303	-8.19293	-7.94655	-7.564	-7.68357	-9.31328	-6.97414	-7.07611	-6.59851	-7.12822	-6.73885	-7.97594	-7.65394	-9.42368	-7.46104	-7.1578	-6.74388	24
TAG 54:3	-6.5338	-6.74535	-5.51762	-5.61504	-6.92814	-6.27657	-6.61049	-7.16686	-7.64781	-7.64486	-7.07793	-7.58744	-7.30491	-4.85745	-5.42496	-5.9911	-6.2265	-6.45798	-8.36589	-7.2229	-7.29774	-7.89059	-6.63882	-6.80874	-6.23457	-6.18155	-4.84619	-6.16781	-5.42621	-5.25617	-5.40034	-6.96401	-6.78805	-7.1348	-6.63253	-5.95407	-8.38121	-6.12329	-5.56622	-4.90015	-4.6404	-4.72059	-6.20617	-6.3634	-8.2078	-6.96572	-6.00173	-6.08165	24
PI 34:2	-3.25831	-3.33359	-3.14136	-3.84725	-4.77029	-4.01617	-3.71886	-3.07884	-3.34953	-2.94893	-3.14433	-2.86471	-3.49086	-3.10753	-3.19105	-3.88731	-3.73477	-3.78367	-4.82976	-3.07641	-2.86188	-2.81596	-3.0274	-2.84748	-3.72929	-3.21182	-3.14431	-3.60657	-4.18305	-3.82823	-4.00483	-3.72752	-3.06623	-3.02995	-3.02099	-3.03689	-3.55546	-3.04185	-3.58034	-3.43204	-4.3109	-3.82331	-4.23326	-3.02562	-4.34787	-2.71402	-3.1513	-2.96993	24
TAG 50:3	-6.68246	-6.66121	-6.23572	-5.74046	-7.04455	-7.16682	-6.87274	-7.76336	-8.96013	-8.08906	-7.92958	-7.9546	-8.4147	-6.44488	-6.52764	-7.71959	-7.50918	-8.01813	-8.703	-8.41542	-8.12908	-9.15465	-7.69671	-7.20682	-8.48617	-7.49253	-6.72256	-8.06536	-8.25027	-8.57754	-7.23551	-9.25936	-8.59652	-8.23228	-8.26263	-7.69914	-10.7154	-7.64477	-7.7952	-6.96694	-7.72713	-7.48301	-8.66737	-8.24889	-8.85545	-7.44621	-6.73225	-6.44443	24
PC 34:1	-1.12506	-1.30341	-1.99987	-2.33009	-3.76987	-3.25006	-3.71336	-1.3447	-3.39107	-1.34306	-2.13802	-1.11403	-2.09428	-1.94273	-1.95894	-2.1697	-2.77492	-2.56599	-3.73672	-1.90683	-1.83883	-1.47561	-1.45661	-0.876281	-1.24467	-0.586823	-1.08286	-1.18855	-2.01386	-1.98521	-2.00339	-1.99982	-1.20943	-1.00247	-1.24936	-0.833505	-1.2159	-0.958615	-1.47705	-1.41285	-1.65401	-1.47408	-1.65867	-1.06922	-2.95537	-1.45423	-0.757087	-0.787987	24
PC 38:3	-6.5928	-6.72078	-7.42341	-8.60149	NA	NA	NA	-8.93879	-10.4289	NA	NA	-7.32589	-6.96325	-6.7543	-7.00998	-6.75356	-8.13609	-8.61515	-11.2548	-8.07132	-10.3815	-11.1968	-7.17146	-6.64008	-5.15991	-5.3182	-4.73067	-5.17951	-5.04943	-5.2501	-5.09177	-5.39706	-5.62163	-5.42463	-5.25401	-4.97013	-5.24915	-5.18321	-4.99021	-5.23466	-5.26855	-5.23773	-5.56168	-4.5501	-6.70425	-5.04797	-5.086	-5.35971	19
TAG 50:2	-5.02137	-4.87537	-5.71117	-5.26377	-7.1363	-6.91861	-7.01672	-7.03733	-9.00082	-6.79938	-7.17443	-6.40895	-7.58569	-5.85819	-6.19443	-6.73992	-7.42705	-7.90817	-8.794	-7.55372	-7.41262	-8.15811	-6.16735	-5.32402	-6.92011	-5.60961	-5.52266	-6.67892	-7.2531	-7.47414	-6.84325	-8.5185	-7.26851	-6.67785	-6.60335	-6.07312	-9.08031	-6.07751	-6.47914	-5.315	-6.02497	-6.07657	-7.64722	-6.94966	-9.16808	-6.92828	-4.64948	-4.35318	24
TAG 54:4	-7.72389	-8.02246	-5.87165	-6.02327	-6.81089	-6.34202	-6.38829	-7.68551	-7.64974	-8.49722	-7.39361	-8.25445	-7.87491	-5.59561	-5.74373	-6.68855	-6.16126	-7.10495	-8.75522	-8.04374	-7.61881	-8.27372	-7.76851	-7.81501	-7.40804	-7.55625	-6.08766	-7.54079	-6.31265	-6.46182	-6.10004	-7.3001	-7.84769	-8.14148	-7.52329	-7.42377	-9.64968	-7.25254	-6.68381	-6.41019	-6.25416	-6.04819	-7.19105	-7.32733	-9.17756	-7.51506	-7.47341	-7.64089	24
TAG 54:5	-7.18121	-7.50199	-4.95268	-5.26033	-5.70294	-5.147	-5.21916	-6.93673	-6.626	-7.29885	-6.48433	-7.6739	-7.35674	-4.7467	-5.03225	-6.14595	-5.1775	-6.16473	-8.03351	-7.10614	-6.95606	-7.60222	-7.3648	-7.2211	-7.37028	-7.41991	-5.80227	-7.48588	-6.03984	-6.08551	-5.77185	-6.7133	-7.45173	-7.51559	-7.2625	-7.42669	-7.98562	-7.15155	-6.54869	-6.42922	-6.51535	-6.12163	-6.77485	-6.94387	-8.7692	-7.02994	-7.19628	-7.17956	24
PC 32:0	-5.16635	-5.64078	-4.76335	-5.43226	-5.47851	-4.9071	-4.91508	-4.46006	-4.67926	-4.43372	-4.58686	-4.97015	-5.0317	-5.07076	-5.15246	-4.97965	-4.98293	-4.78421	-5.20731	-4.28119	-4.38571	-4.49054	-4.899	-5.55353	-5.22321	-5.76576	-5.51708	-5.69685	-5.48828	-5.41761	-5.00561	-5.0101	-4.32024	-4.93724	-4.9457	-5.16438	-5.81628	-5.38867	-5.33827	-6.00014	-5.3088	-5.28549	-4.86274	-4.09943	-6.23456	-5.404	-5.27324	-5.96172	24
DAG 32:0	-6.82222	-5.98406	-6.65825	-6.65715	-7.59676	-7.17038	-6.51381	-6.53999	-7.28744	-6.35552	-6.96748	-5.57347	-5.94591	-6.29913	-7.02518	-7.17513	-7.1689	-7.76693	-8.16721	-6.84166	-7.37585	-6.49262	-6.32085	-6.42932	-7.55454	-7.0149	-7.23016	-7.14429	-7.50844	-7.6934	NA	-7.83728	-6.18623	-6.22948	-6.99144	-6.83592	-6.75055	-7.27407	-7.18707	-7.16105	-8.34175	-7.84444	-7.9161	-6.54758	-8.87048	-6.81192	-7.14308	-6.87038	24
PC 36:5	-3.96325	-4.21122	-5.57541	-5.32755	-5.85798	-5.31846	-6.14191	-4.85456	-5.4016	-4.45475	-4.86689	-4.02682	-4.24369	-4.45313	-4.62019	-4.0416	-4.80034	-5.02425	-5.3439	-4.38014	-4.00595	-4.29027	-3.91198	-3.70178	-5.08992	-4.55475	-4.65311	-4.62577	-5.67834	-5.40783	-5.5605	-5.72247	-4.62403	-4.44673	-4.6799	-4.2831	-5.19244	-4.51611	-5.13244	-4.74248	-4.87089	-4.91553	NA	-4.49114	-7.20189	-4.43165	-4.09507	-4.11578	24
TAG 52:5	-7.50974	-7.94989	-6.34653	-6.22735	-6.92447	-6.61798	-6.54896	-8.54372	-8.31848	-8.73726	-7.29966	-8.68276	-7.97721	-6.04494	-6.50753	-7.7023	-6.84193	-7.52827	-9.61924	-8.68567	-7.8598	-8.33581	-8.62935	-8.02013	-8.53184	-8.37116	-7.20988	-8.78912	-7.87549	-7.8942	-7.66747	-8.39098	-8.72348	-8.16265	-8.44343	-8.77782	-10.3945	-7.8118	-8.08797	-7.82409	-8.43654	-7.98197	-8.54904	-8.34318	-8.94567	-7.75966	-8.425	-8.11062	24
PC 32:1	-3.98849	-3.83278	-4.67038	-4.84321	-6.13264	-5.76059	-5.94001	-4.14621	-6.23081	-3.97528	-4.9977	-3.98135	-5.44029	-5.29407	-4.85338	-5.18925	-6.15432	-5.7335	-6.58906	-4.67745	-4.88864	-4.88962	-4.37009	-3.45881	-5.00437	-3.98042	-4.59289	-4.55745	-5.7462	-5.74382	-5.7986	-6.55707	-4.66527	-4.4205	-4.88629	-4.4141	-5.18247	-4.63789	-5.24105	-4.74621	-4.97829	-5.08826	-5.39034	-5.03645	-6.97149	-5.26997	-3.7434	-3.67902	24
TAG 56:7	-8.09171	-8.65886	-7.32495	-6.7006	-7.48035	-7.05941	-7.46851	-9.07359	NA	-9.27883	-7.97615	-9.04962	-7.95032	-5.77748	-7.03159	-7.25338	-7.09029	-7.80053	-8.71205	-9.0059	-8.02278	-9.00082	-7.40714	-8.39827	-7.71221	-7.09865	-6.60072	-8.09982	-7.71252	-7.628	-7.02697	-8.65275	-8.59766	-8.59641	-8.01061	-7.38871	-11.013	-6.647	-7.261	-6.33095	-7.09946	-7.09741	-8.3882	-7.7621	-10.0575	-7.04753	-7.76189	-6.86685	23
TAG 56:4	-10.5616	-10.4979	-8.53922	-8.84028	-10.0305	-9.11662	-9.31171	-9.99455	NA	-10.6449	-9.87857	-10.8323	-10.5292	-8.66226	-8.48582	-9.26909	-9.00584	NA	-10.9695	-9.27164	-10.669	-10.5169	-10.6249	-10.4457	-9.8036	-9.15244	-8.55605	-9.75142	-8.71597	-9.05167	-8.59941	-9.69982	-9.22697	-9.16697	-9.67185	-9.68703	-11.1662	-8.31358	-9.0983	-8.56828	-8.72385	-8.66896	-9.79313	-9.35941	-11.1114	-9.21348	-9.70067	-9.61352	22
TAG 54:6	-8.52295	-8.83762	-6.76708	-6.93234	-6.91939	-6.59095	-6.18155	-8.31402	-7.92575	-8.86628	-7.7955	-9.20256	-8.69799	-6.16851	-6.72634	-8.18926	-6.57981	-7.53758	-9.2909	-8.70697	-8.10313	-9.04904	-9.0292	-8.64189	-9.08026	-9.50365	-8.06515	-9.98212	-8.06126	-8.28378	-7.71546	-8.32267	-9.27927	-9.22096	-9.00309	-9.46662	-10.863	-8.88407	-8.69551	-8.71341	-9.14807	-8.52015	-8.76748	-8.61984	-9.97804	-8.50609	-9.24426	-8.97689	24
PE 36:2	-7.93217	-8.48384	-8.03235	-8.6347	-9.1995	-8.60948	-8.29302	-7.246	-8.15046	-7.7269	-7.7364	-8.05403	-8.55072	-8.11179	-8.8159	-8.7445	-8.3297	-8.4479	-9.201	-7.65217	-7.69154	-7.34868	-8.22052	-8.57056	-7.846	-7.47638	-7.68839	-7.94813	-8.04554	-8.14485	-7.63492	-7.45904	-7.21868	-7.15995	-7.6444	-7.60335	-8.11626	-7.66607	-7.97924	-7.99185	-8.46543	-7.98724	-7.76968	-7.01214	-9.12334	-7.38967	-7.61946	-7.90072	24
TAG 58:8	-8.27015	-8.41575	NA	-6.33447	-7.78021	-6.39721	-6.58687	-8.59102	-8.80633	NA	-8.75913	NA	-8.05511	-5.78376	-6.51297	-7.07851	-6.33111	-7.64088	-9.26039	NA	-8.98483	-8.29972	NA	-8.32039	-8.29546	-8.23024	-6.37032	-7.84339	-6.85643	-6.74544	-6.66663	-8.43946	-8.94251	NA	-8.25143	NA	NA	NA	-7.17323	-6.63271	-6.26718	-6.38841	-7.79031	-7.70298	-10.3423	-8.34333	-8.20885	-8.62589	19
Cer 42:1;2	-4.91377	-5.11498	-4.93588	-5.23635	-5.90114	-5.46926	-5.4044	-4.70409	-4.76302	-5.06305	-5.22773	-4.92832	-5.16083	-4.69946	-5.4178	-5.60341	-5.32219	-5.77951	-5.83366	-5.16823	-4.89995	-4.70219	-5.17883	-5.092	-4.37424	-4.05262	-4.05692	-4.31816	-4.47726	-4.3321	-4.4599	-4.2222	-4.27852	-4.17343	-4.31413	-4.32796	-4.26943	-4.24501	-4.30866	-4.36112	-4.67204	-4.46357	-4.42173	-3.56618	-5.74179	-3.91454	-4.64351	-4.73379	24
PC 36:3	-4.56527	-4.64386	-4.44003	-4.90343	-5.57328	-5.03872	-5.93131	-4.7239	-5.33128	-5.34088	-5.16135	-4.82975	-4.8305	-4.19529	-4.49407	-4.33238	-4.85436	-4.97447	-6.12444	-4.57742	-5.10598	-5.27448	-4.45381	-4.46663	-3.49422	-3.39957	-2.97377	-3.19593	-3.49319	-3.47784	-3.29707	-3.79988	-3.56328	-3.51417	-3.59954	-2.95654	-3.62042	-3.56702	-3.29575	-3.39827	-3.10562	-2.90566	-3.22753	-2.86409	-5.31322	-3.26444	-3.01213	-3.24255	24
PC 38:4	-3.29076	-3.68148	-3.08337	-3.11822	-3.22727	-2.48181	-2.19997	-2.6152	-2.92613	-3.09083	-2.70592	-3.22934	-3.63838	-3.14011	-3.7774	-3.44976	-3.12927	-3.36869	-3.44068	-2.73168	-2.81786	-3.13947	-3.524	-4.07476	-3.57385	-4.48875	-3.38811	-3.78914	-3.40163	-3.11159	-3.17131	-3.12235	-2.88828	-3.57125	-3.29929	-3.4878	-4.18685	-4.01896	-3.73684	-4.21434	-3.72692	-3.3382	-3.43393	-2.55083	-5.53747	-3.13799	-3.74327	-3.91405	24
TAG 50:1	-4.76798	-5.03322	-6.3682	-5.63668	-6.94384	-6.88607	-6.70896	-6.33606	-8.03068	-6.18087	-7.20846	-5.94353	-7.04667	-5.70244	-6.33059	-6.82218	-6.7893	-7.18766	-7.02472	-6.90152	-6.58135	-6.9541	-6.16713	-5.58246	-6.2957	-5.02982	-5.74047	-6.69426	-7.08672	-6.96014	-5.64925	-6.81082	-5.85956	-5.59323	-5.71745	-5.7301	-8.0558	-5.27631	-6.18552	-5.21115	-6.01058	-6.36489	-6.83439	-5.90175	-7.7513	-5.9179	-5.24073	-4.69119	24
PC 33:1	-6.42858	-6.72806	-7.21765	-7.48587	-7.60757	-7.67858	-7.28888	-6.52049	-7.91914	-6.74536	-7.3275	-6.65499	-7.4699	-7.22383	-6.99237	-7.45588	-7.93879	-7.4198	-8.70918	-6.82951	-7.10775	-5.93411	-6.76094	-6.22233	-6.96254	NA	-5.67788	-5.87831	-6.53131	-6.63273	-6.40609	-7.63765	-6.8643	-6.85172	-6.83892	-5.4986	-7.07175	-6.74315	-6.13877	-6.04859	-6.14314	-6.29762	-7.47078	-6.79378	-7.10225	-6.21014	NA	-5.69903	24
TAG 54:2	-6.75056	-7.47824	-7.52485	-7.18368	-8.24097	-7.97705	-7.8344	-7.88265	-9.43867	-8.14493	-7.93142	-8.00384	-8.35044	-7.62867	-7.59376	-8.40174	-8.39803	-8.28245	-9.02465	-8.34715	-8.25797	-8.63022	-7.81029	-7.6384	-8.06852	-7.03177	-7.60559	-8.18556	-8.00614	-8.6393	-7.87994	-7.90936	-7.39757	-7.61301	-7.23674	-7.40767	-9.31561	-7.01329	-7.74308	NA	-8.16276	-8.66506	-7.80142	-7.64401	-8.54304	-7.24404	-7.31852	-6.97194	24
DAG 34:1	-3.16473	-2.33587	-3.08717	-2.86455	-4.50131	-3.87462	-3.47651	-3.67641	-4.66394	-3.39938	-3.26394	-2.46517	-4.43371	-3.61615	-3.70951	-3.59418	-3.86754	-4.45749	-5.62086	-3.79436	-4.52474	-3.90054	-3.29996	-2.87352	-3.71924	-3.45996	-3.04082	-2.82607	-3.31431	-3.51861	-0.914694	-4.26252	-3.22199	-3.22023	-3.5525	-2.92749	-3.25845	-3.80504	-3.72606	-3.08987	-3.53645	-3.29069	-3.88846	-3.10938	-5.7143	-3.53532	-2.97917	-2.95488	24
TAG 56:8	-6.88472	NA	-7.99081	-7.29235	-7.82129	-7.24846	-7.20481	NA	-8.88714	-9.60421	-8.62075	-9.57707	-8.92956	-6.66388	-7.54146	-8.13617	-7.25891	-8.05805	-9.65051	-9.25838	-9.0476	-9.18615	-7.38067	-9.20146	NA	-8.13831	-8.23662	-9.65228	-8.85838	-8.67362	-7.97732	-9.26225	-9.84809	-7.72177	-9.53192	-8.00571	NA	-9.21469	-8.76819	-8.65522	-8.8979	-8.43261	-9.36428	-8.97937	-9.18886	-9.18657	-10.1025	-9.29365	22
DAG 32:1	-7.72437	-6.32719	-7.55239	-7.27643	-9.27886	-8.28209	-7.87718	-7.95423	-9.68522	-7.67423	-7.4087	-6.81364	-8.6881	-7.66758	-8.24237	-7.95747	-8.40573	-9.18805	-10.8408	-7.85075	-8.84889	-8.50731	-7.39166	-7.03139	-9.17587	-8.8147	-7.94423	-7.64955	-8.21907	-8.73466	-6.36773	-9.64634	-8.26042	-8.14827	-8.88684	-8.0732	-8.4809	-8.99601	-9.058	-8.09353	-8.56438	-8.18438	-8.98403	-8.16572	-11.4237	-9.22497	-8.251	-8.14665	24
TAG 56:3	-8.4099	-9.20383	-8.92273	-8.54309	-9.74964	-9.67476	-9.80543	NA	NA	-9.69787	-10.2255	-9.94486	-10.6921	-8.40308	-8.13746	-9.4747	-9.30751	NA	NA	-9.56011	-10.019	-10.8863	-9.59099	-9.56791	-8.56878	-7.88655	-7.24531	-9.23782	-7.95237	-8.21606	-8.63543	-9.80654	-9.18236	-9.69246	-9.29014	-8.0821	-10.9388	-8.50569	-8.04219	-7.76985	-7.17124	-6.72666	-9.72306	-9.2943	-10.3345	-8.97492	-8.81163	-8.00612	20
PI 34:3	-7.81628	-7.78701	-7.60648	NA	NA	NA	NA	-7.68834	-7.91433	-7.15339	-7.52838	-7.40863	-7.58697	-7.7315	-7.57418	-8.19545	NA	-8.37891	-9.6759	-7.10295	-6.93101	-7.1038	-6.90587	-6.99661	-8.21845	-7.62203	-7.65845	-8.27621	NA	-8.56903	-8.71608	-7.92192	-7.44296	-7.09721	-7.34193	-7.14127	-7.83826	-7.32339	-8.15929	-7.75217	NA	-8.08218	-8.87612	NA	NA	-6.74896	-7.5935	-7.03708	19
DAG 34:2	-5.45709	-4.00909	-4.68529	-4.5039	-6.54479	-5.8525	-5.53704	-6.03171	-6.93516	-5.90533	-5.29225	-4.74841	-7.15469	-5.82033	-5.47963	-5.38092	-6.2185	-6.73477	-8.37123	-5.99461	-7.19767	-6.74025	-5.44254	-4.69742	-6.85501	-6.24789	-5.05474	-4.80546	-5.40428	-5.65431	-6.68586	-7.37994	-6.33844	-6.22651	-6.3628	-5.49512	-6.15607	-6.90419	-6.12689	-5.29833	-5.40938	-5.21964	-6.34596	-6.171	-8.72445	-6.83623	-5.11704	-5.40182	24
TAG 56:5	-8.5639	-9.22869	-8.18304	-7.92539	-8.39542	-8.40956	-8.72132	-7.9607	-9.94944	-9.29484	-8.86301	-9.06967	-9.03644	-7.99516	-7.97106	-8.97502	-8.84034	-8.8627	-9.7449	-9.13884	NA	-9.30895	-9.13656	-8.67342	-9.02514	-8.64559	-7.90076	-8.701	-8.771	-8.60329	-7.62895	-8.97654	-8.53945	-9.45495	-9.00963	-8.85141	NA	-9.24928	-8.11997	-7.62904	-8.2197	-8.14169	-8.91669	-8.64565	-9.95529	-8.43384	-8.37143	-8.49929	23
PC 35:1	-8.02633	-8.19989	-9.64706	-9.30481	-11.219	NA	NA	-8.32273	NA	-8.52911	-9.3347	-8.04944	-9.85828	-8.95077	-8.79946	-9.44699	-10.2364	-9.67976	NA	-7.60322	-9.36033	-8.5804	-8.42088	-6.88246	-8.77044	-7.95145	-8.78824	-8.81681	-10.0084	-10.3099	-9.80222	-10.2821	-8.78876	-9.05849	-8.98062	-8.22549	-8.61525	-8.49969	-9.02017	-9.35426	-8.6528	-8.78812	-9.71753	-8.43295	-10.2178	-9.25359	-8.208	-8.3218	20
PI 36:2	-4.2074	-3.94283	-3.57805	-4.40947	-5.16224	-4.49754	-4.12671	-3.92537	-3.23095	-3.75454	-3.22854	-3.66467	-3.89768	-3.48657	-3.32757	-4.04841	-3.91788	-4.07299	-6.21913	-3.67062	-3.53738	-3.50606	-3.67983	-3.48459	-4.68992	-4.46251	-3.78406	-4.53894	-4.61179	-4.39396	-4.66579	-4.42412	-3.99502	-4.12548	-3.95629	-4.09323	-4.80225	-4.07826	-4.5064	-4.30658	-5.06235	-4.61921	-5.0936	-3.65318	-5.4001	-3.81464	-4.33693	-4.31299	24
PI 38:5	-4.02033	-3.90237	-3.08647	-3.40133	-4.00634	-2.67859	-3.06013	-2.60492	-2.76458	-3.44773	-3.17454	-3.58664	-3.6783	-3.1952	-3.27066	-2.71511	-2.94037	-3.42819	-3.24467	-2.49925	-3.31964	-3.57338	-3.09202	-3.55624	-2.90912	-3.44446	-2.46088	-2.76178	-2.79333	-2.53481	-2.37413	-2.67166	-2.65225	-2.50197	-2.93143	-2.18722	-3.23591	-3.37552	-2.79054	-2.83915	-2.05934	-1.56413	-2.38546	-1.49182	-3.71996	-2.23781	-2.62231	-2.56833	24
PE 34:2	-2.65438	-2.67171	-2.98917	-2.72489	-3.83647	-2.94523	-2.98052	-2.24554	-3.19675	-2.48171	-2.79219	-2.24647	-3.20437	-2.54079	-2.93863	-2.88168	-2.98983	-3.25841	-3.64476	-2.60955	-2.54465	-2.55618	-2.72707	-2.62803	-2.53788	-2.02167	-2.04781	-2.34271	-2.45335	-2.33351	-2.42429	-2.11447	-1.85424	-1.74625	-2.14595	-2.18089	-2.67098	-2.11462	-2.36221	-2.35535	-2.66501	-2.01152	-2.46185	-1.40083	-4.37554	-1.62857	-2.08758	-1.71752	24
DAG 34:3	-6.7029	-5.24371	-4.51147	-4.40633	-6.07081	-5.24547	-4.93281	-6.36881	-6.31009	-6.65466	-5.37804	-5.7511	-7.59391	-5.97763	-5.32943	-5.50901	-5.74129	-6.30284	-8.03484	-6.41207	-7.40945	-6.97054	-6.27056	-5.89186	-8.34544	-7.44702	-5.65629	-5.83924	-5.98878	-5.93796	-7.21329	-7.70992	-7.14754	-7.2754	-7.47607	-6.15915	-7.28332	-8.08511	-6.89135	-6.20728	-6.53793	-5.63252	-6.64749	-6.66731	-8.80545	-7.30643	-6.58628	-6.88616	24
Cer 41:1;2	-6.33976	-6.75267	-6.2574	-6.61485	-7.01073	-6.53303	-6.5005	-6.12545	-6.34059	-6.36751	-6.21983	-6.43689	-6.34883	-6.13001	-6.65096	-6.7332	-6.34677	-6.88115	-6.8131	-6.2075	-6.29631	-6.19541	-6.49863	-6.59655	-6.32245	-6.42212	-5.85464	-6.45686	-6.39062	-6.20852	-6.26616	-6.19754	-6.10721	-6.30529	-6.37742	-6.24431	-6.3366	-6.47247	-6.39419	-6.50248	-6.3076	-6.22582	-6.50295	-5.26812	-7.62476	-5.99474	-6.55535	-6.72368	24
TAG 56:2	-10.2142	-9.63928	-10.3747	-9.61184	-11.8621	-10.9399	-12.8622	-10.0083	NA	-11.1556	NA	-11.0637	NA	-9.50038	-9.89771	-10.6002	-10.9318	-12.4797	NA	NA	-9.79381	-10.3597	-10.5654	-10.0548	-9.67199	-8.24414	-8.83539	-9.67018	-9.19166	-10.6677	-8.3824	-10.1071	-9.59932	-9.48688	-9.50811	-9.5061	NA	-8.55038	-9.09575	-7.90319	-9.7049	-9.06007	-9.57776	-9.70029	-11.4341	-8.76621	-9.7806	NA	19
PC 35:2	-5.66007	-5.9418	-5.84658	-6.19029	NA	-5.96585	-5.89034	-5.43123	-5.56247	-5.84878	-5.58587	-5.68099	-5.78027	-5.69713	-5.76773	-5.75103	-6.06821	-5.86133	-6.76844	-5.51125	-5.56368	-5.68839	-5.75392	-5.60498	-6.24107	-6.23523	-5.45113	-6.11216	-5.92519	-5.76703	-5.92032	-5.95409	-5.87083	-5.98192	-5.89566	-5.80629	-6.34602	-5.87127	-5.90918	-6.29925	-6.1557	-6.02832	-6.27346	-5.27553	-7.50493	-5.72723	-5.93253	-6.05897	23
PE 38:5	-6.2229	-6.02596	-7.85828	-5.74572	-8.52962	-8.57361	-6.02359	-7.00128	-10.2334	-5.59504	-7.36884	-5.6023	-7.3693	-8.3001	-8.07256	-7.83377	-8.822	-8.89766	-6.9171	-7.62805	-6.25059	-5.31996	-6.19772	-5.88179	-5.56958	-5.68504	-6.09031	-6.71777	-5.73108	-8.19021	-7.47487	-5.5004	-6.147	-5.59506	-6.63806	-5.98812	-6.9694	-6.78199	-5.91206	-5.52905	-5.21778	-4.61299	-6.75964	-5.93531	-9.26717	-5.18978	-4.9581	-4.50635	24
PC 40:6	-3.87161	-4.03965	-4.07818	-4.10324	-4.63267	-3.87757	-3.55551	-3.45664	-3.6608	-3.92594	-3.68151	-3.66134	-3.80232	-3.25355	-4.08354	-3.94789	-3.83134	-4.04225	-4.26003	-3.72264	-3.36587	-3.39927	-3.94281	-4.08011	-4.09592	-4.36363	-3.94943	-4.17025	-4.16992	-3.75086	-3.96939	-3.73293	-3.79906	-4.0844	-3.86786	-3.96705	-4.28471	-4.10509	-4.08768	-4.37346	-4.49212	-4.08634	-4.44308	-3.06847	-6.04518	-3.33976	-4.38196	-4.29738	24
PG 18:2 / 18:2	-6.15995	-6.91793	-6.55978	-6.81649	-7.16249	-6.35206	-6.21317	-5.92494	-6.03686	-6.15019	-6.12212	-6.03535	-6.25181	-5.62452	-6.31935	-6.37012	-5.59471	-7.07452	-6.63978	-5.89161	-5.65955	-5.85485	-5.90452	-6.57528	-5.85116	-6.4102	-6.01707	-6.84298	-6.56768	-6.04691	-6.28437	-5.94117	-6.12601	-5.89152	-6.39686	-6.20172	-6.57034	-6.95497	-6.69476	-6.88123	-6.29136	-5.73578	-6.00743	-4.75937	-7.2691	-5.27058	-6.32984	-6.24337	24
PE 36:3	-6.70949	-6.6016	-7.07104	-6.66348	-8.3478	-6.74519	-8.14933	-6.15032	-7.62052	-6.71171	-7.45459	-6.20161	-7.6056	-6.74827	-7.32096	-6.93795	-7.44961	-7.52145	-7.67417	-7.02146	-7.33726	-6.55758	-6.46604	-6.30471	-6.54427	-6.4188	-5.67897	-6.21707	-6.0986	-6.21672	-6.24075	-6.28174	-6.42741	-6.1836	-6.74387	-6.08512	-6.62442	-6.4368	-6.3555	-6.208	-6.27042	-5.56512	-6.41114	-5.43536	-8.34545	-6.25355	-6.14289	-5.24261	24
PE 38:6	-1.39055	-1.37962	-1.25365	-1.14104	-2.23985	-1.01993	-1.03491	-0.446161	-1.29865	-0.686224	-0.666067	-0.599269	-0.985082	-0.285533	-1.05181	-1.03774	-0.579526	-1.34165	-2.27316	-0.579546	-0.343915	-0.0760376	-0.662001	-0.890011	-1.1047	-1.07022	-0.832242	-1.04239	-1.37729	-0.737908	-1.06264	-0.527928	-0.66535	-0.500579	-0.915743	-0.546169	-1.31422	-1.06167	-1.36754	-1.04072	-1.33808	-0.418802	-1.37468	0.35038	-3.0501	-0.0964844	-1.14294	-0.724424	24
ST 27:3	-2.17896	-1.87464	-2.25489	-1.61813	-2.59041	-1.43951	-1.95685	-1.37739	-1.47653	-1.84177	-1.61205	-1.89305	-1.97884	-2.26174	-2.28998	-2.06949	-2.25273	-2.11876	-2.85885	-1.68892	-1.81887	-1.44845	-2.09256	-1.74832	-2.14637	-2.32641	-1.89212	-2.32426	-2.11779	-1.98066	-2.33194	-1.89885	-2.08404	-1.76957	-1.91298	-1.96876	-2.70078	-2.40392	-2.12155	-2.34584	-2.13418	-1.62435	-1.867	-1.49152	-4.06259	-1.57758	-2.25199	-2.16495	24
PC 37:4	-7.1034	-7.40042	-6.90169	-6.98206	-7.15722	-6.12658	-6.4127	-6.30788	-6.7151	-6.73959	-6.27394	-6.99342	-7.25469	-6.62586	-7.24166	-6.88629	-7.01279	-6.96909	-7.70035	-6.45194	-6.48231	-6.79659	-6.8784	-7.21757	NA	-8.11261	-6.90991	-7.55312	-7.17375	-6.88347	-6.8876	-6.83	-6.7814	-7.30845	-7.01857	-6.83413	-7.99958	NA	NA	NA	-7.17267	-6.76766	-7.16608	-6.16547	NA	-6.80549	-7.26917	-7.20773	24
PI 36:4	-1.4387	-1.32235	-1.90154	-1.62545	-2.66818	-1.74477	-2.19023	-1.29221	-2.58385	-1.55379	-1.99062	-1.30039	-2.28764	-1.59287	-1.85533	-1.74995	-2.15591	-2.37789	-2.20839	-1.8461	-1.79233	-1.76693	-1.68994	-1.59102	-1.62285	-1.3004	-1.33126	-1.47204	-2.01686	-1.71718	-1.76674	-1.97776	-1.54022	-1.48817	-1.48854	-1.03695	-1.71251	-1.5232	-1.58433	-1.474	-1.4725	-1.01233	-1.76198	-1.01346	-3.14964	-0.980192	-1.18447	-0.79601	24
Cer 34:1;2	-5.95895	-6.20893	-5.56487	-6.09299	-6.32445	-5.81938	-5.91081	-5.4901	-4.9444	-5.82063	-5.98522	-5.78823	-6.21127	-5.69557	-6.21811	-6.06102	-5.85816	-6.29509	-5.0225	-5.79714	-5.92585	-5.8707	NA	-6.2909	-6.34695	-6.35112	-5.89335	-6.38711	-6.22494	-5.8628	-6.22822	-6.05463	-6.02416	-6.17502	-6.22262	-5.97798	-6.34042	-6.60617	-6.20416	-6.61212	-6.31058	-5.87599	-6.25736	-5.07026	-7.3407	-5.90393	-6.34802	-6.31707	23
PC 34:2	-5.64779	-5.49483	-5.40184	-5.69399	-6.99855	-5.95879	-6.43693	-5.13206	-6.03964	-5.4777	-5.63506	-5.44246	-5.98207	-5.73183	-5.42187	-5.28502	-6.04181	-5.80562	-7.29138	-4.9621	-5.71274	-5.78592	-5.43119	-4.86139	-5.59639	-5.38904	-4.93046	-4.98769	-5.58824	-5.57886	-5.45261	-6.20642	-5.71069	-5.67791	-5.88476	-5.17214	-5.93799	-5.68416	-5.64849	-5.31652	-4.85604	-4.75387	-5.19437	-5.30883	-7.57321	-6.19244	-4.92178	-5.09828	24
PC 37:3	-8.85032	-10.0589	-10.062	-9.84557	-11.9277	-9.69647	NA	NA	-9.45902	-9.32332	-10.32	-8.57445	-10.0379	-9.25745	-9.76598	-8.71521	-14.2782	-10.1164	-10.0488	-8.49397	NA	-8.96263	-9.95165	-8.27823	-8.84336	-8.35683	-7.98376	NA	-8.52935	-7.8615	-8.12844	-8.23424	-8.18679	-8.24525	-8.64985	-7.86231	-8.61333	NA	-7.84793	NA	NA	NA	-9.02311	-7.35636	-9.45677	NA	-8.28514	-8.66625	21
PE 34:3	-7.01101	-6.95612	-7.29083	-7.14717	-8.16116	-7.33422	NA	-6.55634	NA	-6.55558	-6.99762	-6.56352	-7.58873	-7.04297	-7.10456	-6.20823	-7.35255	-7.71761	-8.08839	-6.61053	-6.78105	-6.98914	-6.97585	-6.64471	-7.43439	-7.04272	-6.77754	-7.0034	-7.30996	-6.90865	-7.32737	-7.32675	-6.60037	-6.33795	-7.19976	-6.88259	-7.7196	-7.24609	-7.49676	-7.14278	-6.8821	-6.42842	-7.09057	-6.14844	-9.37675	-6.87381	-6.45379	-5.95339	22
DAG 32:2	-8.58205	-7.09745	-7.02915	-6.81219	-8.45942	-7.28792	-6.73085	-8.14264	-9.19621	-8.14171	-6.98173	-7.497	-9.20712	-7.91006	-7.66641	-7.73238	-7.37488	-7.85857	NA	-7.93838	-9.23243	-9.55907	-7.74603	-7.55609	NA	-10.2786	-8.69558	-8.54122	-8.93354	-8.54828	NA	NA	-9.24781	NA	-9.84329	-9.74748	-9.33766	NA	-10.0837	-9.46987	-10.169	-8.95725	-9.50025	NA	-11.2954	NA	-10.1286	-10.2145	23
PC 32:2	-6.02104	-5.90156	-5.84383	-6.29736	-7.01797	-6.06883	-6.43306	-5.43103	-5.64264	-5.79277	-6.03755	-5.79706	-6.44054	-6.50951	-5.99178	-5.93444	-6.25337	-6.16731	-7.15146	-5.31407	-6.09845	-5.91188	-5.97124	-5.65205	-6.74827	-6.32023	-6.19634	-6.11881	-6.68244	-6.45256	-6.52768	NA	-5.88307	-5.9007	-5.91225	-5.94057	-7.01937	-6.31683	-6.37733	-6.44287	-6.2619	-6.07367	-6.14237	-5.05783	NA	-6.39903	-6.00382	-6.30295	24
PC 36:2	-6.36181	-6.85836	-6.47338	-7.10033	-7.84819	-6.84073	-6.81782	-6.15703	-7.0338	-6.57798	-7.05299	-6.45186	-6.67752	-6.66013	-6.71205	-6.70766	-6.76142	-6.76151	-7.72612	-6.48969	-6.41673	-6.77681	-6.47789	-6.50212	-6.23126	-6.12156	-5.82055	-5.90775	-6.44246	-6.18072	-5.94651	-6.26766	-5.69357	-5.90764	-5.78498	-5.50851	-6.08594	-5.68389	-6.17329	-6.21045	-6.10127	-5.80009	-6.0251	-5.40474	-7.64253	-5.8262	-5.38381	-5.79141	24
DAG 36:4	-6.71051	-5.75599	-5.13019	-5.16484	-6.38574	-5.78845	-5.38495	-6.6462	-6.31638	-6.6701	-5.25243	-5.62956	-7.04784	-6.18816	-5.58207	-5.80632	-5.78633	-6.5238	-8.25931	-6.25308	-7.07552	-6.36752	-6.50461	-6.19616	-7.58451	-7.5904	-6.03359	-6.16427	-6.06497	-6.05483	-6.93322	-7.2211	-6.92047	-7.10035	-7.01031	-6.70962	-6.77723	-7.36005	-7.2042	-6.63741	-7.16271	-6.47269	-7.46668	-6.53491	-8.47195	-6.7166	-7.18181	-7.06733	24
PE 40:6	-3.25888	-3.25575	-3.29245	-3.01236	-4.0301	-3.0072	-2.65675	-2.4204	-2.90697	-2.7799	-2.6441	-2.50796	-2.93637	-1.88134	-3.03462	-3.07717	-2.3144	-3.21267	-4.07	-2.83808	-2.27684	-1.92164	-2.85088	-2.96212	-3.43692	-3.54719	-3.13122	-3.43454	-3.21872	-2.79086	-3.32523	-2.35015	-3.13045	-2.82135	-3.31563	-3.20541	-3.55431	-3.22391	-3.6163	-3.34243	-4.0163	-2.91945	-3.76141	-1.91811	-5.3324	-2.2546	-3.82989	-3.4064	24
PE 36:4	-2.45245	-2.26324	-2.67646	-2.308	-3.37395	-2.269	-2.6627	-1.90417	-3.35576	-1.95635	-2.33269	-1.71968	-3.17241	-2.35128	-2.75014	-2.40449	-2.66144	-3.23906	-3.63637	-2.31119	-2.45523	-2.28188	-2.22082	-2.45832	-2.16782	-2.14331	-1.82676	-2.09225	-2.47047	-2.10593	-2.23219	-2.40507	-1.6005	-1.49002	-1.90781	-1.421	-2.55881	-2.4147	-2.23304	-2.13669	-1.81076	-1.15167	-2.19944	-1.04575	-4.64603	-1.36294	-1.65669	-1.13388	24
SE 16:0	-7.08881	-6.81718	-7.94681	-7.54467	-7.75436	-7.88989	-7.1204	-8.77255	-8.32785	-7.22605	-6.77441	NA	-7.2797	-7.72102	-7.19435	-7.66408	-7.57974	-7.5544	-8.98071	-7.16361	-8.12446	-8.96244	-4.25047	-7.5838	-8.02659	-7.29757	-7.91191	NA	NA	-8.54965	NA	-8.34255	-7.7002	-8.74017	-7.52988	-8.57096	NA	-7.84952	-9.08476	-7.95589	-7.65484	-7.6496	-8.84874	-7.66859	-9.65864	NA	-8.1014	-8.26461	23
DAG 38:5	-6.7712	-6.65039	-6.67707	-6.52707	-7.50103	-6.90497	-6.42676	-7.22044	-7.14917	-6.92774	-6.42003	-6.27598	-7.0806	-7.36119	-7.20162	-7.19924	-7.25024	-7.47546	-8.03829	-7.17771	-7.57224	-7.41524	-7.02272	-7.1806	-8.04716	-7.97878	-7.06179	-7.22505	-7.03002	-7.10738	-7.38238	-7.5908	-6.93828	-7.32202	-7.80661	-6.75259	-7.93286	-9.68294	-8.60975	-8.06712	-7.08032	-6.48139	-7.29381	-7.00884	-9.06237	-7.04344	-7.5389	NA	24
TAG 56:6	-7.9832	-8.01602	-7.722	-7.35908	-8.39154	-7.85337	-7.50204	-7.9407	-9.44677	-8.13457	-8.15958	-8.0872	-8.96461	-7.35828	-7.65394	-8.1497	-7.75112	-8.38821	-8.87525	-8.28336	-8.32603	-8.14078	-8.2934	-6.73256	-8.83914	NA	-7.34535	-8.43201	-8.50562	-8.49529	-7.88377	-8.73986	-8.85829	-8.67378	-8.38246	-8.09807	-10.4032	-8.49828	-8.6679	-8.02812	-7.53292	-7.99542	-8.64639	-8.22786	-9.79372	-8.26369	-7.55273	-7.51633	24
PI 37:4	-5.73196	-5.78682	-5.91178	-5.81358	-6.59584	-5.55008	-5.75195	-5.32219	-5.64504	-5.71288	-5.42577	-5.49517	-5.73572	-5.22175	-5.73677	-5.54702	-5.50162	-5.97462	-6.65107	-5.44562	-5.35761	-5.59613	-5.52876	-5.74849	-6.48066	-6.66596	-6.01465	-6.5799	-6.48514	-6.12778	-6.03752	-6.06709	-6.08617	-6.17093	-6.15093	-5.79214	-6.43688	-6.50653	-6.48813	-6.38568	-6.33667	-6.00092	-6.6032	-5.2713	-7.51076	-5.51506	-6.33872	-6.16347	24
DAG 38:2	-7.84964	-5.82964	-6.86452	-6.86604	-8.72147	-7.57999	-7.12663	-7.21285	-8.71802	-7.30463	-6.97073	-6.11767	-8.31613	-7.6558	-6.71314	-7.07233	-7.3653	-8.46976	NA	-7.70149	NA	-7.54268	-7.17261	-6.74095	-7.52001	-7.1661	-6.24563	-5.80171	-6.2159	-6.83097	-4.42092	-7.7281	-6.79454	-7.24916	-7.18188	-6.45173	-6.29264	-7.71817	-7.21624	-6.25058	-6.7013	-6.69108	-7.78758	-6.60584	-9.03197	-7.17979	-7.01962	-7.31744	22
PC 35:3	-7.46577	-7.62372	-7.14988	-7.5237	-8.12564	-6.3237	-7.74926	-5.799	-6.78746	-6.45236	-6.79209	-6.92697	-7.58609	-6.717	-7.00577	-6.70984	-7.38377	-7.15464	-8.77503	-6.04737	-7.03574	-6.51677	-7.03684	-6.49303	-7.36421	-7.02921	-6.52239	-6.79139	-6.74317	-6.30386	-6.7476	NA	NA	NA	-6.89102	NA	NA	NA	-6.89901	NA	-6.78942	-6.08266	-6.81264	-5.79104	NA	-6.26732	NA	-6.54021	24
PI 36:3	-8.48892	-7.04212	-5.06546	-5.82621	-7.2026	-6.37548	-7.13324	-6.40926	-5.88164	-11.8846	-6.1164	-7.91827	-5.62017	-4.66084	-4.70658	-4.83856	-5.26889	-5.55527	-10.974	-5.60502	-6.54073	-6.73597	-5.61505	-5.63581	-4.57988	-4.06463	-3.85112	-4.00977	-4.20844	-4.19654	-4.26837	-4.95564	-5.69684	-5.07891	-5.36671	-4.16829	-4.53858	-4.37566	-4.42001	-3.80466	-4.17638	-3.56552	-4.58069	-4.00071	-5.69003	-4.79081	-4.46853	-4.45501	24
DAG 36:5	-7.22696	-6.59367	-5.4449	-5.51487	-6.64767	-5.96434	-5.38411	-7.38024	-6.53662	-7.08971	-5.48144	-6.23798	-7.39009	-6.58098	-6.03979	-6.30866	-5.98043	-6.82364	-8.82959	-7.00697	-7.33624	-6.83105	-6.9211	-6.71957	-9.22344	-8.59416	-6.80735	-7.30518	-6.86152	-7.08769	NA	-8.31296	-8.27801	-8.22336	-9.03688	-8.63398	-7.79305	-8.99175	-8.7813	-7.61993	-8.5188	-7.74486	-8.74232	-8.19677	-10.907	-8.93166	-8.83066	NA	24
SE 18:1	-5.44566	-5.60601	-5.40285	-4.73873	-5.45434	-5.3872	-5.22016	-6.23787	-5.88051	-6.43041	-4.89398	-6.77812	-5.91999	-4.42525	-4.80767	-4.62082	-5.04555	-5.22812	-6.82162	-4.95487	-6.09005	-6.64068	-3.21992	-5.83103	-5.71599	-5.61217	-5.1244	-6.11671	-5.17458	-4.9917	NA	-6.69774	-6.17592	-7.10055	-6.33454	-5.89412	-7.5677	-6.03495	-6.2964	-5.24305	-4.60953	-4.42355	-5.6637	-5.85988	-7.60312	-7.62114	-5.84592	-5.96304	24
PC 37:2	-7.59049	-7.87623	-7.69052	-7.77394	-8.31181	-7.92878	-7.69346	-7.25076	-7.46518	-7.96197	-7.21274	-7.79524	-7.44771	-7.49409	-7.44735	-7.70037	-7.75741	-7.82402	-8.53946	-7.42525	-7.24404	-7.98021	-7.6275	-7.63833	-7.58114	NA	-6.6377	-7.65146	-7.26675	-7.41252	-7.33759	-7.49951	-6.97956	-7.53193	-7.30273	-7.45866	-7.85499	-7.33115	-7.3857	-7.63951	-7.47449	-7.53431	-7.92796	-6.47948	NA	-7.27794	-7.41119	-7.86422	24
PE 38:4	-1.16327	-1.19884	-1.19925	-0.908847	-1.81488	-0.747943	-0.777543	-0.412083	-1.32106	-0.758167	-0.705911	-0.604091	-1.54021	-0.803813	-1.37824	-1.12102	-1.16325	-1.49662	-2.19094	-0.8582	-0.774706	-0.669963	-1.06569	-1.40432	-1.10516	-1.40373	-0.919697	-1.18786	-1.09571	-0.771554	-0.965834	-0.528855	-0.626964	-0.624196	-0.852592	-0.692524	-1.52948	-1.21055	-1.2365	-1.1287	-1.17174	-0.486403	-1.10213	0.211762	-3.27256	-0.158942	-1.1161	-0.803735	24
PG 18:2 / 16:0	-5.58284	-5.64908	-5.52959	-5.6239	-6.20082	-5.46523	-5.61666	-5.30615	-5.8583	-5.41496	-5.4682	-5.34307	-5.91499	-5.30227	-5.69201	-5.67363	-5.5779	-5.7521	-7.05927	-5.33411	-5.38545	-5.33863	-5.76149	-5.27261	-5.54454	-5.51628	-5.05654	-5.4141	-5.51859	-5.48964	-5.40505	-5.62475	-5.1332	-5.04084	-5.17386	-5.22064	-5.72155	-5.33673	-5.37771	-5.16168	-5.42304	-5.30781	-5.46019	-4.65026	-7.28339	-4.8842	-5.13478	-4.99962	24
Cer 42:3;2	-7.30065	-7.51177	-6.81928	-7.237	-7.4939	-7.05601	-7.35443	-7.13819	-6.76993	-7.10356	-7.13056	-7.24934	-7.6172	-7.10421	-7.32606	-7.29742	-7.05234	-7.51019	-7.02987	-6.77438	-7.27971	-7.47435	-7.13235	-7.6521	-7.54278	-7.72734	-7.08907	-7.39918	-7.25964	-7.16779	-7.11095	-7.73769	-7.35342	-7.43524	-7.7668	-7.24357	-7.96007	-8.26169	-7.53647	-7.67747	-7.23128	-6.73285	-7.08266	-6.55691	NA	NA	-7.38014	-7.6253	24
DAG 38:3	-10.1606	-6.75948	-6.30964	-6.76098	-7.8736	-7.37018	-6.67498	-7.91821	NA	-8.17448	-7.16804	-7.24576	-9.16694	-8.23314	-6.72253	-7.42245	-7.30012	-8.0738	-14.1916	-7.84959	-10.3047	-8.4386	-8.3724	-8.06673	-7.87639	-8.13502	-6.48076	-6.61877	-6.39869	-7.30651	-7.14794	-8.2069	-7.96671	-8.81716	-8.38277	-7.30178	-7.31583	NA	-7.11298	-7.34689	-7.53205	-7.1559	-8.11524	-8.06488	-9.47413	-8.36421	-8.03027	-8.0489	23
PI 36:1	-7.90879	-8.52948	-9.5782	-9.713	NA	-9.37535	-9.45987	-7.26343	NA	-9.57685	-9.33268	-8.42051	-7.36131	-7.3395	-7.612	-8.64257	-8.72105	-8.18405	-8.71984	-6.8671	-7.31383	-7.94889	-7.34934	-7.37266	-7.78859	-7.92879	-8.17813	-9.24076	-8.06575	-11.5842	-8.24463	-8.06305	-8.03016	-7.70045	-8.59244	-6.89272	-7.35326	-8.0097	-9.04538	-7.79429	-8.13862	-7.6809	-7.95609	-6.97511	-9.33362	-7.1065	-7.13354	-6.7441	22
DAG 36:3	-9.33066	-8.10642	-8.28322	-8.15151	-9.14608	-8.41196	-8.7968	-8.58658	-8.91075	-9.07772	-8.41982	-8.2862	-9.29552	-8.35216	-9.07192	-8.56647	-8.73877	-9.27488	-10.2248	-8.35795	-9.47164	-8.94125	-8.80422	-8.60565	-8.17372	-8.56655	-7.87103	-8.03908	-8.15764	-8.05675	-7.91017	-8.386	-8.42144	-7.95249	-8.36157	-8.16832	-8.6665	-8.75844	-8.10614	-7.96115	-8.10018	-7.84577	-8.10455	-7.56377	-10.6031	-7.90097	-8.15993	-8.03143	24
DAG 36:2	-6.78332	-6.78422	-6.62781	-6.70506	-7.55618	-6.97808	-6.21237	-6.74657	-6.57372	-6.99129	-6.47086	-5.98795	-7.13608	-6.79015	-7.08572	-7.07676	-6.67504	-7.43071	-7.70079	-6.93831	-7.12007	-6.71615	-7.06149	-7.08772	-7.21338	-7.57003	-6.67986	-7.07206	-6.7823	-6.94392	-6.77188	-6.95565	-6.90943	-7.03741	-7.19088	-7.15832	-7.3469	-7.30003	-7.09084	-7.01828	-7.54015	-7.47004	-7.33048	-6.26753	-8.99435	-6.6845	-7.78034	-7.49298	24
PC 38:2	-8.50272	-7.51976	-7.73565	-7.74621	-8.37314	-7.40893	-7.52533	-6.89306	-6.86764	-7.62929	-7.55592	-7.45359	-7.41925	-7.33232	-7.32842	-7.88786	-7.34828	-7.82084	-9.08024	-7.14027	-6.67282	-7.45653	-7.72856	-7.82663	-7.43262	-7.44922	-6.79922	-7.13378	-7.21608	-7.9603	-7.20256	-7.48164	-6.8613	-7.28695	-7.25102	-7.89708	-7.82012	-6.77942	-6.95066	-6.97987	-7.69039	-8.00589	-7.76085	-6.66138	-8.99196	-6.74248	-7.68488	-8.1697	24
PC 38:6	-2.07673	-2.06849	-1.75069	-2.00315	-2.60257	-1.6406	-1.58888	-1.19837	-1.88683	-1.63847	-1.57916	-1.72585	-1.64703	-1.04488	-1.55265	-1.62391	-1.42363	-1.69529	-2.84935	-1.27837	-1.21631	-1.201	-1.44283	-1.73892	-1.72393	-1.86436	-1.46665	-1.48981	-1.99856	-1.46192	-1.55293	-1.58182	-1.43354	-1.61613	-1.48268	-1.24261	-1.96716	-1.81354	-1.67902	-1.78977	-1.71173	-1.20766	-1.71595	-0.77115	-3.81903	-1.04903	-1.67246	-1.59104	24
PG 18:0 / 18:2	-6.9812	-7.34038	-7.13345	-6.69545	-7.39476	-6.87173	-6.42587	-6.71492	-6.93969	-7.31946	-7.09898	-7.01957	-7.28888	-6.68361	-7.20681	-6.90054	-6.62163	-6.99169	-7.50549	-6.74029	-7.13846	-7.01058	-7.64698	-6.7809	-7.27671	-7.71695	-6.92301	-7.00735	-7.0877	-6.93749	-7.23007	-6.56728	-7.43961	-7.53715	-7.14548	-7.30118	-7.64331	-7.26264	-7.28895	-7.00007	-7.35525	-7.04402	-7.03465	-6.54285	-9.43004	-6.97062	-7.36192	-7.7325	24
Cer 42:2;2	-4.96769	-5.22582	-4.45546	-4.98208	-5.4279	-4.76634	-4.9602	-4.58511	-4.35971	-4.79947	-4.92533	-4.81999	-5.18157	-4.51093	-4.93223	-4.7915	-4.63967	-5.06042	-4.46468	-4.62677	-5.02034	-4.81146	-4.8623	-5.23698	-4.83101	-5.10785	-4.30638	-4.77381	-4.70598	-4.54346	-4.5352	-4.99239	-4.77458	-4.77854	-5.04944	-4.65179	-5.0184	-5.44864	-4.86635	-5.01678	-4.48013	-4.23999	-4.46625	-3.72519	-6.07239	-4.81321	-4.90663	-5.02696	24
PC 40:4	NA	-8.17478	NA	-8.21453	-8.59684	-7.64084	-7.82227	-7.35587	NA	NA	-7.79135	-8.07611	-8.24577	NA	-8.51945	-8.26493	-9.09706	-8.96263	-9.78371	-7.85224	-7.57077	-8.42757	-8.44306	-8.43069	-7.89047	-8.10298	-7.64319	-7.58206	-7.90689	-7.65792	-7.11813	-7.88037	-7.50556	-7.4045	-7.42176	-7.27319	-8.44228	-8.47719	-7.65623	-7.58514	-8.10717	-8.23178	-7.41995	-7.08305	NA	-6.93219	-8.06441	-7.70202	19
PG 18:0 / 18:1	-7.68847	-9.58689	-9.02845	-9.71056	-9.55942	-9.00049	-9.0311	-9.0573	-9.365	-8.86417	-8.62812	-8.48502	-8.64154	-8.2823	-9.04414	-8.31392	-8.47925	-8.0897	-8.17262	-9.45563	-7.51581	-8.62246	-7.97434	-8.67873	-10.5345	-8.56406	-8.89282	-9.90121	-9.99914	-9.05748	-9.60097	-8.96533	-9.37039	-9.30525	-10.0902	-9.04436	-10.4325	-8.72031	-9.87608	-8.72695	-9.05817	-8.65382	-9.09764	-9.33283	-10.3143	-9.34461	-11.0826	-10.3973	24
PI 39:4	-7.03581	-6.59192	-6.59611	-6.52803	-7.17244	-6.04355	-6.24871	-5.99704	-6.34192	-6.40758	-5.6636	-6.30972	-6.25807	-5.82082	-6.40904	-6.04568	-6.1068	-6.55366	-7.3448	-5.91976	-5.95082	-6.32485	-6.05751	-6.47403	-6.17568	-6.609	-5.4788	-6.40694	-6.22686	-6.0531	-5.75051	-5.88598	-5.70736	-5.99697	-5.87464	-5.71178	-6.50857	-6.4616	-6.16086	-6.2612	-5.76267	-5.56463	-6.36322	-4.77409	-7.29852	-5.39424	-6.10894	-6.29128	24
PC 34:3	-5.51074	-5.36251	-4.33014	-4.80529	-5.59859	-4.63869	-4.96883	-4.53159	-4.67847	-5.34491	-4.77607	-5.37756	-5.52822	-4.61228	-3.83634	-4.5205	-4.73135	-4.70132	-6.23415	-4.38516	-5.04638	-5.14223	-5.19096	-5.19823	-5.85387	-5.57595	-4.46901	-4.88549	-5.02115	-4.77909	-4.7637	-5.51236	-4.35576	-5.57919	-5.76198	-5.32424	-5.84616	-5.66008	-5.34438	-5.29948	-4.74185	-4.3183	-4.94182	-4.87181	-7.33499	-5.54369	-5.30535	-5.2842	24
PE 36:5	-6.80788	-7.27822	-7.75757	-7.036	-7.25639	-7.43977	-7.84685	-6.96439	-8.85031	-7.52557	-7.5925	-6.01029	-8.34216	-7.6522	-6.46565	-6.99316	-7.43319	-8.12838	-8.479	-5.70738	-7.72594	-8.59408	-5.96913	-6.20783	-8.1975	-7.00722	-7.35557	-7.51828	-8.05209	-7.41266	-7.65778	-8.64833	-7.78194	-7.60273	-8.23955	-5.67994	-8.95974	-7.83086	-8.53617	-6.56161	-5.49171	-6.23832	-7.81116	-7.042	NA	-7.48742	-5.68898	-5.5727	24
PC 40:7	-5.44059	-5.36466	-4.84124	-5.03833	-5.77403	-4.3235	-4.55616	-4.21255	-4.44397	-4.80843	-4.48664	-4.95719	-4.55279	-4.16224	-4.67477	-4.17237	-4.26602	-4.50968	-5.62826	-3.99272	-4.66545	-4.4869	-4.54419	-4.93784	-4.67972	-5.29981	-4.36829	-4.50689	-4.78189	-4.1447	-4.21532	-4.27449	-4.18891	-4.51069	-4.60932	-4.20152	-5.11436	-5.17128	-4.74306	-4.98969	-4.15869	-3.71225	-4.35103	-3.28036	NA	-4.22058	-4.52828	-4.49823	24
PI 40:5	-6.51022	-5.72535	-6.35826	-6.09655	-7.00534	-6.16811	-6.37488	-6.02887	-6.85421	-6.06619	-6.1279	-5.8405	-6.50614	-5.87534	-6.10287	-5.66662	-5.8765	-6.38253	NA	-6.20931	-6.11067	-5.96123	-6.15079	-5.88723	-5.98517	-5.83094	-5.43499	-5.73375	-5.8934	-5.51271	-5.67721	-6.03091	-5.84342	-6.03881	-6.1944	-5.73684	-6.14022	-5.92779	-6.16942	-5.8434	-5.59285	-5.1587	-5.97049	-5.17518	-6.9454	-5.73716	-5.96367	-5.79634	23
PG 18:1 / 18:2	-6.64626	-6.48013	-6.08171	-6.52623	-7.33679	-7.01161	-6.51165	-6.38688	-6.45434	-6.83478	-6.52995	-6.2384	-7.12326	-6.43679	-6.62368	-6.70638	-6.57424	-7.12847	-7.04975	-6.17964	-6.8221	-6.65622	-6.83206	-6.58136	-6.47638	-6.29881	-6.02472	-6.47037	-6.33995	-6.42233	-6.54589	-6.56312	-6.32877	-6.12961	-6.20642	-6.02821	-6.74212	-6.59415	-6.64012	-6.09526	-6.39092	-5.71071	-6.12574	-5.50474	-7.42214	-5.96408	-6.35375	-6.29566	24
PI 38:4	0.674402	0.537769	0.720445	0.788985	0.17046	1.07803	1.11775	1.25476	0.613826	0.693855	0.930302	0.810898	0.392126	1.09881	0.517527	0.681181	0.858619	0.490798	-0.0259613	1.02893	0.900851	0.951704	0.654508	0.314134	0.783085	0.484001	1.10226	0.698389	0.862691	1.06381	1.05821	1.21112	1.09083	0.912907	0.912284	1.07312	0.522878	0.629607	0.827287	0.682522	0.745784	1.3492	0.912987	1.85618	-0.423489	1.52675	0.681642	0.811773	24
PC 36:4	-7.31396	-7.75586	-6.59604	-6.72117	-8.05984	-7.14238	-7.0614	-6.31287	-6.68857	-7.26805	-6.32686	-6.98305	-6.86544	-7.01544	-6.63502	-6.68011	-6.76941	-6.78228	-8.38492	-6.13618	-6.45928	-6.45454	-6.96265	-7.05571	-6.88104	-6.75008	-5.9656	-6.64391	-6.36606	-6.83111	-6.58942	-6.51982	-6.59262	-7.08847	-6.82375	-6.52624	-7.2209	-6.58254	-6.67325	-6.71285	-6.42259	-6.43076	-6.4794	-6.15262	-8.63738	-7.12382	-7.22951	-7.59406	24
PC 38:5	-8.76965	-8.70716	-9.92881	-8.43216	-8.99123	-7.77354	-9.73137	-9.56683	-9.91583	-9.42884	-8.61044	-8.92291	-17.7484	NA	NA	-8.19725	-12.155	-10.5102	-9.27783	-8.64123	NA	NA	-12.0996	-9.72308	-9.40421	-11.019	-8.2269	-9.95311	-7.88155	-8.63688	-7.44748	-9.30623	-7.97709	-8.63158	-10.2625	-10.0377	-12.6414	-13.1603	NA	-10.981	-7.28643	-6.98882	-7.10076	-7.80442	-10.2774	NA	-7.97374	-8.69096	20
DAG 38:4	-6.38291	-6.32942	-5.61705	-5.6852	-6.58479	-5.55787	-5.24462	-5.77331	-5.87827	-6.34323	-5.574	-5.82927	-6.75183	-5.82574	-6.52451	-6.0711	-5.52434	-6.2807	-6.87016	-5.99497	-6.30797	-5.93632	-5.92081	-6.463	-6.41715	-6.85613	-6.05448	-6.28638	-5.98343	-5.76295	-6.17688	-6.18029	-5.98951	-6.17119	-6.3027	-6.53725	-6.77952	-7.04651	-6.4984	-6.59101	-6.26806	-5.87316	-6.15078	-5.4019	-8.0006	-5.83436	-6.69506	-6.94774	24
PG 18:1 / 16:0	-3.8859	-3.90221	-4.08285	-3.61461	-4.57932	-3.92711	-4.0701	-3.45975	-4.56432	-4.20051	-4.21171	-3.86015	-4.49701	-3.80829	-4.04225	-3.86418	-3.8842	-4.02405	-4.81822	-3.77857	-4.11929	-3.96178	-4.25055	-3.90511	-3.92255	-3.93541	-3.68378	-3.70809	-3.87645	-3.69235	-3.78334	-4.13687	-3.95731	-4.02686	-4.21003	-3.91295	-4.44772	-4.18326	-4.13342	-3.71197	-3.65577	-3.37326	-3.50352	-3.3629	-5.79325	-3.92478	-3.68148	-3.76975	24
PE 40:7	-4.26299	-3.99037	-3.58044	-3.38163	-4.3447	-2.99687	-3.2214	-2.7957	-3.40083	-3.3459	-2.8963	-3.27767	-3.4255	-2.404	-3.32732	-2.82212	-2.47001	-3.37982	-4.60593	-2.74541	-2.92256	-2.74887	-3.15657	-3.50558	-3.43295	-3.84611	-2.98742	-3.31975	-3.13506	-2.64122	-2.81288	-2.64278	-3.02717	-2.85941	-3.42114	-2.98301	-3.90552	-3.76971	-3.68688	-3.3459	-3.08922	-2.11776	-3.15196	-1.73163	NA	-2.68659	-3.44396	-3.14026	24
PI 40:4	-7.89742	-6.05354	-6.50465	-6.03831	-6.94474	-5.51084	-6.06491	-4.70437	-5.78464	-6.12683	-6.08023	-5.87495	-5.97807	-5.15083	-6.22154	-5.34269	-6.19157	-5.76927	-7.85377	-5.84014	-5.26634	-6.18536	-5.61331	-5.99175	-5.59477	-5.46168	-5.20678	-5.42778	-5.60165	-5.4154	-5.22815	-5.09413	-5.18928	-5.31626	-5.44953	-5.08855	-5.84926	-5.56833	-5.50046	-5.43094	-5.62057	-4.77403	-5.45647	-4.36303	-6.21364	-4.41201	-5.70983	-5.20274	24
Cer 40:1;2	-5.30687	-5.11056	-4.61801	-4.89139	-5.39596	-4.87753	-4.67231	-4.1992	-4.9587	-5.00322	-5.20249	-4.96384	-5.16529	-4.50774	-5.0763	-5.30964	-4.96567	-5.49549	-6.03477	-4.79899	-4.6741	-4.7033	-5.10687	-5.42059	-4.77101	-4.67504	-4.41857	-4.66851	-4.70802	-4.87004	-4.71218	-4.39335	-4.7136	-4.66433	-4.86624	-4.89002	-4.79416	-4.71416	-4.44767	-4.63448	-5.13285	-4.74584	-4.67887	-3.82958	-6.29301	-4.16623	-5.35851	-5.3997	24
PI 40:6	-4.95204	-4.78545	NA	-4.74288	NA	NA	-4.68218	-4.43397	-4.41314	-4.54873	-4.32751	-4.40128	-3.83522	-3.42403	-3.95873	-3.67834	-3.86939	-4.19333	NA	-3.89445	-3.86555	-4.04737	-3.90182	-4.1651	-4.23389	NA	-3.80968	-4.0629	-4.1219	-3.89058	-3.74076	-4.04107	-4.09266	-4.18753	-4.22814	-3.97337	-4.70266	-4.35732	-4.34245	-4.0379	-4.1353	-3.59068	-4.26802	-2.97101	NA	-3.57732	-4.4001	-4.2274	20
DAG 38:6	-6.34992	-6.31022	-5.78985	-5.25217	-6.58626	-5.52902	-5.19655	-5.91615	-5.73401	-6.13579	-5.32375	-5.80964	-6.50365	-5.55402	-5.8582	-5.89686	-5.48335	-6.27095	-7.11489	-5.93413	-5.97154	-6.0204	-5.97735	-6.14969	-6.19059	-6.47387	-5.76616	-6.16171	-6.40796	-5.87988	-5.80523	-6.10743	-6.24322	-6.09434	-6.15894	-6.12604	-6.94585	-6.36554	-6.04224	-6.01946	-6.30161	-5.78437	-6.38166	-5.36278	-8.39696	-5.84553	-6.45337	-6.6614	24
SE 18:2	-5.71654	-5.83007	-5.58495	-5.38731	-5.87747	-5.12688	-5.2921	-6.08054	-5.45475	-5.24514	-4.71419	-6.3601	-5.90371	-5.06869	-5.38211	-5.08197	-5.24571	-5.32463	-6.81757	-4.94278	-5.56245	-5.74048	-4.30005	-5.89298	-5.6741	-5.91334	-5.43186	-6.6633	-6.13692	-5.81139	-5.61778	-5.82211	-5.93268	-5.53047	-5.3245	-5.77765	-7.38072	-5.54272	-5.81002	-5.80802	-5.34387	-5.48944	-5.85802	-5.3157	-6.75761	-5.46438	-5.60881	-5.84897	24
Cer 40:2;2	NA	-7.35627	-6.82965	-7.05813	-7.51941	-6.85426	-6.83149	-6.47876	-7.45151	NA	-7.37014	-7.06967	-7.48745	-6.84632	-7.16168	-7.21613	-7.1928	-7.68755	-7.78319	NA	-7.06224	-7.01067	-7.1489	-7.40274	-7.13584	-7.23626	-6.72471	-7.04991	-7.25959	-7.39298	-6.86978	-6.94197	-6.97621	-7.04158	-7.33858	-7.28222	-7.34592	-7.3803	-6.87012	-7.14832	-7.04516	NA	-6.82453	-6.16863	NA	-6.74425	-7.47603	-7.45335	21
[truncated: 11 more columns]
