# Supplementary material for: Perturbed rhythmic activation of signaling pathways in mice deficient for Sterol Carrier Protein 2-dependent diurnal lipid transport and metabolism
Source: Sci Rep. 2016 Apr 21;6:24631. doi: 10.1038/srep24631 (PMC4838911; doi:10.1038/srep24631)
Supplement: Supplementary Table S3 [file srep24631-s4.xls]

## Sheet: Microarray expression data
Gene Symbol	WT9zt0.AVG_Signal	WT9.zt2.AVG_Signal	WT9zt4.AVG_Signal	WT9.zt6.AVG_Signal	WT9zt8.AVG_Signal	WT9.zt10.AVG_Signal	WT9zt12.AVG_Signal	WT9.zt14.AVG_Signal	WT9zt16.AVG_Signal	WT9.zt18.AVG_Signal	WT9zt20.AVG_Signal	WT9.zt22.AVG_Signal	WT6.zt0.AVG_Signal	WT6zt2.AVG_Signal	WT6.zt4.AVG_Signal	WT6zt6.AVG_Signal	WT6.zt8.AVG_Signal	WT6zt10.AVG_Signal	WT6.zt12.AVG_Signal	WT6zt14.AVG_Signal	WT6.zt16.AVG_Signal	WT6.zt18.AVG_Signal	WT6.zt20.AVG_Signal	WT6.zt22.AVG_Signal	WT10zt0.AVG_Signal	WT10zt2.AVG_Signal	WT10zt4.AVG_Signal	WT10zt6.AVG_Signal	WT10zt8.AVG_Signal	WT10zt10.AVG_Signal	WT10zt12.AVG_Signal	WT10zt14.AVG_Signal	WT10zt16.AVG_Signal	WT10zt18.AVG_Signal	WT10zt20.AVG_Signal	WT10zt22.AVG_Signal	SCP2ko4.zt0.AVG_Signal	SCP2ko4.zt2.AVG_Signal	SCP2ko4.zt4.AVG_Signal	SCP2ko4.zt6.AVG_Signal	SCP2ko4.zt8.AVG_Signal	SCP2ko4.zt10.AVG_Signal	SCP2ko4.zt12.AVG_Signal	SCP2ko4.zt14.AVG_Signal	SCP2ko4.zt16.AVG_Signal	SCP2ko4.zt18.AVG_Signal	SCP2ko4.zt20.AVG_Signal	SCP2ko4.zt22.AVG_Signal	SCP2KO5.zt0.AVG_Signal
BC004728	8.03867	8.22616	8.26694	7.98921	7.88301	7.66716	7.58416	7.46851	7.44191	7.6366	7.6046	7.9525	8.10252	8.0874	8.14142	7.98184	7.80865	7.68572	7.72164	7.43929	7.45988	7.52063	7.67077	7.92837	8.03459	8.11431	8.05032	8.05612	7.899	7.62624	7.56164	7.39961	7.52135	7.59082	7.84023	7.89492	8.04873	8.07177	8.01447	7.93612	7.76534	7.59278	7.5919	7.49221	7.48465	7.72904	7.85364	7.93651	8.02154
Rorc	7.56429	7.36123	7.07404	7.11013	7.0395	7.13636	7.2507	7.41927	7.68051	7.84584	8.03876	7.84427	7.3625	7.07702	7.04253	6.9651	7.10919	7.19914	7.13783	7.42229	7.73698	7.75737	7.8644	7.85527	7.51807	7.32137	7.15745	7.05518	7.05889	7.22726	7.34977	7.48351	7.68986	7.71678	7.93334	7.75457	7.43544	7.20786	7.01989	6.94759	7.03664	7.04934	7.20554	7.24075	7.53996	7.63194	7.74511	7.62927	7.49409
Por	8.12023	7.79124	7.63642	7.91753	8.06598	8.54167	9.11907	9.01035	9.01475	8.60678	8.73799	8.01664	7.8436	7.72301	7.77781	7.94812	8.12011	8.52717	9.0734	9.11953	9.18316	8.57532	8.69523	8.13083	7.94583	7.83952	7.7637	7.9369	8.34688	9.12513	8.89473	9.08004	8.90319	8.7419	8.21256	7.97767	8.38136	8.10988	8.13738	8.27664	8.45371	8.84928	9.05624	9.06142	9.11023	8.52273	8.43768	8.39025	8.29198
Arntl	7.56643	7.4603	7.39716	6.94167	6.69858	6.63734	6.67453	6.73336	7.02445	7.34553	7.30001	7.48345	7.31953	7.51819	7.22262	7.25869	6.637	6.63109	6.6699	6.7303	6.83221	6.95324	7.41708	7.39605	7.47685	7.44676	7.53151	7.09726	6.72441	6.62224	6.64509	6.71064	6.89813	7.23465	7.35127	7.43751	7.39716	7.56832	7.47714	6.86527	6.67655	6.70512	6.70745	6.75808	7.08376	7.20331	7.28082	7.32335	7.33349
Elovl3	8.18191	8.86618	9.01994	8.50822	7.53578	7.33005	7.1195	7.13473	7.19666	7.74901	7.97192	8.8143	9.32794	9.44	8.43396	8.56158	7.51472	7.31933	6.79883	7.19389	7.02161	7.80837	8.17698	9.06074	9.10641	9.00904	9.1589	8.34338	7.88549	7.58255	7.19228	6.99751	7.03774	7.63622	8.54853	9.08923	8.9692	9.06074	8.81781	8.52287	8.0771	7.53062	7.44481	7.28635	7.64226	8.43396	9.41743	9.32189	9.22023
Atf5	10.0574	10.0614	10.0252	9.82807	9.62749	9.75121	8.92602	9.14636	9.19198	9.44445	9.46298	10.0445	10.0804	10.4363	10.27	9.99705	9.74706	9.46197	9.19642	8.85035	8.8784	9.28583	9.71343	9.98835	10.1342	10.3209	10.0147	10.0362	9.63466	9.00049	9.27192	9.11288	9.01022	9.35862	9.702	9.86208	10.0671	10.1841	10.0383	10.0671	9.2961	9.2392	9.06074	9.38736	9.2961	9.55026	9.61685	9.9241	9.87549
Gde1	8.18298	8.22463	8.29604	7.95028	7.99418	8.5422	9.12866	9.12894	9.23797	9.10239	9.01066	8.49451	8.32144	8.29475	8.13104	8.13561	8.1122	8.47871	9.11547	9.16639	9.21577	9.02338	9.06346	8.6097	8.37904	8.08366	8.11384	7.98233	8.05767	8.53167	8.55429	9.11378	9.33543	9.06808	8.69513	8.54346	8.6035	8.44587	8.36403	8.20537	8.40771	8.52703	8.62951	9.07804	9.21022	9.06298	9.11106	8.73881	8.43321
Per2	7.63833	7.07457	7.30921	7.03172	7.4852	7.92226	8.04381	8.42669	8.59177	8.60788	8.22592	7.97458	7.49834	7.20955	6.86099	6.97224	7.48892	7.85991	8.01616	8.36339	8.47931	8.33832	7.83029	7.62527	7.21106	7.02737	6.90275	6.99572	7.42767	7.8093	7.68754	8.21951	8.2206	8.17557	7.76263	7.58156	7.20306	7.17115	6.88374	7.30132	7.40235	7.8204	7.8344	8.3322	8.35773	8.24615	7.95836	7.44023	7.11802
Clpx	9.70721	9.44687	9.75102	9.53452	8.99241	8.07199	7.99172	7.93159	8.52376	9.2263	9.63658	9.66038	9.67233	9.68955	10.0276	9.53641	8.78799	8.24359	8.11595	8.0108	8.3372	8.61013	8.95651	9.83774	9.63992	9.68409	9.94393	9.47627	8.70261	7.91972	7.70108	7.93367	8.33636	8.80149	9.13567	9.668	9.86207	9.73395	9.91827	9.28128	8.60453	8.23667	7.92478	8.09344	8.45206	8.95768	9.42962	9.48813	9.86285
Insig2	10.1912	10.2955	9.93781	9.91507	9.11371	8.51742	8.36906	8.37873	9.00469	9.60622	9.88643	9.94461	9.93716	9.93855	9.91914	9.9541	8.94919	8.43884	8.16099	8.36648	8.47402	8.70772	9.16277	9.7663	9.77076	9.90781	10.0499	9.77084	9.20467	8.40201	8.16921	8.19546	8.70049	8.9398	9.25684	9.73964	10.0567	10.2121	10.066	9.62854	9.02135	8.62364	8.18681	8.39949	8.67512	9.38821	9.56174	9.8836	10.1354
Dbp	7.0766	7.02115	7.12658	9.01667	11.3632	11.4113	10.7324	10.0461	8.56921	7.75862	7.6103	7.36053	6.88036	6.85589	7.83878	9.79742	11.3005	11.4955	10.8101	10.1177	8.81508	8.4905	7.70434	7.34882	7.1324	6.84324	6.944	9.91506	11.5395	11.4955	11.5846	10.2496	9.13169	8.17365	7.76039	7.25201	7.03106	6.90434	8.26274	10.2913	11.1421	11.2921	11.1558	10.2978	9.11391	7.96837	7.62223	7.3587	7.10634
Tubb2b	7.11749	7.16529	7.07346	6.9336	6.75579	6.7287	6.69718	6.73893	6.95621	7.03741	7.06606	7.17316	7.0408	7.14226	6.9467	7.07069	6.73812	6.67245	6.67825	6.74761	6.89946	6.931	7.05277	7.08715	7.10445	7.13817	7.09907	6.96129	6.84312	6.73968	6.75539	6.72535	6.94472	7.02	7.09575	7.15396	7.03675	7.10782	7.03887	6.98086	6.8056	6.73361	6.69962	6.71369	6.90073	6.96972	7.01593	7.09432	7.06977
Mir16	10.2449	10.1007	10.1325	10.0445	10.0555	10.6031	11.2251	11.1878	11.2122	11.1154	10.9172	10.2891	10.4829	10.2804	10.1226	10.0855	10.0671	10.4707	11.3943	11.0882	11.3247	11.1629	11.267	10.5534	10.3815	9.99334	10.0011	10.016	10.016	10.7018	10.5639	11.139	11.3289	11.2517	10.6665	10.5757	10.6324	10.3362	10.2496	10.21	10.3254	10.711	10.8348	11.1843	11.1596	11.1843	11.0106	10.6879	10.6063
Spon2	8.8422	8.91405	9.22752	9.14116	8.39937	7.90247	7.35849	7.15289	7.35819	7.43895	7.64921	8.96471	9.1117	9.34063	9.79435	9.36596	8.88875	8.29409	7.50094	7.27219	7.26193	8.13063	7.74983	9.13568	9.38481	9.45237	9.50685	9.3086	8.86434	8.32778	8.02447	7.25869	7.56736	8.15712	8.92897	8.99961	9.3022	9.83584	9.19317	8.85863	8.5772	8.02493	7.63381	7.26129	7.23265	8.21367	8.58755	9.08825	9.80152
Fbxo31	7.3392	7.24846	7.35652	7.53655	7.68063	7.72873	8.12904	7.88373	7.77137	7.5922	7.72247	7.17497	7.29308	7.28887	7.42761	7.3602	7.61132	7.76382	8.22265	8.01019	8.00662	7.55414	7.42983	7.27029	7.33441	7.32942	7.26745	7.4874	7.80763	8.00018	7.92847	7.9232	7.82949	7.68212	7.42453	7.38795	7.57271	7.41024	7.46849	7.4941	7.72812	7.77909	8.04685	8.18239	7.92592	7.68419	7.58244	7.52389	7.62939
Pcsk4	6.75542	6.7651	6.73303	6.83754	7.31162	7.34505	7.56302	7.17697	7.19285	7.03358	6.83835	6.78378	6.73286	6.74692	6.82284	6.88821	7.31317	7.45585	7.05763	7.50621	7.25471	7.12714	6.90725	6.79744	6.72384	6.7372	6.75596	6.93457	7.27535	7.454	7.44329	7.49353	7.33159	7.07355	6.89522	6.81229	6.77486	6.72349	6.79139	6.86099	7.17943	7.18886	7.38248	7.34708	7.28974	7.05061	6.91741	6.84402	6.77568
Avpr1a	8.91676	8.63532	8.50828	8.32479	8.36271	7.83493	7.56526	7.62519	8.04944	8.4551	8.68265	8.82647	8.79241	8.77009	8.66202	8.42549	8.01131	7.69879	7.70753	7.47506	8.02773	8.32822	8.45494	8.66707	8.56234	8.54038	8.50704	8.38636	8.19676	7.53003	7.6902	7.37783	8.10735	8.41027	8.53743	8.48883	8.52361	8.54452	8.273	7.96641	7.57145	7.35398	7.3235	7.2833	7.78737	8.08302	8.47284	8.32452	8.55338
Usp2	6.81524	6.75368	6.65693	6.71824	7.3426	7.67535	7.81514	7.74276	7.5011	7.43163	7.40647	6.96112	6.78466	6.65601	6.64053	6.65223	7.43218	7.74635	7.45069	7.72291	7.58464	7.36972	7.15708	7.11343	6.89866	6.64113	6.63663	6.69924	7.50385	7.82916	7.78103	7.75594	7.48821	7.52884	7.21237	7.03692	6.84928	6.68968	6.63919	6.97095	7.26335	7.48939	7.67688	7.6761	7.42897	7.31452	7.35224	7.12187	6.86015
St3gal5	8.03364	7.66136	7.53177	8.04315	8.303	8.9806	9.84714	9.56089	10.1364	9.48607	9.54899	8.54853	7.92285	8.06058	7.88039	8.47223	8.52287	8.94733	8.98947	9.73123	10.0912	8.92799	8.57066	8.29409	7.72764	8.05164	7.79523	7.71751	8.64091	9.35976	8.91709	9.71089	9.49513	9.82641	8.70497	8.40066	8.29938	8.11545	7.64135	8.20196	8.43174	8.75111	9.03873	9.65048	8.97948	8.92897	8.75475	8.5736	8.31616
Hsd3b7	12.3735	12.5205	12.7722	12.8487	12.6069	12.3153	11.8764	11.5082	11.2047	11.3996	11.7005	12.332	12.695	12.5006	12.4865	12.4246	12.4648	12.2844	11.6172	11.4435	11.0814	11.6873	11.4802	12.1953	12.3712	12.4096	12.5738	12.8266	12.7581	12.3419	12.1479	11.1456	10.9597	11.5688	11.9888	12.124	12.4771	12.5755	12.5854	12.6619	12.6466	12.5915	12.313	12.1236	11.6663	11.9363	12.3056	12.4466	12.6725
Gm129	6.7081	6.6472	6.7358	6.79432	7.54915	7.96805	8.39588	8.36618	7.47949	7.02419	6.9689	6.75706	6.66993	6.7008	6.63852	6.69529	7.62664	7.95242	7.71088	8.0429	7.5057	7.0229	6.85184	6.70117	6.63881	6.64526	6.66509	6.79003	7.59232	8.29786	8.19018	8.0725	7.21522	7.26464	6.79759	6.66974	6.70329	6.65531	6.65646	6.99805	7.25768	7.91354	8.0404	8.1234	7.38385	6.97603	6.86139	6.76914	6.7054
Siat9	7.06147	7.0442	6.88411	7.06568	7.19108	7.495	7.96418	7.84451	8.35437	8.15092	7.83142	7.27513	6.91827	6.98871	7.04307	7.22811	7.2566	7.51165	7.66615	8.01341	8.29051	7.59852	7.32729	7.33059	6.97732	6.98129	6.95927	6.92424	7.40879	7.8532	7.56832	7.92498	7.79612	7.82724	7.36517	7.21504	7.30862	7.10255	7.01722	7.0792	7.26454	7.42573	7.66168	7.80552	7.6359	7.59718	7.41277	7.25444	7.21049
Pla2g12b	8.9198	8.98365	9.10641	9.08923	8.76732	8.64294	8.50283	8.40962	8.35556	8.45285	8.83339	8.80715	8.93615	8.95049	9.0347	8.9692	8.78523	8.65223	8.72892	8.41844	8.49515	8.56093	8.34875	8.67361	8.84302	8.99351	8.97948	8.95166	8.92076	8.66812	8.53787	8.29885	8.41071	8.32651	8.79357	8.87999	8.74556	8.81879	8.81223	8.69117	8.76732	8.6388	8.41307	8.36177	8.26274	8.33527	8.62416	8.5976	8.71018
LOC100047427	6.76699	6.88248	7.83057	8.20603	8.28115	7.69489	7.08967	6.95657	6.83296	6.7508	6.72957	6.72176	6.70693	7.38422	7.82483	8.31015	8.32837	7.80189	7.05056	7.04865	6.95425	6.68311	6.80285	6.74133	6.67594	7.34682	7.89612	8.17485	8.52753	7.75279	7.52066	7.06041	6.89784	6.75409	6.68125	6.80205	6.70866	6.95569	8.06803	7.82024	8.09345	8.05872	7.34553	7.08229	6.8614	6.78476	6.73593	6.75681	6.95265
Lrfn3	8.30771	8.30525	8.40505	7.9317	7.16513	6.90879	6.97554	7.0339	7.8886	7.83535	8.10999	8.33701	8.53433	8.36297	8.36066	8.04184	7.16298	7.01662	7.04105	7.22126	7.86207	8.16854	8.10748	8.59036	8.33198	8.3108	8.73108	8.19177	7.3068	6.97401	6.98644	6.97732	7.98076	8.13262	8.37538	8.45807	8.41963	8.50896	8.36706	7.57528	7.39583	7.127	7.05525	7.72796	7.83792	8.37297	8.68717	8.66812	8.58
Lgals9	9.77754	10.0136	9.71513	9.73794	9.6727	9.70827	9.37603	9.33561	8.89597	9.17653	9.169	9.45263	9.49141	9.83881	9.8024	9.92926	9.77295	9.54412	9.06899	9.05487	8.86586	8.81519	8.87912	9.38385	9.58253	9.82875	9.82288	9.95735	9.76287	9.67896	9.3584	9.20739	8.86786	8.99232	9.45492	9.64664	9.37121	9.80466	9.85004	9.68413	9.61804	9.48627	9.3453	9.10633	8.94581	9.052	9.2662	9.30918	9.18647
Slc30a10	8.21416	8.16952	8.08396	7.8817	7.44601	7.26335	7.01521	7.20353	7.74575	8.19933	8.48691	8.53504	8.24286	8.23457	7.44077	8.00796	7.18787	7.02161	6.88496	7.1445	7.53003	7.74649	7.81981	8.11659	8.21102	8.28389	8.14027	7.80594	7.31789	7.05014	7.07491	7.37962	7.57593	7.94592	7.9915	8.28954	8.00519	7.88337	7.88645	7.34331	7.20126	7.0474	6.97352	7.03047	7.35576	7.79774	7.84408	7.88995	7.99683
Gfer	9.32061	9.1875	9.22138	9.1347	8.72005	8.63288	8.67803	8.72338	9.08182	9.02207	9.26863	9.35441	9.3417	9.17484	9.10018	8.87545	8.75301	8.67508	8.58071	8.90745	9.2496	9.25559	9.32572	9.36098	9.35862	9.1589	9.19952	8.95564	8.80802	8.73177	8.72079	8.82174	9.16324	9.27896	9.12943	9.20441	9.44582	9.29358	9.03048	8.80892	8.74638	8.69022	8.76643	8.95049	9.07166	9.29358	9.08738	9.36697	9.45945
Rcl1	8.85912	9.16118	9.38535	9.6547	9.88256	9.55735	9.8151	9.36332	9.08225	8.84651	9.03688	8.94285	9.19591	9.41158	9.78853	9.74942	9.87934	9.77634	9.72426	9.44347	9.07226	9.04525	9.16976	9.29608	9.0173	9.30297	9.65849	9.66677	9.72826	9.64035	9.67363	9.50684	9.12116	9.11441	8.98105	9.06288	9.17965	9.0882	9.48504	9.40701	9.58122	9.65559	9.42549	9.46622	9.10411	8.9753	9.00972	9.23986	9.1606
Dnmt3b	7.18349	7.07177	7.17924	6.99766	6.82573	6.70147	6.78877	6.83509	6.99625	7.09164	7.07052	7.25429	7.161	7.13987	7.07724	6.96501	6.7761	6.72996	6.78924	6.78597	7.07918	7.0274	7.11573	7.14164	7.24303	7.04699	7.29348	6.92059	6.72435	6.77489	6.71107	6.79095	6.97136	7.11238	7.08629	7.2137	7.13732	7.04066	7.04329	6.84469	6.80342	6.73965	6.74062	6.73598	6.9794	7.01834	6.9912	7.10191	7.096
Gabarapl1	9.46298	9.77982	9.86904	10.4341	10.6354	10.3429	9.84042	9.54226	9.14941	8.92502	9.68837	9.02312	9.28356	9.702	10.1764	10.2571	10.399	10.2033	9.29142	9.6546	9.05661	9.01123	9.13568	9.31065	9.68112	9.92711	9.79885	10.2824	10.5757	10.2763	10.3051	9.72807	9.15031	8.98365	9.05561	9.12601	9.87716	9.71089	10.052	9.96545	10.3452	10.1325	10.27	10.0329	9.41609	8.91215	9.44211	9.59424	9.89881
Tjp3	7.13233	7.19944	7.15028	6.91503	6.91171	6.85609	6.72756	6.76972	6.92369	7.0331	7.06037	7.09783	7.24911	7.14288	7.04535	6.96477	6.89463	6.87132	6.86058	6.74376	6.99108	6.97116	7.03027	7.07864	7.08303	7.13087	7.17934	7.04111	6.89956	6.75375	6.7977	6.73988	6.99855	7.02236	7.18214	7.11054	7.04712	7.22917	7.07697	6.94838	6.86426	6.78232	6.80517	6.77538	6.90447	7.00473	7.05998	7.03407	7.00216
Tubb2c	10.0252	10.3164	10.3495	9.70049	9.12812	9.28224	8.89088	8.97948	9.35862	9.90728	9.69221	10.0839	10.1677	10.2745	9.86035	9.95484	9.33935	9.08825	8.51442	9.4667	9.50821	9.86904	9.97996	10.1803	10.1562	10.1841	9.99705	9.78433	9.66399	9.22023	8.84751	9.19317	9.66399	9.79082	10.0671	10.2533	9.72667	10.2384	10.1047	9.90184	9.6333	9.5356	8.89934	9.59166	9.7295	9.95314	10.0691	10.1325	10.0954
AI842396	7.1887	7.33564	7.25302	7.29539	7.54639	7.44325	7.35297	7.25302	6.97273	6.95605	6.87349	7.02303	7.14468	7.27219	7.35393	7.26193	7.45775	7.40323	7.26193	7.18485	6.9212	6.90424	6.81373	6.93169	7.13155	7.41959	7.2781	7.39554	7.56486	7.39245	7.31143	7.24315	6.93773	7.02839	7.05056	7.06404	7.37506	7.4235	7.54108	7.51592	7.65484	7.34835	7.36229	7.42988	7.10922	7.14468	7.22616	7.20901	7.22938
Mfsd2	7.64295	6.972	6.97427	7.80276	7.37867	9.71343	10.8683	9.89557	9.99334	9.11587	9.15687	7.68128	7.93596	7.21719	6.71546	7.15537	7.45688	9.35305	10.0894	10.1562	9.62418	8.25601	8.32057	7.7562	7.27785	7.02851	6.63299	7.20434	8.16138	9.93211	9.77675	9.55437	9.10342	8.85863	7.94829	7.42819	8.84475	8.02539	7.7272	8.89088	8.53925	9.76411	10.2384	10.0821	9.95314	9.37557	9.57408	9.27314	8.19984
Lrp4	7.19228	7.13872	7.18176	7.20604	7.6083	7.68318	7.72405	7.6506	7.83998	7.6886	7.54916	7.53095	7.16686	7.21636	7.16339	7.32706	7.4524	7.6598	7.47902	7.59628	7.76487	7.67307	7.35372	7.58005	7.26697	7.1945	7.21049	7.23444	7.51532	7.6393	7.77884	7.69704	7.85724	7.67857	7.59812	7.3702	7.44325	7.24127	7.29816	7.37075	7.3657	7.49916	7.55762	7.568	7.79774	7.53769	7.50572	7.49225	7.45775
Rnf125	8.06925	8.29251	7.9848	7.74095	7.93624	7.37363	7.28072	7.08454	7.09045	7.36212	7.67809	7.88012	7.6578	8.28129	8.49391	8.16688	7.88164	7.5031	7.51332	7.06285	7.07917	7.17344	7.9318	8.23139	8.08772	8.23865	8.37183	8.183	7.63477	7.29999	7.4354	7.19756	7.05149	7.32207	8.02417	8.17114	8.14856	8.13203	8.30512	7.93834	7.70191	7.43718	7.42291	7.12181	7.23269	7.54511	7.84026	8.11159	8.06106
Neu1	8.52049	8.43903	8.70497	9.05561	9.31606	9.17311	8.99643	8.82574	8.65433	8.42087	8.41914	8.70891	8.6235	8.65562	8.95879	9.04592	9.22752	9.10842	9.16523	8.7574	8.72338	8.45147	8.2963	8.57129	8.80162	8.71769	8.80253	9.25329	9.3086	9.08284	9.34404	8.92177	8.71839	8.60996	8.5124	8.46542	8.77825	8.50283	8.77555	8.91596	8.96815	9.05069	8.8537	8.77102	8.44934	8.48313	8.52355	8.56847	8.86518
Abcg5	9.77366	9.88185	9.44	10.4291	10.8928	10.8001	10.8324	10.6694	10.2008	9.7251	9.72807	9.25559	9.75777	10.0312	9.98174	10.2496	10.6143	10.888	10.936	10.8454	10.2181	9.96716	10.3788	9.59424	9.75933	10.1364	9.92083	10.3916	10.803	11.0747	11.0249	10.6445	10.2637	10.0671	9.71631	9.47645	10.1887	9.89698	10.4534	10.5662	10.871	10.8127	11.2178	10.8374	10.3725	10.0217	9.80032	9.93737	10.208
Cldn1	8.6789	8.73272	8.74719	8.51914	8.25551	7.46562	6.93579	7.13436	7.94355	8.27185	8.53307	8.59974	8.67121	8.87076	9.06857	8.73675	8.36397	7.69005	7.17435	7.37818	8.00347	8.44165	8.36111	9.05661	8.78183	8.96072	8.9761	8.77738	8.22748	7.27197	7.43667	7.17867	8.12918	8.20667	8.75803	8.71685	8.14027	8.49703	8.68786	8.06803	7.70533	7.27906	7.21803	7.18176	7.59173	8.05294	8.25773	8.18026	8.21658
Nr1d2	6.71088	6.77229	6.85935	6.91553	7.40317	7.41843	7.2145	7.06524	6.99283	6.86047	6.80173	6.70614	6.69151	6.80355	7.09498	7.07782	7.21142	7.27456	7.29911	6.96163	6.8136	6.85546	6.88016	6.74378	6.69306	6.71626	6.86768	7.12763	7.10633	7.24313	7.11351	7.06314	6.89877	6.8911	6.76051	6.76342	6.78599	6.75284	7.09004	7.27818	7.2034	7.28264	7.29378	7.23106	7.07601	6.91202	6.76244	6.79866	6.71086
Fam102a	8.52231	8.10332	8.26733	8.38828	8.55059	9.24495	9.08182	9.09521	9.15471	8.91908	8.49912	8.56991	8.71258	8.28835	8.22179	8.05652	8.58368	9.49132	9.14941	9.365	9.42274	9.34882	8.70497	8.40115	8.25504	7.97721	8.03325	8.31293	8.74184	9.22138	9.31268	9.21052	9.34404	9.1622	8.51502	8.14888	8.79432	8.80432	8.28336	8.84751	9.31945	9.47162	9.66526	10.0235	9.72667	9.4901	9.29142	9.00904	9.03048
Fbxo21	8.21596	8.14946	9.02207	9.42274	9.89881	9.29702	8.75035	8.1776	7.89345	7.69704	8.28904	7.96878	8.63939	8.46601	9.52403	9.32061	9.76741	9.50414	8.44092	8.4601	7.71933	8.36297	7.76141	8.2393	8.35616	8.68523	8.71685	9.56335	9.83439	9.25788	9.28094	8.26495	7.89433	7.6296	8.03983	8.12357	8.61289	8.6205	9.28583	9.36376	9.67182	9.60642	9.31945	8.45082	7.80313	7.71039	8.5124	8.31354	8.68621
Crip2	9.70049	9.48114	9.55933	9.66653	9.1578	8.94185	8.55127	8.6086	9.16324	9.3086	9.73853	9.94263	9.69653	9.68714	9.80853	9.47758	9.09637	8.84475	9.3246	8.70576	9.31715	9.25788	9.55816	10.0461	9.84551	9.79589	9.64338	9.3707	9.2392	8.7555	8.63206	8.74094	9.17311	9.57273	9.67058	9.88185	9.84215	9.5332	9.70784	9.1194	8.82674	8.69781	8.26223	8.72808	8.90929	9.56335	9.58559	9.63891	9.64862
Nrg4	6.77052	6.88851	6.7622	6.7617	6.83884	7.45717	7.41117	7.47333	7.43551	7.42093	7.31973	6.8743	6.63794	6.76695	6.7127	6.67254	6.82553	7.22977	7.78475	7.58678	7.65518	7.17767	7.44293	6.82838	6.75691	6.78307	6.68192	6.77285	6.90748	7.66551	7.36177	7.78396	7.51931	7.2491	6.93061	6.96256	6.80142	6.79155	6.73472	6.87526	6.9265	7.06947	7.4549	7.2491	7.39224	7.04656	6.94742	6.83538	6.81889
Tnnc1	7.02332	7.08602	6.76295	6.81943	6.74733	6.89644	6.93537	7.43612	7.40699	7.61149	7.3044	7.32685	6.93537	6.82526	6.79938	6.8044	6.78888	6.95833	7.08669	7.50144	7.88953	7.66977	7.14998	7.31705	7.01676	6.89733	6.95053	6.75184	6.73375	6.92283	6.8666	7.47364	7.76266	7.73385	7.45688	7.27266	6.94592	6.81608	6.77386	6.69488	6.79149	6.82474	7.13851	7.24585	7.32403	7.37099	7.13514	7.03036	6.80211
Ak3l1	7.51225	7.36779	7.32635	7.37305	7.73353	7.82264	8.00991	7.93224	7.98954	7.83451	8.01877	7.63026	7.35849	7.21365	7.1945	7.38869	7.71933	7.70598	7.83057	8.0521	7.91587	7.5912	7.60268	7.50721	7.41508	7.42928	7.1933	7.35226	7.6103	7.9781	7.97721	8.06847	7.82224	7.71326	7.53864	7.50003	7.41039	7.27219	7.32729	7.22172	7.69638	7.6629	8.13262	7.58098	7.7272	7.61441	7.49682	7.4754	7.25082
Itgae	6.75414	6.81225	6.73243	6.69029	6.65682	6.64941	6.69847	6.7032	6.73395	6.80726	6.79286	6.81705	6.78779	6.7058	6.67951	6.68241	6.6435	6.62582	6.67546	6.70061	6.77576	6.78298	6.82294	6.77122	6.73793	6.71992	6.73259	6.69524	6.66073	6.66086	6.68029	6.657	6.8051	6.83251	6.83825	6.82098	6.67478	6.70423	6.69616	6.67067	6.67653	6.66822	6.68103	6.63314	6.68504	6.68636	6.77991	6.70254	6.69027
Agpat2	9.96886	10.3362	10.0991	9.52531	9.25078	9.08639	9.30007	9.55933	9.7498	9.90184	10.1384	10.11	9.95674	9.86556	9.72377	9.72377	9.22138	9.13871	9.37223	9.56217	9.96352	9.86208	9.87093	10.0762	9.93905	9.72807	9.93905	9.4901	9.10641	9.10842	9.19096	9.32794	9.80489	9.85507	10.0821	10.2281	9.9499	10.0092	10.0537	9.74706	9.55437	9.51909	9.45825	9.49403	9.87549	10.1427	10.1484	10.0275	9.80853
Psen2	10.255	10.5015	10.11	9.87407	9.26968	9.0347	8.51172	8.71101	9.39137	9.70506	9.90344	10.2181	9.6094	9.77366	9.82	9.46815	9.28804	8.97237	8.88983	8.68621	9.27537	9.12704	9.64727	9.82	9.96716	10.0874	9.97647	10.0555	9.5015	8.77192	8.70497	8.7297	9.35198	9.55567	10.0894	10.0804	9.80344	9.90545	9.81454	9.59301	9.32189	8.90035	8.8439	8.9854	9.22839	9.52905	9.59836	9.88185	9.71763
Il15ra	6.82629	6.85252	6.9123	6.94069	6.98901	7.0428	7.03205	6.99065	6.87209	6.83542	6.90278	6.85122	6.88575	6.85529	6.89594	6.92548	7.06089	7.09304	7.05137	7.03364	6.86293	6.8639	6.84562	6.83951	6.80036	6.86887	6.89355	6.91643	6.96244	7.00421	6.98592	6.9783	6.90227	6.81481	6.81944	6.79018	6.79451	6.81044	6.87001	6.87628	7.04472	7.02103	7.04322	6.92449	6.88269	6.85062	6.84474	6.82825	6.82343
Eif4ebp3	7.38342	7.06373	6.93178	7.19898	6.82693	7.27765	8.09182	8.38336	8.5103	8.70723	8.6157	7.82929	7.28202	6.91181	6.98917	7.25038	7.20502	7.19349	8.02199	8.51563	9.08418	7.98343	7.52651	7.52559	7.14118	7.08755	6.98623	6.93084	7.08361	7.68788	7.49406	8.12663	8.11659	8.13824	7.97239	7.66255	7.62149	7.2107	7.09913	7.00072	7.08837	7.56512	7.58391	7.61959	8.15398	7.93355	7.9496	7.72972	7.54512
Mreg	8.96385	8.92799	8.7117	8.82284	8.42607	7.98769	8.03856	8.0794	8.43969	8.52623	9.04277	8.9806	8.9845	8.71101	8.86618	8.64153	8.41129	8.20085	7.60531	8.19603	8.44615	8.64982	8.68523	9.08531	9.08182	8.94833	8.89346	8.71839	8.37969	8.22535	8.13215	8.28835	8.03364	8.16355	8.55127	8.70107	9.12384	9.02096	9.10842	8.61135	8.4455	8.26274	8.17812	7.78512	8.17302	8.20346	8.73514	8.89346	9.06539
Odc1	9.78614	9.45685	9.67836	9.1622	8.88593	9.18396	9.59836	10.1325	9.91899	10.3967	9.95484	10.0329	10.1407	9.5893	9.17484	9.62888	8.92502	9.28094	9.16324	9.78297	10.199	10.3495	10.4707	9.78614	9.71885	9.3045	9.43511	9.07577	8.85477	9.3086	9.11288	9.7251	10.3815	10.3005	10.3139	10.3114	9.24599	9.38736	8.91908	9.0575	9.04883	9.03048	8.96145	9.86556	9.77202	9.97793	9.77506	9.60126	9.18658
Mrpl34	8.8974	8.81133	8.82174	8.58071	8.21767	8.29051	8.49393	8.74486	8.8745	8.79687	9.04785	8.99762	8.99351	8.76462	8.66728	8.58368	8.51315	8.32057	8.17812	8.82284	9.12384	9.20224	9.13983	9.11064	8.94614	8.81602	8.76732	8.40612	8.42146	8.605	8.38828	8.63288	8.93224	8.96698	9.01994	9.02207	8.82905	8.85477	8.76462	8.67361	8.69781	8.6157	8.51976	8.71258	8.79965	8.90745	8.91022	9.01667	8.92799
Brp17	10.2384	10.0049	10.1028	9.77202	8.91596	8.85477	8.61898	8.80544	9.55437	10.272	10.2937	10.3942	10.1427	10.0199	9.6546	9.78297	9.22224	8.59177	8.15495	8.45483	9.57408	9.80669	9.45353	10.2637	10.0503	10.0346	10.0691	9.90344	9.23591	8.84302	8.71918	8.41242	9.42156	10.0011	10.3296	10.4363	10.2496	10.3026	10.078	9.79082	9.36376	9.05561	8.61637	8.85219	9.38013	10.0179	10.1427	10.2471	10.424
Oprs1	9.0754	9.10326	8.7793	8.77865	8.4302	8.29116	8.0299	8.09256	8.36644	8.51684	8.58977	9.03467	8.79066	8.78753	8.68436	8.6609	8.58123	8.29529	7.9846	8.1003	8.33269	8.47153	8.31128	8.81753	8.96354	8.99801	8.90234	8.85501	8.73422	8.37077	8.3314	8.13606	8.35275	8.61963	9.04219	9.05381	9.02874	9.05943	9.00485	8.85446	8.63685	8.53632	8.35156	8.14111	8.43265	8.7812	8.78371	8.8756	8.88162
Pla2g12a	7.16423	6.92534	7.24242	7.56313	7.77355	7.71486	7.73489	7.39418	7.47405	7.16678	7.19016	7.08721	7.1628	7.36926	7.50974	7.49885	7.6497	7.63514	7.73264	7.53521	7.44051	7.4139	7.33014	7.13515	7.26907	7.17333	7.27114	7.6191	7.80789	7.83503	7.97248	7.70992	7.38448	7.44669	7.05921	7.05368	7.34614	7.08869	7.30887	7.39965	7.50816	7.51528	7.56199	7.59068	7.56759	7.32971	7.23983	7.15259	7.27267
Ndrl	7.47902	7.24024	7.72517	7.27418	7.22699	7.08684	7.07612	6.90726	6.94993	6.86802	7.14332	7.61117	7.58616	7.45883	7.65304	7.43367	7.21892	7.13276	7.02559	6.98518	6.97615	6.93447	7.12626	7.30514	7.31953	7.48045	7.61185	7.53461	7.28153	7.11501	7.16976	6.97117	6.88094	6.89508	7.06804	7.3022	7.04656	6.9027	7.06267	6.80663	7.00543	6.93795	6.99698	6.89388	6.75191	6.89145	6.91549	7.00004	6.91224
Rtp3	7.90605	7.88645	7.91064	7.67012	7.30795	7.15537	7.28731	7.64602	7.60895	8.02398	8.00946	8.08753	8.08087	8.13113	7.72593	7.61601	7.23444	7.2654	7.34527	7.72972	7.77554	8.01516	7.76266	8.04536	8.0818	7.69564	7.87057	7.613	7.24173	7.20585	7.18464	7.43639	8.0286	7.85354	7.95531	7.96972	7.89215	7.83792	7.67448	7.4819	7.47798	7.42036	7.3493	7.75053	7.74421	8.00946	8.01285	7.8782	7.83535
Prei4	7.09242	7.43588	7.36679	7.7569	7.95509	8.01827	8.47678	8.0496	7.42009	7.27697	7.19661	7.06777	6.99238	7.15778	7.70894	7.57097	7.89784	8.19269	8.68601	8.0178	7.41071	7.21822	7.26562	7.2395	7.17393	7.10822	7.791	7.65394	7.87018	8.29195	8.0445	8.27817	7.2419	7.0714	7.09696	7.14635	7.47726	7.20719	7.75579	7.83993	8.1784	8.26399	8.42919	8.09678	7.47995	7.27926	7.25142	7.32882	7.32324
Wdr45	7.96652	7.87691	8.38093	8.5162	8.48438	8.5162	8.48383	8.28954	8.14076	7.92547	8.08856	7.72372	8.17698	8.27686	8.46072	8.26617	8.51563	8.50966	8.20985	8.30464	8.05448	7.79258	7.76747	8.00347	8.17429	8.2779	8.28547	8.57866	8.59036	8.60996	8.48438	8.21596	8.21881	7.81791	7.88734	8.0169	8.21212	8.14782	8.27077	8.41914	8.30406	8.52116	8.605	8.37969	8.11807	7.87348	7.94592	7.94548	8.19882
Caln1	6.96829	6.88084	6.80806	6.88289	6.81263	6.92636	6.95764	7.08276	7.17729	7.07151	7.20043	7.09847	7.15307	6.90015	6.89932	6.89517	6.80538	6.92237	7.07044	7.19861	7.26171	7.20353	7.08016	7.09776	6.95729	6.94051	6.82042	6.86593	6.81238	7.00044	6.99178	7.08837	7.15252	7.26939	7.23622	6.91028	7.29724	7.1029	6.90413	6.8872	6.85876	6.93381	7.26913	7.26062	7.25353	7.5162	7.25265	7.21504	7.35791
LOC100045567	9.8787	9.88679	10.0742	9.71485	9.1149	9.02411	8.70723	8.95049	9.1589	9.42525	9.72201	9.94803	9.62588	9.70049	9.49877	9.71631	8.95359	8.89934	9.38481	8.84841	9.24849	9.3926	9.24599	9.83129	9.76883	9.71485	9.87093	9.46197	9.18396	8.89555	8.74405	8.6937	8.98257	9.1451	9.52295	9.79082	9.79294	9.86208	9.92904	9.69653	9.4703	9.40131	8.79863	8.87157	9.12943	9.41263	9.6333	9.9745	9.87407
Eps8l2	7.61315	7.55126	7.77454	7.85553	7.50635	7.25094	6.9886	7.13581	7.17171	7.35482	7.46988	7.5746	7.67415	7.76043	7.81791	7.79345	7.5493	7.26914	7.04109	7.05432	7.11967	7.43253	7.74181	7.65867	7.77922	7.66153	7.7446	7.94827	7.60752	7.19308	7.15257	7.06844	7.18257	7.44794	7.6334	7.61301	7.66771	7.68079	7.71631	7.69601	7.56883	7.32188	7.12845	7.21653	7.27492	7.38488	7.55325	7.60307	7.80203
Blcap	8.70805	8.52427	8.3458	8.40559	8.13063	7.91144	7.85838	7.856	8.18259	8.44229	8.63206	8.45614	8.63206	8.27846	8.19275	8.01516	7.86131	7.81096	7.87259	7.90522	8.20924	8.41027	8.63939	8.32336	8.48075	8.37297	8.24894	8.2872	8.0929	7.8662	7.75315	7.88601	8.28169	8.28656	8.47154	8.35183	8.23293	8.29694	8.13168	8.04832	7.98394	7.95531	7.95581	8.07413	8.05698	8.19825	8.4372	8.22846	8.40115
St5	9.34385	9.67309	9.7512	9.27293	8.5663	7.97504	7.97214	8.26766	8.23982	8.73476	9.04977	9.40778	9.01483	9.34318	9.40033	9.46215	8.33972	7.88988	8.83823	7.77688	8.20458	8.88497	9.64957	9.2639	9.50961	9.4675	9.84083	9.2272	8.48874	7.83603	7.86181	7.71878	8.39835	8.93035	9.44326	9.79241	9.52594	9.66283	9.58007	9.1595	8.63553	8.20178	8.25253	8.11718	8.68842	9.21035	9.27465	9.50816	9.76456
Ubxn1	10.3495	10.2281	10.2244	10.1721	10.5921	10.1972	10.0874	9.78777	9.62276	9.79082	9.96886	9.87716	10.0971	10.4965	10.6416	10.5142	10.4088	10.2785	10.12	9.5868	9.3499	9.72034	10.0199	10.011	10.4484	10.4829	10.4935	10.3838	10.3725	10.2224	9.95982	9.92083	9.73597	9.82954	9.90728	10.0821	10.3051	10.3069	10.3544	10.4453	10.0707	9.99705	9.94643	10.0071	9.80152	9.73988	9.85507	10.0404	10.2142
Neu2	7.79523	7.6637	7.60237	7.41459	7.26436	7.2927	7.31282	7.35055	7.82352	7.89561	7.83666	7.97144	7.71933	7.69256	7.32159	7.54137	7.29841	7.34603	7.29816	7.36304	7.9479	8.17429	7.99818	7.92159	7.8589	7.70533	7.60763	7.471	7.54422	7.32635	7.48316	7.42845	7.93065	8.05497	8.14076	7.85643	7.8617	7.70463	7.50485	7.58255	7.5458	7.28542	7.6875	7.54236	7.66224	7.93645	7.80189	7.86366	7.93722
Klf13	7.34727	7.53233	7.23851	7.42036	8.00245	8.25386	8.3148	8.20826	7.93722	7.89215	7.92239	7.37614	7.27513	7.49974	7.2781	7.31732	7.98485	8.16566	8.0818	8.08753	7.73353	7.74538	7.65021	7.51101	7.33688	7.41355	7.19566	7.42145	8.07261	8.36647	8.12663	8.3089	8.17	8.21767	7.71646	7.56736	7.39797	7.18913	7.21276	7.68788	7.77586	7.79932	7.93596	7.95639	7.50323	7.31915	7.44978	7.49738	7.15559
Mknk2	8.21323	8.51704	8.24519	8.37969	8.8784	9.38362	9.28016	9.12704	9.04883	8.9692	9.03751	8.39448	8.08967	8.28656	8.12918	8.45864	8.94108	9.30544	9.47522	9.08284	9.03048	8.84935	8.91709	8.25269	8.14782	8.34156	7.97098	8.4758	9.04277	9.43274	9.25899	8.94185	8.75475	9.06172	8.80337	8.46471	8.40115	8.61898	8.47343	9.05561	8.92281	9.19642	9.79589	9.23505	8.98257	8.86987	8.93906	8.75379	8.56921
Ypel3	8.41388	8.41917	8.59436	8.76562	8.85013	8.72272	8.57443	8.37852	8.27847	8.10973	8.43721	8.26685	8.39129	8.2952	8.61705	8.60961	8.68706	8.72214	8.56086	8.44256	8.21059	8.26562	8.06389	8.38617	8.33785	8.32448	8.50252	8.56478	8.74615	8.58074	8.65939	8.32671	8.0503	8.12895	8.16196	8.24468	8.44818	8.21204	8.44456	8.50898	8.69357	8.58482	8.75371	8.57113	8.21635	8.13814	8.31634	8.41458	8.47607
Paqr9	8.71818	9.03001	8.72979	8.43771	8.26213	8.05437	7.9653	7.86134	8.40104	8.74141	8.70085	9.0666	8.90258	8.72309	8.80433	8.58282	8.08149	8.21957	8.02862	8.10534	8.28879	8.41094	8.39728	8.66641	8.56088	8.39592	8.59877	8.30405	8.17161	7.80223	7.86917	8.03018	8.27152	8.36433	8.8506	8.84594	8.87793	9.22108	8.93417	8.72029	8.66724	8.64034	8.24864	8.14331	8.72094	8.96987	8.96904	8.96305	8.97429
Lag3	6.93662	7.10734	6.91352	6.82742	6.67074	6.66567	6.71743	6.72857	6.7224	7.00607	6.92001	7.12626	6.95581	6.88907	6.78615	6.80217	6.80526	6.63798	6.80857	6.70088	6.8797	6.96008	6.96734	6.98917	7.17052	7.02115	6.91645	6.77394	6.71835	6.68183	6.693	6.67911	6.9265	7.06267	7.04057	7.12679	6.936	6.89943	6.7463	6.75069	6.76085	6.70284	6.66381	6.9211	6.82915	6.97212	7.17088	6.95891	6.94809
LOC100043257	7.59226	7.51352	7.4143	7.77661	8.16355	8.03325	8.14994	8.17208	8.20396	7.92634	7.89345	7.72482	7.48776	7.46462	7.66887	7.65203	8.01467	7.86498	8.33076	8.20826	8.04924	8.11807	7.51845	7.30562	7.54545	7.61702	7.52624	7.61823	7.83098	8.04075	8.35437	8.26169	7.75128	7.90111	7.82104	7.6796	7.76747	7.60996	7.83615	7.84787	8.12559	7.8795	8.13408	7.7475	8.07261	8.08856	7.9729	7.75718	7.83021
Ube2n	7.38884	7.30272	7.21325	7.14973	7.09442	7.13286	7.13421	7.06033	7.13608	7.28783	7.28393	7.38729	7.27597	7.23665	7.15386	7.17678	7.08777	7.05104	7.11557	7.09582	7.2904	7.30007	7.4867	7.44327	7.28552	7.25835	7.2741	7.17935	7.03054	7.10424	7.04029	7.17673	7.15055	7.31032	7.38453	7.26715	7.20205	7.25734	7.1747	7.19424	7.20043	7.18321	7.12606	7.15587	7.18513	7.30541	7.27251	7.26406	7.24588
Glo1	11.9497	11.6655	11.8896	11.9685	11.7839	11.6558	11.5846	11.3208	11.4426	11.4997	11.5125	11.7149	11.9998	12.0457	11.9115	11.7268	11.8584	11.5945	11.36	11.4476	11.2591	11.4908	11.4205	11.7773	11.8353	11.9497	11.9115	11.8941	11.7328	11.7404	11.7149	11.4638	11.4591	11.5794	11.6655	11.7097	11.7528	11.7404	11.9065	11.7906	11.6191	11.6356	11.6298	11.4638	11.4908	11.5036	11.5794	11.6917	11.8584
Cyp2a5	10.0284	10.3654	8.85459	9.97547	10.6768	10.9222	11.0731	11.1142	11.4154	11.2592	10.8691	10.5371	9.70086	9.85277	9.2747	10.0735	10.7225	10.8855	10.287	11.3983	11.4241	11.1461	10.9743	10.4053	9.63512	9.52878	9.45763	9.91453	10.6746	11.383	11.2737	11.1373	11.0717	10.981	10.8163	10.4488	10.5125	10.2929	10.3862	10.7193	10.8562	11.0309	11.4424	11.4213	11.5879	11.4445	11.2922	10.8211	10.5301
Trappc2l	8.22587	8.21596	8.41844	8.48622	8.52231	8.48929	8.58	8.53648	8.33076	8.13868	8.10703	8.16419	8.35183	8.29353	8.41844	8.31686	8.6094	8.65065	8.63939	8.52049	8.48929	8.2877	8.19495	8.25652	8.36111	8.40836	8.31192	8.56587	8.63663	8.6157	8.72489	8.60163	8.40172	8.29761	8.26274	8.20549	8.36706	8.33749	8.21534	8.37839	8.47101	8.46342	8.48815	8.49853	8.38828	8.33701	8.33143	8.21813	8.38216
Casp6	7.31682	7.38234	7.53228	7.77966	8.09868	7.99068	7.73285	7.354	7.25617	7.08258	7.41748	7.24685	7.25953	7.47546	7.76607	7.61085	8.10746	7.93653	7.44214	7.37038	7.08816	7.09049	7.03759	7.44368	7.46856	7.47588	7.43053	7.85973	8.1731	7.98071	7.9007	7.46466	7.14015	7.04158	7.20058	7.20951	7.35093	7.27609	7.62317	7.62354	7.77325	7.65647	7.70083	7.30339	7.15392	6.94379	7.16937	7.18677	7.28264
Serpinf2	10.9611	10.9523	11.2367	11.3378	11.251	11.0329	10.8302	10.7702	10.3333	10.3307	10.8103	10.7811	10.9712	10.9197	11.1161	11.0552	11.1065	11.0629	11.3633	10.5261	10.3045	10.3323	10.6035	10.6871	10.913	11.131	11.1248	11.1899	11.3024	11.186	11.0114	10.7909	10.5291	10.514	10.6686	10.7719	10.737	10.7097	10.8492	10.7414	10.924	10.8819	10.524	10.525	10.0998	10.1626	10.436	10.5572	10.7407
Aifm2	7.14543	7.14382	7.09487	7.1712	7.19627	7.23579	7.30356	7.28566	7.27484	7.3647	7.28665	7.20224	7.10054	7.07527	7.06957	7.09193	7.14366	7.2499	7.1267	7.33754	7.31515	7.28009	7.23328	7.14357	7.13645	7.07562	7.06959	7.08139	7.19963	7.27931	7.24111	7.27369	7.25378	7.31291	7.21967	7.15954	7.25801	7.18082	7.14556	7.1286	7.1988	7.20283	7.26375	7.3321	7.29921	7.26993	7.27295	7.25666	7.23378
Ddc	9.85825	9.73988	10.016	9.20224	8.79112	7.88821	8.05497	9.08418	9.22138	9.61812	9.3086	9.91177	9.52403	9.57756	9.26387	9.48114	8.47223	7.70809	7.40417	8.39875	9.03751	9.54899	9.81305	9.64589	9.88356	9.85825	9.99522	9.15031	8.06162	7.83294	7.74458	8.51914	8.91908	8.9806	9.47758	9.81626	9.77817	9.93381	9.53072	9.62171	8.92502	8.52879	8.06414	8.52753	9.45945	9.65187	9.86722	9.72667	9.80988
Atp1a1	10.7881	10.5382	10.6721	10.6324	10.9061	11.12	11.2052	11.1228	11.3005	11.1327	11.1523	11.1327	10.7967	10.7643	10.888	10.6934	11.0285	11.1123	11.1843	11.139	11.4476	11.1228	11.1123	11.0683	10.6694	10.6504	10.7917	10.9172	11.1024	11.1663	11.0747	11.2458	11.4997	11.1596	11.0414	10.9681	10.5335	10.3838	10.4409	10.6445	10.735	10.8683	10.7053	11.1558	11.1629	10.8596	10.7827	10.7672	10.677
Tsku	7.33611	7.57377	7.00657	6.89867	6.88248	7.55549	7.79101	8.52493	8.16479	7.95487	7.95358	7.63242	7.47214	7.2497	6.7122	6.65944	6.81071	7.47333	7.42492	8.70036	8.41844	7.8543	7.57213	7.65655	7.29169	6.93073	6.7259	6.74483	6.86793	7.83491	7.41117	8.37839	8.22913	7.95531	7.65655	7.44452	7.89481	7.47657	6.90101	7.39846	7.38065	7.58616	7.98529	8.58071	7.97508	8.19984	8.3714	7.94876	7.39485
Mrpl15	7.32234	7.19666	7.105	7.03036	6.96877	6.93684	6.92391	6.93258	7.04488	7.17516	7.30198	7.31973	7.15925	7.07774	6.98317	7.06497	6.87673	6.9739	6.83869	6.93049	6.99126	7.11233	7.35667	7.28567	7.18329	7.15621	7.07443	7.04226	7.00593	7.00657	6.92667	6.91245	6.97917	7.10025	7.08967	7.22747	7.07869	7.19566	7.02463	7.02474	7.10665	6.99302	6.90229	7.02332	7.12507	7.1622	7.15387	7.1128	7.03606
Fmo5	9.07198	8.94908	8.59769	8.56704	8.49125	8.97	9.31985	9.56532	9.49872	9.77447	9.53756	9.33016	8.85511	8.71776	8.48213	8.40115	8.46204	8.65811	8.5254	9.41783	9.39563	9.14999	9.28787	9.04083	8.97165	8.73534	8.58605	8.64237	8.44206	9.06178	8.61445	9.35083	9.48522	9.44828	9.21359	9.37247	8.78233	8.9255	8.82182	8.87681	8.71593	8.82738	9.10697	9.04731	9.12177	9.24395	9.27019	9.04328	8.92817
1110067D22Rik	7.49373	7.41873	7.14561	6.94665	6.82533	6.81381	6.73396	6.74815	7.10465	7.14762	7.27979	7.33322	7.15984	7.13727	7.15092	6.93392	6.74244	6.78939	7.03148	6.7501	6.95377	6.94005	6.92348	7.27906	7.21147	7.21421	7.06253	6.98808	6.81218	6.82823	6.69165	6.74707	6.91134	7.08244	7.26012	7.32584	7.43187	7.28245	7.19815	6.97691	6.76771	6.72066	6.77433	6.98531	7.07391	7.20817	7.30398	7.35249	7.4427
Lrrc8d	9.36697	9.75777	9.44833	9.41609	9.51359	9.11812	8.98947	8.74094	8.74803	8.96578	9.07789	9.33392	9.22839	9.47522	9.59535	9.61685	9.4026	9.08182	9.2473	8.78599	8.94522	9.01563	9.17792	9.52803	9.16718	9.28224	9.54622	9.58125	9.40373	9.16968	9.12281	8.74337	8.88983	8.85584	9.27076	9.20834	9.27775	9.42525	9.54226	9.60483	9.46919	9.13983	9.09025	8.90929	8.85219	9.21381	9.13653	9.33599	9.41743
Cbs	9.42064	9.61859	9.76914	9.49249	9.41573	9.29793	9.03773	9.03091	8.78029	8.87627	9.25995	9.32602	9.64317	9.82759	9.50995	9.49428	9.41783	9.41198	8.82924	8.81495	8.56899	8.78455	9.81325	9.31669	9.51368	9.74928	9.76433	9.73616	9.75097	9.4016	9.15531	8.8864	8.89	8.90983	9.03272	9.37587	8.98505	9.11467	9.4709	9.32257	9.25938	9.18743	9.01015	8.84428	8.73949	8.62537	8.87659	8.95247	9.0352
Trim2	7.63794	7.65067	7.57895	7.45799	7.36881	7.27984	7.12342	7.19118	7.42279	7.73879	7.57218	7.82916	7.60264	7.57916	7.52212	7.55111	7.29146	7.23565	7.14677	7.14937	7.42461	7.45731	7.60013	7.59421	7.47677	7.60939	7.56011	7.50038	7.2729	7.15174	7.13166	7.0186	7.41791	7.55935	7.62737	7.5774	7.51316	7.6483	7.5284	7.44088	7.32116	7.25549	7.16835	7.26743	7.30434	7.64356	7.60929	7.58919	7.56186
Ccrn4l	7.19306	6.89529	6.86904	6.96036	6.98539	8.23764	8.58719	8.65718	8.39082	8.109	7.77371	7.36351	7.26535	6.99195	6.71537	6.75504	6.83624	7.9814	8.26661	8.44646	7.99456	7.70873	7.76208	7.38223	7.35546	7.04005	6.77745	6.76663	7.21172	8.34982	7.52215	8.60717	7.90501	7.89334	7.32399	7.05727	7.00509	6.75494	6.66979	6.86137	6.75084	7.03308	6.99592	7.77722	7.55555	7.28927	7.19111	6.93413	6.80065
Hspa2	6.86485	6.84856	6.89748	6.85715	6.92429	6.99537	7.13487	7.16993	7.28477	7.19106	7.13002	6.9081	6.96404	6.88634	6.87547	6.89695	6.95566	6.97928	7.36588	7.30339	7.25486	7.21768	6.86327	6.87961	6.93049	6.88312	6.80943	6.89919	6.90916	7.10027	7.13701	7.18701	7.22227	7.24474	6.90343	6.86557	6.95955	6.88417	6.86203	6.89635	6.95345	6.96067	7.28313	7.12967	7.21456	7.13225	6.96462	6.92864	6.97424
Upp2	8.97738	9.30964	8.0818	8.89018	10.2393	10.4904	10.9554	10.7996	10.0166	9.66235	9.54203	8.81911	8.06485	8.27587	8.2237	9.15323	10.2117	10.4349	9.94437	10.5695	9.88678	9.07822	9.52943	9.04995	8.96232	8.72772	8.41344	8.96317	10.0134	10.7087	10.4839	10.7854	9.38161	9.49068	8.95963	8.88398	9.01877	8.36757	8.74077	9.75773	9.89417	10.3307	10.6616	10.2896	9.69524	9.02068	9.09401	8.93028	8.50648
Bri3	9.84997	10.1972	10.0329	10.4039	10.5094	10.7672	10.7018	10.4803	10.1972	9.88011	9.9241	10.0574	10.0128	9.80489	10.3573	10.1449	10.6641	10.7827	10.2637	10.6116	10.3889	9.99017	9.71485	9.89698	10.1028	9.93905	9.85347	10.3229	10.7941	10.7827	10.874	10.6566	10.1803	10.0217	9.87549	10.0049	10.011	9.86556	10.0636	10.0295	10.332	10.2978	10.5685	10.3889	10.2244	9.89188	9.78297	10.0425	9.99017
Pim3	8.36456	8.23785	8.52427	8.57639	9.23406	10.0636	10.0894	9.86556	9.26278	8.91022	8.89172	8.55562	8.41129	8.85685	8.40612	8.50687	9.0575	9.79589	10.255	9.63891	9.21381	8.61437	8.96471	8.64685	8.46667	8.90301	8.94522	8.5976	9.55685	10.0404	9.79294	9.67058	9.19952	9.07886	9.02621	8.42146	8.79196	8.62662	8.78599	9.13983	9.16324	9.62749	9.71485	9.94263	9.29702	8.98947	9.23591	8.89826	8.39937
Pnpla2	8.6094	8.87999	8.62662	9.46439	9.36376	9.59535	9.80152	9.54622	9.30347	8.56234	8.92177	8.62896	8.87157	8.68621	9.03048	9.37223	9.59672	9.71885	9.82315	9.95982	9.62276	9.16416	9.03048	9.01022	9.21475	9.04277	9.18859	9.27537	9.91698	9.97647	10.1525	9.93211	9.25078	8.94298	8.69947	8.7117	9.4241	8.9845	9.22138	9.32902	9.67836	9.61328	10.1484	9.85507	9.62588	9.07262	8.85123	9.09521	9.61685
Zfp295	6.86137	6.82333	6.76517	6.74515	6.70746	6.71879	6.75379	6.79006	6.77751	6.82709	6.82708	6.91565	6.93193	6.79464	6.75216	6.678	6.7037	6.71886	6.79231	6.79648	6.88572	6.88445	6.90617	6.87044	6.8685	6.85637	6.81566	6.71921	6.67429	6.69439	6.73609	6.74423	6.82691	6.81034	6.841	6.82059	6.88254	6.89858	6.77435	6.75637	6.70485	6.75485	6.71848	6.77534	6.90228	6.87036	6.79965	6.88086	6.94784
Enpp1	7.43696	7.53238	7.39161	7.55572	7.74772	7.65088	7.77797	7.65641	7.74099	7.72586	7.73374	7.61655	7.5379	7.42458	7.50896	7.49284	7.67119	7.72612	7.86909	7.78533	7.71192	7.67623	7.55251	7.48041	7.33575	7.4538	7.31648	7.53287	7.72386	7.74022	7.83634	7.72128	7.72093	7.66549	7.54612	7.51121	7.4889	7.29874	7.50044	7.38602	7.4603	7.52618	7.75402	7.73402	7.59279	7.59391	7.51133	7.44451	7.32045
Tmem218	6.89913	7.05502	6.9996	6.94507	7.00228	6.87413	6.78474	6.77698	6.76901	6.75408	6.78048	6.97372	6.85429	7.00702	6.97103	6.91975	6.95127	6.90484	6.7355	6.74827	6.77331	6.7447	6.77654	6.97694	7.02598	7.00551	6.98298	7.02156	6.93473	6.86207	6.8606	6.77358	6.76707	6.81876	6.92697	7.00512	6.84185	6.98818	7.05798	6.98919	6.9361	6.84933	6.80859	6.74087	6.77027	6.79161	6.82256	6.86123	6.91934
Mtss1	7.01289	6.96585	7.10534	7.3044	7.28267	7.42121	7.64036	7.75095	7.37124	7.28082	7.212	7.23338	7.10993	7.1114	6.90556	6.96574	7.38156	7.43999	7.52123	7.66197	7.46939	7.51014	7.35576	7.02546	7.14926	7.12028	7.12297	6.92502	7.47445	7.75095	7.68348	7.78512	7.4627	7.48848	7.05327	7.1785	7.13171	6.97978	7.02616	7.24712	7.31915	7.51958	7.36993	7.3821	7.46342	7.25353	7.01303	7.05525	7.21655
8430408G22Rik	8.75301	9.37451	10.1047	9.16968	9.39513	8.61898	7.47128	7.67478	7.50818	7.38014	8.04315	7.39456	7.23187	9.54747	9.77506	10.0591	9.59424	9.35198	7.81901	7.54545	6.94062	7.08537	8.5736	8.46667	8.36177	10.332	9.98514	9.44317	9.19317	8.40172	8.45548	7.73462	7.0479	7.4381	8.23785	8.83099	8.33307	8.5925	10.1137	9.40131	8.85219	9.92904	8.54778	7.4527	7.93309	7.51845	8.55562	8.83011	8.94833
Tef	7.06874	6.81858	6.89906	7.04593	7.3618	7.58392	7.43494	7.54321	7.53337	7.20188	7.244	7.1254	6.90419	6.8784	6.88729	6.83162	7.46596	7.75854	7.16127	7.56213	7.34424	7.253	7.28933	7.02836	6.84561	6.89459	6.93649	7.18754	7.51445	7.51566	7.59797	7.51118	7.49874	7.26123	7.21045	7.10339	6.81846	6.7496	6.94165	7.2285	7.70846	7.6264	7.56454	7.55067	7.54571	7.06449	7.32425	7.11588	6.92658
Slc5a6	7.46733	7.18137	7.29375	7.52679	8.2724	8.605	8.53582	8.00796	7.70598	7.35328	7.38794	7.33688	7.53549	7.26697	7.25353	7.35601	8.12417	8.62497	8.40001	8.02718	7.6875	7.48595	7.55549	7.2654	7.38794	7.34404	7.27467	7.44727	8.06303	8.56784	8.67644	8.25169	7.71122	7.47871	7.32635	7.36851	7.55672	7.33927	7.28973	7.65752	8.18923	8.34391	8.53504	8.23352	7.87057	7.53151	7.31682	7.53406	7.65819
Pdk4	7.65787	7.56832	7.54273	7.02131	6.78155	6.7168	6.79753	6.78853	6.97067	7.08636	7.17831	7.49653	7.21482	7.39554	7.05118	7.03148	6.85366	6.79245	6.95706	6.73229	7.00162	6.90829	7.09827	7.39245	7.27691	7.419	7.59983	6.99709	6.936	6.87566	6.73021	6.86767	6.83017	6.98784	7.01183	7.2806	7.78356	7.98867	7.44789	6.84131	6.79747	6.77854	6.85774	6.81517	7.00777	7.42261	7.50094	7.56901	7.85686
Chkb	8.19454	8.13168	8.35248	8.50966	8.34391	8.28336	8.23628	7.98166	7.95531	8.00148	7.9964	7.97853	8.09449	8.14888	8.4932	8.39504	8.45676	8.21767	7.90384	7.99915	7.89433	8.01639	8.0324	8.10608	8.07663	8.15929	8.32778	8.46844	8.29187	8.13262	8.0971	7.89898	7.73129	8.01924	8.00298	7.9479	8.3381	8.38216	8.57272	8.49912	8.56093	8.44416	8.39448	8.47764	8.14277	8.16193	8.47035	8.51502	8.50087
Xdh	8.82476	8.61725	8.48748	8.63376	8.76821	8.77927	9.02621	9.16968	9.03654	8.88875	8.80253	8.8131	8.57129	8.49393	8.48383	8.43786	8.71258	8.75379	9.05069	8.9578	9.01123	8.94933	8.66645	8.70723	8.58368	8.64294	8.55333	8.70036	8.72338	8.87157	8.77452	8.8377	8.9578	9.06943	8.88694	8.81693	8.29409	8.41027	8.376	8.51442	8.61823	8.74008	8.95257	8.89555	8.75965	8.76128	8.56661	8.62497	8.50406
Soat2	7.6733	7.64092	7.81339	7.89457	8.0755	8.08356	7.95067	7.75596	7.77822	7.58278	7.4508	7.45158	7.57554	7.75326	7.90762	7.85215	8.07231	7.9936	7.85584	7.90681	7.838	7.60839	7.3563	7.56535	7.75842	7.92098	7.89246	8.04975	8.05424	8.10136	7.96378	8.0525	7.92988	7.65847	7.747	7.6891	7.65012	7.57525	7.68405	7.72818	7.78799	7.7568	7.89004	7.74312	7.67894	7.58643	7.62444	7.51117	7.63697
A530050D06Rik	8.78183	9.24387	9.00513	9.25899	9.33151	8.90659	8.87255	8.68868	8.52427	8.49393	8.81781	8.52623	8.97237	8.88391	9.10641	9.26523	9.44317	9.16968	9.29478	8.85123	8.66359	8.67722	8.72005	8.62188	8.78089	9.10641	9.10225	9.44582	9.46919	9.21381	9.01767	8.91121	8.55474	8.73177	8.84302	8.78676	8.47399	8.44671	8.60163	8.83099	9.02712	8.83595	9.12601	8.40375	8.2757	8.26892	8.20141	8.303	8.51704
Gne	7.71077	7.94876	7.96652	8.04792	8.40375	8.50822	8.54778	8.41498	8.19933	7.90894	8.20924	7.62471	7.96291	7.99292	7.98485	7.9743	8.42961	8.75803	8.6388	8.67361	8.183	7.75242	7.92589	8.01877	7.90384	8.10655	7.83098	8.20141	8.71258	8.59177	8.59521	8.57866	8.21534	8.0761	7.93645	7.90688	7.91414	7.8358	7.84787	8.08489	8.41442	8.60713	8.6374	8.48246	8.04744	7.8024	8.01732	8.09897	8.10434
Nsmce1	8.34391	8.37839	8.60996	8.69191	8.74803	8.61289	8.38093	8.12762	7.94829	7.92239	7.86498	8.31245	8.44934	8.40172	8.61823	8.47827	8.70805	8.68127	8.49703	8.25504	8.21367	8.14277	8.10544	8.28656	8.52493	8.44027	8.71018	8.63663	8.80337	8.6658	8.86518	8.23834	8.07182	8.16193	8.20875	8.38027	8.45015	8.44416	8.44349	8.46136	8.67722	8.55474	8.71258	8.36347	8.19548	8.14946	8.24685	8.55808	8.54778
Dtx4	6.83249	6.88668	6.8338	6.77895	6.76037	6.67926	6.62577	6.61728	6.7374	6.78437	6.75884	6.76842	6.80544	6.82598	6.82239	6.83826	6.67981	6.69735	6.65728	6.62338	6.70714	6.73644	6.79613	6.83945	6.85548	6.78676	6.94224	6.76782	6.72093	6.7095	6.68705	6.65201	6.72776	6.77122	6.79911	6.77916	6.89626	6.8353	6.78548	6.74564	6.72431	6.65885	6.66365	6.71113	6.67286	6.83121	6.81726	6.77555	6.87717
Galt	8.73461	8.86134	8.79153	8.89596	8.79785	8.682	8.54824	8.44544	8.44848	8.36895	8.47145	8.68739	8.82606	9.00507	8.83175	8.81304	8.83099	8.64508	8.3775	8.53361	8.45223	8.49488	8.38555	8.69282	8.9116	9.01754	8.97825	8.90331	8.82571	8.67756	8.7728	8.63684	8.43872	8.64057	8.73614	8.79801	8.81185	8.79129	8.84731	8.87223	8.73267	8.59283	8.73723	8.5466	8.46878	8.59844	8.44243	8.69682	8.71937
Fbxo6	10.1266	10.0275	9.84215	10.1062	10.0445	9.71763	9.48607	9.41485	9.24168	9.23062	9.41743	9.85347	9.82807	9.90344	10.0691	9.96545	9.97072	9.67058	10.0726	9.20334	9.43397	9.41485	9.32317	9.88185	10.0275	10.0295	10.0574	10.1803	9.86904	9.7608	9.74278	9.27775	9.21174	9.47402	9.79294	9.72201	9.92711	10.0179	9.941	9.92904	9.82	9.56585	9.56217	9.29702	9.18658	9.57151	9.58125	9.83308	9.99193
Ncoa5	7.74614	7.46006	7.69421	7.52651	7.03774	7.21009	7.20566	7.42004	7.4235	7.61267	7.58963	7.63773	7.80152	7.49827	7.33979	7.17471	6.99316	7.09346	7.29631	7.28683	7.45562	7.73047	7.63867	7.48801	7.69598	7.63058	7.49344	7.17729	7.12606	7.164	7.05683	7.24253	7.50323	7.51014	7.55115	7.60639	7.53003	7.55487	7.50382	7.29841	7.14524	7.14893	7.24691	7.38184	7.51043	7.54304	7.51592	7.47157	7.6267
D5Wsu178e	7.84826	8.10434	7.9496	7.71122	7.45717	7.39063	7.38156	7.48162	7.65584	7.86017	7.74861	8.03101	8.20346	8.01422	7.86207	7.95531	7.58223	7.59505	7.38843	7.66073	7.62771	7.8454	8.09449	7.89267	7.83341	7.84204	7.82522	7.83418	7.51845	7.46373	7.49026	7.52624	7.80354	7.67762	7.89345	7.8886	7.90605	8.14573	8.0761	7.83341	7.68178	7.6708	7.55359	7.67169	7.69704	7.97048	7.96652	7.97992	8.12663
Ppp1r3b	8.18342	7.86846	7.4575	7.07566	6.89195	7.04775	7.8043	8.42458	8.51442	8.46729	8.63458	8.35248	7.65518	7.50818	7.07522	7.02232	6.75315	6.90471	7.08485	8.03812	8.44165	7.63622	7.65413	8.05007	8.10952	7.87432	7.37384	6.899	6.95903	7.268	7.12149	8.2534	8.09132	8.42396	8.37969	8.10126	8.25117	7.81096	7.11759	6.90901	6.87733	7.04239	7.21699	8.01285	8.03405	8.10608	8.22483	8.19328	7.61663
Ethe1	9.77202	9.96352	9.20608	9.50821	9.06289	8.77646	8.45015	8.40308	8.71018	9.00513	9.14636	9.77202	9.57151	9.2496	9.2961	8.97022	9.27665	8.70341	7.29105	8.376	8.8537	8.8131	9.04183	9.47162	9.70349	9.73431	9.4703	9.49403	9.16114	8.72338	8.70431	8.29353	8.40308	8.67361	9.35089	9.57001	9.31178	9.49625	9.52657	9.34063	8.9578	8.64832	8.83595	8.74337	8.67426	8.95359	8.89934	9.12488	9.36596
Coq10b	7.50399	7.4284	7.06588	7.3986	7.92667	8.69476	8.95046	8.665	8.09386	7.67737	7.63842	7.35155	7.44866	7.27163	7.01708	7.17286	7.97598	8.58591	8.86976	8.64967	8.01641	7.89055	7.60989	7.68159	7.55165	7.46005	7.23229	7.10578	7.97695	8.83668	8.7765	8.93444	7.82878	7.59262	7.32017	7.22874	7.55337	7.59354	7.30403	7.78636	8.0936	8.6973	8.60448	8.22254	8.14924	7.72967	7.50751	7.64105	7.52958
Leprotl1	8.20924	8.37969	8.1776	8.09345	7.84917	7.60965	7.61376	7.66644	7.93355	7.99543	7.97682	8.29187	8.23293	8.00845	8.19548	8.08609	7.64664	7.56609	8.06694	7.78007	7.88427	7.86766	8.00298	8.09234	8.33749	8.25991	8.29409	8.03565	7.85056	7.62828	7.64921	7.6762	7.91282	7.97891	8.07663	8.0857	8.09394	8.32585	8.087	7.77738	7.81177	7.70771	7.82929	7.8392	7.84245	8.02718	8.08662	8.22238	8.32956
Arhgap24	7.31609	7.3769	7.24514	7.19393	7.17915	7.01117	6.92992	6.97016	7.0054	7.13989	7.2639	7.21913	7.11228	7.27537	7.23543	7.20134	7.11112	6.99846	6.863	6.92607	7.02515	7.09921	7.05074	7.26871	7.196	7.29619	7.1643	7.33456	7.11142	6.92783	7.00188	6.92288	7.06602	7.16717	7.28653	7.3499	7.11085	7.15045	7.11247	7.25406	7.09644	6.96354	7.09504	6.97525	6.95488	7.20082	7.23144	7.15935	7.19224
Tsc22d3	8.38907	8.11961	7.99634	7.5899	7.64334	8.2399	8.52676	8.94826	9.16028	9.06317	8.88451	8.71626	8.17724	8.2896	7.57069	7.47645	7.59696	8.01567	7.90773	8.94676	8.7699	8.35489	8.13149	8.7082	8.1664	8.05569	7.82468	7.61869	7.70366	8.25787	8.09291	8.84677	8.67666	8.74963	8.54377	8.44656	8.22675	8.06251	7.81936	7.65693	7.43512	7.83483	7.90464	8.62895	8.5352	8.43694	8.93911	8.56996	8.13562
Slc6a9	8.30464	8.01379	8.09234	8.11487	8.48507	8.79043	9.18522	8.62577	8.98624	8.73514	8.73578	8.28443	8.18026	8.17365	8.06984	8.17602	8.27185	8.6388	8.45015	8.95879	8.95049	8.71258	7.94043	8.17485	8.19177	8.18191	8.17365	8.23785	8.40781	8.51704	9.1013	8.78183	8.85774	8.85035	8.52355	8.40505	8.35437	8.15712	8.00991	8.19025	8.36397	8.50087	8.83011	8.41963	8.94733	8.53106	8.47707	8.4926	8.5256
Narf	7.1445	7.12084	7.11567	7.12149	7.20331	7.35249	7.48914	7.37913	7.41404	7.35496	7.31843	7.16908	7.23922	7.1389	7.02027	7.09394	7.31503	7.40539	7.39876	7.53349	7.33639	7.40144	7.24647	7.19959	7.24647	7.13333	7.17222	7.08469	7.34527	7.55021	7.56252	7.447	7.35947	7.27467	7.19147	7.22017	7.18828	7.13749	7.10795	7.2478	7.33927	7.55244	7.62771	7.51754	7.3515	7.19188	7.17949	7.15164	7.24691
E130012A19Rik	7.0576	6.84782	6.85047	6.8782	6.93697	7.02099	7.2336	7.40989	7.34119	7.21953	7.19545	7.27102	6.97031	6.87053	6.85006	6.95844	6.92502	7.08518	7.16255	7.37691	7.46148	7.52066	7.80594	7.02488	6.88814	6.87895	6.89696	6.96484	6.92164	7.3748	7.31403	7.30398	7.57182	7.32131	7.18241	7.15252	7.08669	6.98201	6.95953	7.3702	7.17354	7.30919	7.71293	7.85926	7.64565	7.46316	7.42174	7.33762	7.30653
Gys2	7.26454	7.13581	6.90859	7.12028	7.44539	7.52444	7.77852	7.6789	7.80796	7.82264	7.42819	7.30606	7.07284	7.20773	7.00764	7.44572	7.71189	7.79858	7.47628	8.08662	8.17052	7.91896	7.2765	7.42543	7.14629	7.20604	7.121	7.28805	7.74012	8.26169	8.32336	8.30352	7.92041	7.68929	7.60302	7.32476	7.20526	7.23899	7.23827	7.35554	7.54512	7.56338	7.9619	7.33762	7.59288	7.42602	7.31118	7.16357	7.4109
Itga5	7.06655	7.07529	7.11134	6.8856	6.84645	6.82041	6.74294	6.9136	6.86825	7.01171	7.18921	7.08545	7.20131	6.92344	6.88425	6.80607	6.83918	6.85583	6.75436	6.94287	6.94979	7.00657	7.10518	7.00986	7.10114	6.94503	6.90841	6.947	6.82528	6.83629	6.8438	6.92077	6.96997	7.0922	7.07222	7.07388	6.92926	6.84186	6.84396	6.81299	6.78351	6.81654	6.74817	6.94863	6.84779	6.90766	7.03127	6.91857	6.91913
Ddef2	6.76001	6.89119	6.87754	6.88204	6.71837	6.70468	6.63444	6.68813	6.69353	6.76341	6.8289	6.77881	6.87181	6.83207	6.8591	6.8555	6.74735	6.69869	6.73011	6.68689	6.69994	6.68905	6.82503	6.81179	6.82545	6.77889	6.89825	6.83054	6.7345	6.66892	6.66897	6.67506	6.71333	6.75143	6.76783	6.80568	6.80576	6.81667	6.84539	6.74385	6.69702	6.69536	6.77128	6.6578	6.72929	6.77299	6.82078	6.7763	6.80025
Brd9	7.15733	7.28079	7.20413	7.48339	7.42896	7.3978	7.31646	7.21563	7.14358	7.04479	7.11053	7.17403	7.25293	7.32557	7.35416	7.38708	7.30828	7.35271	7.27236	7.26535	7.10267	7.04537	7.23172	7.2289	7.18903	7.25677	7.3696	7.37009	7.38809	7.32451	7.4226	7.15599	7.09252	7.1541	7.20892	7.09958	7.17103	7.20548	7.30244	7.27539	7.37739	7.2645	7.32599	7.27881	7.11078	7.10032	7.15701	7.20709	7.38644
Nr1d1	6.60391	6.75513	7.1474	7.36545	7.56252	7.09199	6.80786	6.762	6.73887	6.77314	6.70861	6.60233	6.64753	6.98414	7.07477	7.40465	7.56312	7.12771	6.66307	6.71992	6.76006	6.62246	6.74717	6.60771	6.61591	6.9175	7.1759	7.3337	7.60864	7.04281	6.89195	6.72428	6.67043	6.70177	6.57633	6.61288	6.70173	6.69756	7.29491	7.25421	7.45161	7.27979	6.89352	6.85375	6.64073	6.61416	6.60104	6.60642	6.66842
Ptpla	7.54544	7.53451	7.48181	7.4013	7.44342	7.46911	7.53099	7.5499	7.56346	7.63382	7.56897	7.60095	7.55466	7.47289	7.41794	7.47344	7.4016	7.35668	7.39979	7.57738	7.59846	7.66798	7.63569	7.55228	7.48388	7.32674	7.44682	7.43999	7.37171	7.45779	7.42828	7.58641	7.58916	7.67659	7.58252	7.59743	7.69919	7.59985	7.59546	7.60245	7.55107	7.5289	7.55597	7.52764	7.72394	7.73253	7.64264	7.64015	7.55302
Hal	11.3365	11.2122	10.9472	11.2837	11.0452	10.9764	10.5043	10.4935	10.4409	10.7827	10.7475	11.0384	11.1489	11.0452	11.3076	11.12	11.3709	10.936	10.1159	10.5733	10.3677	10.1841	11.1062	11.1558	11.2052	11.4025	11.2876	11.5087	11.1843	10.979	10.6566	10.5409	10.6063	10.4267	10.8374	11.1558	10.659	10.5043	11.0747	10.6905	10.8348	10.7582	10.5733	10.3788	10.2745	10.2224	10.1803	10.5043	10.3254
Hexim1	7.59657	7.49709	7.49083	7.5912	7.25758	7.52624	7.8284	7.78631	8.01042	7.97239	8.19275	7.75795	7.86766	7.58643	7.22437	7.3696	7.25221	7.44371	7.54479	7.86892	7.97682	8.06162	8.12128	7.85926	8.01139	7.71462	7.3758	7.32476	7.48107	7.79293	7.7182	7.91505	7.86244	7.9964	7.6838	7.70208	7.70339	7.42793	7.29774	7.33666	7.2268	7.32606	7.46765	7.93065	7.84281	7.86058	7.86661	7.52887	7.84619
Elovl5	12.2803	12.5911	11.9998	12.5257	12.2643	12.0079	11.4638	11.3365	11.0782	11.407	11.4283	11.9564	12.1333	11.9742	12.1596	12.073	11.8353	11.8896	11.416	11.0912	10.5513	10.9681	11.8896	11.6136	11.5696	12.2567	11.9564	12.0457	11.7268	11.6558	11.6136	11.2876	10.587	10.9225	11.4113	11.9258	12.358	12.502	12.4858	12.517	11.9258	11.7839	12.1195	11.6403	11.5696	11.7149	11.6356	11.7963	12.1774
Pnpla7	9.43883	10.0071	10.0425	9.62418	9.43397	9.5096	9.15364	9.21925	9.1149	9.11391	8.97821	9.58807	9.75272	9.92251	9.92251	9.92904	9.67966	9.5753	8.86618	9.41124	9.19317	9.29478	9.09116	9.5027	9.77506	9.92251	9.92904	9.7413	9.76411	9.33691	9.37901	9.10535	9.28804	9.35198	9.62171	9.77675	9.55933	9.92083	9.69381	9.90035	9.82315	9.72667	9.3707	9.06435	9.13871	9.51909	9.55685	9.59301	9.52657
Maf1	8.71018	8.99146	9.12281	9.11812	9.25447	9.1013	8.88593	8.46977	8.7117	8.49703	8.75301	8.62753	8.58368	8.83255	9.31945	9.11064	9.34292	9.19749	9.03254	8.58957	8.48691	8.60996	8.73675	8.7894	8.67803	9.06857	9.1117	9.22023	9.41743	9.1149	9.29358	8.48866	8.48691	8.57129	8.82769	8.73578	8.70723	8.72338	9.13983	9.08639	9.14221	9.08639	9.12704	8.64982	8.59598	8.56386	8.64456	8.87076	9.04078
Sc5d	8.18976	8.21367	7.89481	7.35127	7.40249	7.38479	7.24173	7.26283	7.75933	8.01241	8.03279	8.36397	7.98529	7.6796	7.64036	7.64105	7.51845	7.6489	7.0333	7.61089	7.6369	7.83751	8.00991	8.06938	7.7902	7.74012	7.47738	7.50985	7.58739	7.37169	7.28755	7.37328	7.55487	7.92422	8.29571	7.97098	7.89167	8.11093	7.99865	7.89077	7.86932	7.70973	7.33738	7.70841	7.96923	8.32008	8.33468	8.22443	8.15712
Col18a1	8.81851	8.77039	8.89171	8.86153	8.90743	8.75291	8.64238	8.55453	8.55902	8.63287	8.68652	8.80983	8.77149	8.88599	8.88588	8.86288	8.88173	8.80931	8.77627	8.46985	8.58725	8.50607	8.56185	8.80085	8.78231	8.88848	8.84413	8.95805	8.94673	8.74836	8.62307	8.51662	8.60199	8.70842	8.81224	8.88158	8.68761	8.75357	8.85501	8.75978	8.77809	8.68752	8.58889	8.648	8.48075	8.58644	8.69867	8.60349	8.76553
Alkbh7	7.94876	8.00946	7.99729	7.93501	7.74861	7.55923	7.44756	7.46993	7.53233	7.6789	7.81096	7.86017	7.96149	7.88427	7.79258	7.76079	7.64169	7.5231	7.136	7.52651	7.81602	7.92239	8.01195	7.89986	8.00438	7.9624	7.92498	7.91862	7.75933	7.56673	7.60895	7.53062	7.71571	7.71646	7.95397	7.92547	7.84741	7.95434	7.79334	7.9964	7.71933	7.65451	7.57814	7.64135	7.64494	7.75315	7.87101	8.0286	8.11444
Mrap	9.37557	9.54067	9.07262	9.09025	8.38216	8.42961	8.50348	8.85685	8.94026	9.27076	9.03983	9.50821	9.08182	8.97714	8.60163	8.75379	8.34754	8.22	8.57794	8.57066	9.15031	8.97516	9.05461	8.9854	9.17418	8.93723	8.93816	8.82284	8.32462	8.49912	8.57928	8.6651	9.00513	9.27314	9.41485	9.54747	8.9012	7.78663	8.62577	8.7877	8.39448	8.39747	8.17365	7.51412	8.90842	9.46197	9.02712	7.75795	7.8358
Actn4	7.78559	7.8518	7.79195	7.60922	7.61343	7.51259	7.5909	7.67804	7.78865	7.87068	7.90779	7.90762	7.7468	7.79473	7.76463	7.73279	7.68834	7.61571	7.49245	7.67485	7.73224	7.83521	7.86533	7.84356	7.84546	7.83092	7.77278	7.68971	7.77828	7.64918	7.60884	7.67604	7.73561	7.91059	7.94878	7.80322	7.65621	7.74648	7.71284	7.62777	7.68078	7.54154	7.52688	7.65294	7.50995	7.77591	7.82642	7.74163	7.69738
Man2a1	9.64048	9.47645	9.38481	9.52183	9.71631	9.8372	10.1226	10.1266	10.208	10.1583	10.2958	9.86399	9.73123	9.53932	9.49132	9.59836	9.67327	10.0614	10.6299	10.1583	10.2978	10.1698	10.5043	9.92251	9.67526	9.55306	9.71485	9.40594	9.80853	9.95982	9.95314	10.3788	10.1028	10.12	9.59301	9.70049	9.81791	9.63042	9.7453	9.82171	9.84855	10.1427	10.1638	10.2244	10.0445	10.0591	9.84215	9.93905	9.79082
Gldc	10.423	10.3178	10.0313	10.0637	9.59163	9.4238	9.3683	9.87448	10.1182	10.4816	10.6423	10.4956	10.2891	10.1549	10.1056	10.0125	9.80358	9.39374	9.07667	9.56678	10.275	9.99338	10.5721	10.254	10.122	10.281	10.2282	10.2272	9.75055	9.55198	9.28388	9.5041	9.86652	10.2446	10.1539	10.1818	10.1537	10.225	10.1974	10.0394	9.7949	9.45008	9.37969	9.53213	9.62747	9.92722	9.99905	10.0859	10.3546
Ccrk	7.21176	7.22011	7.16786	7.09224	6.96989	6.91454	6.91139	6.98006	7.13215	7.13668	7.19898	7.12971	7.16549	7.17532	7.01973	7.10499	6.95364	6.99963	6.98896	7.05574	7.09342	7.10933	7.2001	7.13664	7.11604	7.18845	7.16423	7.04615	7.02006	7.02454	6.98294	7.02262	7.17036	7.18322	7.16593	7.16028	7.10019	7.17063	7.05173	6.98716	6.94119	6.99406	6.98101	7.11605	7.02247	7.02904	7.0928	7.09568	7.16029
Gch1	9.36007	10.0921	9.48998	10.1135	10.2142	10.1248	9.98431	9.72444	9.46602	9.1023	9.50898	9.10378	9.46969	9.36886	9.94082	9.85773	10.1531	10.1769	9.80147	10.061	9.44427	9.2348	9.33895	9.75066	9.55983	9.65331	9.69016	9.89881	10.1748	10.0292	10.166	10.0404	9.52942	9.02366	8.96886	9.1677	9.93445	9.6802	9.982	9.81201	10.0786	10.1707	10.1105	10.1606	9.7233	9.41831	9.46335	9.84001	9.73551
Camk1d	6.92177	6.9283	6.80626	6.8622	6.85549	6.81108	6.75732	6.78599	6.7243	6.71783	6.81472	6.9211	6.93524	6.8113	6.88173	6.92424	6.84331	6.78895	6.71763	6.71129	6.68809	6.68893	6.84478	6.85861	6.919	6.89575	6.90758	6.95848	6.84899	6.75694	6.75589	6.74608	6.63597	6.74514	6.86231	6.89505	6.86172	6.83566	6.88452	6.85818	6.81665	6.78979	6.79494	6.70123	6.66105	6.69304	6.76863	6.83304	6.81285
Smarce1	7.55277	7.42631	7.49521	7.36051	7.3733	7.23266	7.25023	7.26396	7.34853	7.45054	7.4608	7.52567	7.3936	7.43872	7.28487	7.36691	7.24184	7.22674	7.2239	7.22234	7.36364	7.2956	7.43841	7.52583	7.40824	7.3971	7.48445	7.2759	7.26766	7.17478	7.20177	7.18332	7.31833	7.36324	7.41167	7.39263	7.40609	7.52577	7.45498	7.53817	7.49413	7.36347	7.2854	7.30445	7.44163	7.49923	7.45589	7.56189	7.62082
Fus	7.03433	7.20288	7.05014	7.24212	7.37798	7.25265	7.32749	7.12626	6.93737	6.94742	6.92998	7.0598	7.00058	7.10255	7.30369	7.47364	7.56148	7.50003	7.37433	7.1065	7.00503	6.80897	6.98907	7.15128	7.1683	7.08967	7.34304	7.22195	7.52014	7.2687	7.30073	7.2372	6.95065	6.91275	7.06404	7.01881	7.06085	7.05416	7.23127	7.09118	7.43073	7.23554	7.1029	6.99637	6.85529	6.96447	7.03406	7.00111	7.17184
Timp3	7.1688	7.1834	7.13826	7.06534	7.28939	7.34835	7.535	7.4639	7.52764	7.42544	7.27694	7.23215	7.04161	7.03273	7.04899	7.19107	7.18873	7.20969	7.23534	7.3396	7.36566	7.20324	7.38222	7.12863	7.11539	7.1436	7.10065	7.13438	7.16327	7.32858	7.35618	7.38947	7.38129	7.31347	7.22866	7.13903	7.13358	7.09718	7.08265	7.13415	7.20127	7.22046	7.27417	7.33798	7.36885	7.29061	7.2551	7.18096	7.08587
Hist1h3d	6.98216	6.89921	6.91418	6.86195	6.79895	6.77592	6.76628	6.89053	7.04713	7.24666	7.04755	7.11299	7.01968	6.88047	6.85366	6.78403	6.79299	6.8034	6.86976	6.82716	7.23944	7.12195	7.02866	7.0442	7.00929	6.81696	6.8246	6.75912	6.7718	6.79573	6.81935	6.89185	7.03803	6.99899	7.02263	6.92381	7.09169	7.06729	6.87002	6.85693	6.82965	6.87099	6.82816	6.88388	7.16632	7.16476	6.99274	6.94809	7.14958
Ccdc53	7.83245	7.87921	7.9072	7.87503	7.92104	7.91126	7.89334	7.85183	7.74752	7.76398	7.71685	7.73608	7.76519	7.7466	7.88593	7.84854	7.95696	7.91661	7.87419	7.85549	7.77096	7.72127	7.66407	7.86066	7.85	7.79729	7.8608	7.93348	7.87989	7.92452	7.93767	7.7947	7.75195	7.70741	7.78609	7.74916	7.76181	7.80592	7.81654	7.8941	7.9224	7.9631	7.9156	7.75097	7.78088	7.75575	7.83745	7.8529	7.77519
Anp32a	7.78411	7.81382	7.77892	7.86127	7.6936	7.55656	7.32986	7.34365	7.52766	7.62689	7.83182	7.77583	7.61059	7.83928	8.04853	7.84911	7.82479	7.54515	7.39333	7.28719	7.62334	7.52328	7.70964	7.9643	7.82535	7.83257	7.97467	7.92705	7.71578	7.3665	7.37884	7.31416	7.42071	7.55213	7.90433	7.78661	7.83317	7.8592	8.04496	7.93816	7.76386	7.5928	7.39828	7.39316	7.62408	7.66918	7.76604	7.85168	7.91728
Slc13a2	7.65903	7.73129	7.47477	6.93447	7.03757	6.82952	6.75623	6.95003	7.11196	7.52624	7.59599	7.70809	7.49052	7.47333	7.24173	7.25758	7.0442	6.82886	6.64626	6.81923	7.06238	7.38234	7.90894	7.27489	7.25469	7.35576	7.42287	7.58547	7.09865	6.98832	6.97238	6.98634	7.25377	7.57657	7.60531	7.68214	7.04622	6.93684	7.08837	7.15703	6.89573	6.77377	7.01968	6.91146	6.92492	7.06914	7.25421	7.1257	7.04362
Per1	6.76621	6.70862	6.70861	6.77265	7.04198	7.49979	7.63319	7.499	7.37904	7.24183	7.15618	7.01685	6.78369	6.77237	6.70817	6.67346	6.97336	7.54481	7.60259	7.48515	7.08509	6.88183	7.40422	6.88858	6.79393	6.80664	6.63713	6.695	7.23445	7.44534	7.29558	7.41026	7.04558	7.16408	7.07225	6.97707	6.81182	6.68884	6.70599	6.7786	6.82282	7.29577	7.3499	7.44541	7.12969	6.85644	7.09171	7.04315	6.6871
Hnrpl	8.76462	9.15143	9.04592	9.365	9.34755	9.26387	9.25559	9.13258	8.57129	8.50283	8.90659	8.88694	9.17931	8.91215	9.19838	9.13568	9.44	9.47281	9.33151	9.04785	8.56784	8.6205	8.8143	8.77452	8.91596	9.16324	9.07166	9.26387	9.4026	9.43883	9.35089	9.23062	8.55967	8.4455	8.61898	8.97714	8.81047	8.86161	8.92994	8.94933	9.18522	9.28583	9.13762	8.84045	8.47035	8.46272	8.76128	8.79283	8.85035
Lpin1	6.78012	6.87729	6.68868	6.82829	6.92111	7.47733	7.8634	7.72572	7.30879	7.11326	7.18758	6.79282	6.76512	6.77133	6.77221	6.91736	7.00991	7.18367	7.27341	7.64129	7.40883	6.91442	6.75731	6.78757	6.76557	6.92779	6.78919	6.76641	7.02411	7.69991	7.40731	7.75236	7.06646	7.38975	7.02409	6.97784	6.78221	6.84019	6.80111	6.86728	6.77328	7.13963	7.2629	7.07442	7.13453	6.89466	6.85865	6.93051	6.83128
Ndrg1	7.33881	7.02786	7.51788	7.2756	7.17107	6.94993	6.95392	6.87655	6.90322	6.94207	7.15559	7.30948	7.25758	7.40728	7.61476	7.23532	7.17631	6.98414	7.01461	6.81251	6.76101	6.79977	7.09378	7.18806	7.1362	7.22699	7.32311	7.67728	7.14044	6.95124	7.02935	6.8869	6.88786	6.85597	6.98317	7.22829	6.84339	6.7941	7.08872	6.82816	6.83958	6.77402	6.81174	6.90849	6.80415	6.80668	6.82754	6.87915	6.72523
Hist1h2bk	8.80631	8.6094	8.85219	8.39021	8.2877	8.22483	7.9656	8.32837	8.49972	8.48748	8.88875	8.82091	8.63376	8.61974	8.50758	8.50822	8.41191	8.25878	8.32837	8.44482	8.72489	8.76213	9.03166	8.82174	8.77382	8.78441	8.80059	8.39504	8.34338	8.26223	8.21212	8.0929	8.33931	8.38764	8.78523	8.69781	8.65982	8.73578	8.62976	8.65637	8.60432	8.60638	8.35616	8.42785	8.44482	8.57433	8.71434	8.77555	8.7555
Serinc3	9.51499	9.3499	9.45237	9.41743	9.14719	9.54226	9.71631	9.66784	9.82954	10.0071	10.0425	9.84215	9.57273	9.51499	9.41485	9.29702	9.14834	9.2961	9.86904	9.71485	9.86556	9.86399	9.75777	9.64338	9.65342	9.35684	9.38999	9.3417	9.25078	9.46298	9.42525	9.68112	9.6359	9.66093	9.61561	9.6546	9.45455	9.13762	9.36841	9.39513	9.27665	9.41609	9.44211	9.7498	9.61951	9.70349	9.68247	9.66093	9.5027
9530058B02Rik	8.10487	8.07357	8.0129	7.91836	7.90249	7.99817	8.56357	8.40359	8.63046	8.43729	8.26885	8.3763	8.19037	8.1042	7.99523	8.06625	7.99425	8.20835	7.82907	8.58135	8.83267	8.61881	8.54567	8.30382	8.17792	8.03213	8.09658	8.01015	8.15191	8.45448	8.42816	8.53194	8.64618	8.5594	8.51961	8.34538	8.58108	8.37321	8.2805	8.21475	8.23436	8.31891	8.50446	8.6974	8.80578	8.9498	8.699	8.65734	8.51886
Fpgs	8.68234	8.95261	8.85394	8.76501	8.42328	8.26925	8.36411	8.32576	8.54226	8.61047	8.77804	8.85164	8.74976	8.82836	8.78256	8.83709	8.43282	8.26445	8.36797	8.29885	8.64193	8.57504	8.45928	8.89826	8.69218	8.78	9.01309	8.77376	8.47625	8.2623	8.42154	8.4011	8.4774	8.65563	8.79155	8.66562	9.02487	9.07276	9.05341	8.84581	8.71127	8.4137	8.41871	8.49588	8.51411	8.8754	9.00356	9.10756	9.17257
Arhgef3	8.93108	8.92702	9.48374	9.22517	9.5096	9.25672	9.30116	9.04987	8.98257	8.91215	8.97237	9.09637	9.18522	9.27775	9.2392	9.41263	9.41743	9.23186	9.54067	9.16416	8.73361	8.97948	8.82366	8.96275	8.92412	9.21052	9.37223	9.42745	9.45353	9.45237	9.34063	9.1897	8.9845	9.06074	8.97022	8.68944	8.92412	8.8131	9.04277	8.82476	9.08076	9.03254	9.37664	9.39784	8.36177	9.04883	9.10641	8.59685	8.88483
Tmtc2	6.64536	6.70198	6.70719	6.89952	6.83391	6.79548	6.95112	6.9614	6.78228	6.78087	6.73336	6.72002	6.74154	6.70997	6.82866	6.75891	6.89379	6.87496	6.90405	7.04134	6.87478	6.7311	6.65223	6.7538	6.66376	6.71982	6.67403	6.86828	6.81396	6.9782	6.93995	7.01662	6.88823	6.71751	6.71027	6.68858	6.89761	6.75336	6.81764	6.86422	6.83909	6.894	6.95145	7.1218	6.89717	6.77197	6.79717	6.81212	6.67281
LOC100044298	8.45676	8.61507	8.24568	8.70497	8.82905	8.55127	8.40505	8.2309	7.99772	8.0592	8.06212	8.2872	8.25117	8.17429	8.59452	8.66645	8.7588	8.66445	8.01241	8.21212	8.27293	8.04035	7.92975	8.2724	8.30825	8.303	8.43786	8.6438	8.62896	8.69703	8.5526	8.17	7.86289	7.94829	8.14027	8.15656	8.3	8.2309	8.50896	8.62753	8.55127	8.39205	8.69191	8.26378	7.97721	8.06847	8.07364	8.20301	8.33076
Spsb3	7.62711	7.54821	7.63065	7.56051	7.34902	7.2557	7.31792	7.23825	7.51106	7.53202	7.52527	7.70968	7.66106	7.5931	7.5352	7.51987	7.37746	7.29702	7.14056	7.32249	7.58371	7.6613	7.7161	7.5225	7.69864	7.68203	7.6303	7.49089	7.46094	7.39571	7.3907	7.35252	7.6024	7.71591	7.69943	7.68811	7.55007	7.64828	7.52935	7.53408	7.42137	7.37331	7.32503	7.39011	7.44599	7.58068	7.54468	7.61698	7.65688
Cmc1	9.52531	9.41263	9.49132	9.65939	9.81454	9.66911	9.93211	9.77982	9.52295	9.45685	9.40492	9.37451	9.5332	9.44582	9.60774	9.55567	9.69381	9.75933	9.96716	9.7251	9.66653	9.67526	9.63466	9.31606	9.40131	9.47522	9.49625	9.70349	9.6144	9.78297	9.83902	9.76573	9.4901	9.54067	9.49251	9.46919	9.56739	9.4241	9.64338	9.58416	9.67526	9.63466	10.0217	9.70636	9.68425	9.64048	9.46439	9.47758	9.55437
Actn1	7.86289	7.7821	7.88382	7.98261	8.21881	8.38656	8.12559	8.07182	7.82724	7.80189	7.61117	7.80313	7.73315	7.78663	8.11136	8.0771	8.17549	8.19275	8.28065	8.18765	7.93554	7.67663	7.39691	7.9479	7.86366	7.94043	7.97471	8.27965	8.17102	8.11659	8.34452	8.22794	8.00607	7.91282	7.86766	7.81981	7.59748	7.56863	7.64263	7.6393	7.89345	7.90724	7.99099	7.86965	7.77128	7.62635	7.66197	7.6886	7.46562
Gfod2	7.3072	7.1257	7.28107	7.1114	6.84824	6.827	6.86852	6.86501	6.97833	7.25063	7.20245	7.15517	7.11378	7.07742	7.09489	6.99166	6.88608	6.82782	6.90045	6.86877	7.03521	7.22874	7.24364	7.10534	7.0771	7.1611	7.18303	7.00903	6.82307	6.77531	6.87792	6.92337	7.17281	7.26849	7.11826	7.37044	7.07025	7.10465	6.98153	6.91504	6.86132	6.87286	6.80094	7.05327	7.1576	7.20434	7.2654	7.11551	7.22916
Insc	8.19825	8.15495	8.00477	7.53095	7.1445	7.13581	7.34682	7.49586	7.71607	7.88263	7.70371	8.21212	8.15814	8.1331	7.46535	7.76299	7.20309	7.02826	7.91238	7.21049	7.81455	8.03939	8.23628	7.93761	8.08037	7.89822	7.9619	7.72829	7.18303	7.10058	7.36053	7.34067	8.17934	8.45015	8.30825	8.24169	7.8358	7.91638	7.66102	7.84039	7.36904	7.27785	7.40144	7.77246	7.91987	8.15603	8.11392	8.06458	8.11183
Maged2	7.19984	7.26283	7.39224	7.39508	7.34709	7.34043	7.08469	7.15965	7.02616	7.03063	6.95226	7.18545	7.29562	7.16672	7.29447	7.39274	7.24231	7.23944	7.31933	7.09378	7.04039	6.98329	7.22437	7.1576	7.23227	7.34428	7.30001	7.4482	7.34279	7.42068	7.34404	6.95569	6.99189	7.03233	7.15181	7.05542	7.03894	7.136	7.06466	7.26107	7.19754	7.21655	7.1622	7.07697	6.99593	7.05402	7.05387	7.1707	7.24585
Tnfaip2	7.36893	7.38334	7.61008	7.2534	7.07437	6.8918	6.79717	6.99002	7.09045	7.02632	7.20624	7.31347	7.21712	7.17342	7.41363	7.41652	7.03272	6.92119	7.02129	7.01068	7.06852	7.11075	7.16486	7.34553	7.27736	7.4195	7.52575	7.3158	6.99774	6.88706	6.84592	7.06973	6.99685	6.94843	7.14689	7.25841	7.32354	7.35136	7.20491	7.01923	7.07819	6.9877	6.95248	7.15034	7.00847	7.1539	7.16565	7.14583	7.38777
Thyn1	9.22407	9.37791	9.35441	9.3499	9.19317	8.95469	8.92502	9.11288	8.89346	9.06943	8.9761	9.28706	9.46298	9.34626	9.25329	9.1194	9.11391	9.06539	9.01563	8.85584	8.86987	9.02312	9.08076	9.3182	9.19317	9.1578	9.19642	9.32902	9.03983	9.02941	8.95049	8.88694	9.01123	8.85685	9.17931	9.40373	9.05461	9.31065	9.40715	9.25899	9.18271	9.21174	9.12281	8.97821	9.00417	9.16718	9.21567	9.14941	9.10953
Adarb1	6.90312	6.93557	6.93161	6.93494	6.9218	7.05383	7.07636	7.05156	7.0791	7.11459	7.01134	6.93392	6.99335	6.87095	6.8248	6.8351	6.97299	7.04067	7.03499	7.06493	7.17673	7.00138	6.95308	6.88705	6.89603	6.94924	6.94193	6.9373	7.0044	7.13223	7.09588	7.06115	7.09006	7.12865	6.9874	6.92308	6.94957	6.92977	6.8588	6.94122	6.95149	7.04156	7.13485	7.08518	6.98173	6.94272	6.95539	6.95994	6.93304
BC016495	7.47333	7.28904	7.30585	7.3758	7.32776	7.76866	8.38656	8.08753	7.92814	7.98722	7.69911	7.48564	7.10621	7.08823	7.02332	7.07182	7.23807	7.58255	7.71721	7.95487	7.99772	7.46006	7.28588	7.38869	7.28415	7.34709	7.212	7.07182	7.30514	7.91028	7.73787	7.91064	7.65378	7.74614	7.44951	7.38869	7.22726	7.48227	7.04319	7.09406	7.46794	7.66224	7.93501	7.69489	7.92285	7.78986	7.44539	7.57377	7.39355
Mgrn1	9.19952	9.05361	9.28921	9.61812	9.7413	9.73274	9.56585	9.33825	9.37557	9.1599	9.17686	9.22023	9.23591	9.26278	9.42525	9.40858	9.68714	9.57001	9.57273	9.46197	9.30347	9.33256	9.18396	9.23505	9.33599	9.46439	9.32902	9.65606	9.75121	9.75424	9.87093	9.40979	9.37223	9.52531	9.27421	9.17196	9.35684	9.33392	9.24849	9.50414	9.58559	9.59535	9.69381	9.49746	9.31369	9.26278	9.26863	9.33151	9.53195
Agtr1a	9.51244	9.33935	9.38999	9.7453	9.78614	9.44	9.22023	8.8422	8.65365	8.8745	9.25672	9.40492	9.2368	9.34755	9.47522	9.65764	9.64338	9.22517	9.24599	8.78523	8.51774	8.72005	8.69947	9.26523	9.14834	9.3022	9.24168	9.79742	9.60483	9.33018	9.14834	8.81133	8.36647	8.81133	9.22324	9.28706	9.24387	9.08076	9.56445	9.26863	9.43397	9.14221	9.14407	8.6937	8.35123	8.6621	8.98171	8.9198	9.1805
Fkbp4	11.0076	11.2964	10.9387	10.3648	10.0275	9.93516	9.98835	10.3296	10.7135	11.0414	11.0747	11.1461	10.6248	10.7917	10.1364	10.8596	9.95484	9.80344	9.35441	10.1484	10.7941	10.9815	11.12	10.7881	10.9538	10.6721	10.6536	10.5639	10.2745	10.1384	10.0954	10.3706	11.1098	11.1878	11.3247	11.1843	10.62	10.7277	10.466	10.5488	10.7554	10.4166	9.98514	10.5277	10.8155	11.0713	11.2395	10.9874	10.68
Fkbp5	7.20649	6.81188	6.95203	6.96574	7.25714	7.45347	8.49972	8.4926	8.85685	8.60996	8.52231	7.35715	7.13872	6.84364	6.90424	7.08856	6.91124	7.17612	7.92634	8.16804	8.68868	7.36251	7.22916	6.99709	6.95461	6.99251	6.90913	6.97366	7.03757	7.97098	7.52471	8.33017	7.90111	8.31192	7.09683	7.45592	6.99977	6.9759	6.82148	6.87072	6.8567	7.31933	7.59812	7.60206	7.74047	7.26151	7.21847	7.12958	7.18351
3010026O09Rik	7.14685	7.24666	7.39661	7.78052	7.60146	7.06896	6.78498	6.73422	6.76832	6.92525	6.95405	7.12919	7.11046	7.28805	7.67169	7.81058	7.52123	7.12297	6.79753	6.6842	6.93795	6.9504	6.85963	7.0333	7.09232	7.33196	7.25398	7.93722	7.52768	7.0725	7.12401	6.74077	6.74091	6.96992	7.1927	7.14611	7.03491	7.20353	7.47214	7.55644	7.44756	7.17205	7.08537	6.77786	6.74319	6.95461	7.13926	6.99063	7.18157
Il11ra1	10.268	10.272	9.97793	9.90846	9.72034	9.64338	9.49625	9.55816	9.73123	9.87716	9.941	10.2346	10.2785	10.1084	9.95314	10.199	9.78932	9.68112	9.75424	9.67526	9.99864	10.1506	10.4562	10.1887	10.2365	10.272	10.255	10.0425	9.90545	9.84374	9.95484	9.83902	9.96716	10.1226	10.255	10.1721	9.80489	9.87549	9.82	9.74278	9.69221	9.63891	9.66093	9.66784	9.64727	9.9745	9.91177	9.95982	9.93737
Hbp1	8.17379	8.29105	8.24202	8.40004	8.41238	8.26883	8.24069	8.12021	8.07869	8.01567	8.15951	8.15337	8.13716	8.29308	8.37231	8.46658	8.46517	8.38861	8.22099	8.15312	7.91248	8.22311	8.03219	8.30133	8.30304	8.33833	8.43297	8.48405	8.49999	8.42797	8.44367	8.29269	7.90828	8.01844	8.17528	8.13712	8.2321	8.31741	8.39346	8.42647	8.42438	8.32565	8.35914	8.02197	7.94871	7.93777	8.10908	8.22805	8.3012
Lman2	9.17196	9.13258	8.98624	8.67277	8.46397	8.53504	8.76128	8.63458	8.86797	9.03048	9.0347	8.98743	9.15234	9.1578	8.94108	8.68621	8.78089	8.93224	8.61362	8.87362	9.07577	9.09934	9.58125	9.3022	9.08284	9.08284	9.00711	8.94414	8.90035	8.63062	8.53239	8.68523	9.1599	9.19838	9.37664	9.3182	8.84935	9.02312	8.90035	8.78364	9.05839	8.93422	8.9578	9.27896	8.8634	8.99438	9.08923	9.03654	8.8974
Tspan14	8.41442	8.087	8.33527	8.27965	8.04075	7.92716	7.77961	7.87558	7.96788	8.2309	8.21711	8.36232	8.25551	8.17698	8.16625	8.18878	7.94412	7.76747	8.14831	7.75346	8.0592	8.17208	8.06368	8.24286	8.35678	8.36581	8.43969	8.31192	7.98722	7.89858	7.87432	7.8547	7.90342	7.96149	8.25117	8.37716	8.16854	8.16522	7.98034	7.98529	7.79219	7.74012	7.79442	7.57593	7.95923	7.99493	8.10748	8.12811	8.0761
1300014I06Rik	8.41365	8.27686	8.10332	7.65203	7.92041	7.80313	7.50323	7.39748	7.93065	8.03711	8.11183	8.30825	8.40308	8.35793	8.18398	8.07812	7.95274	7.80041	7.82929	7.55866	7.76911	8.03905	8.11755	8.19395	8.13619	8.23401	7.92454	7.97378	7.8547	7.58223	8.00691	7.56398	7.7855	7.92159	8.35183	8.01516	8.15814	8.25386	8.02905	7.89308	7.77128	7.48536	7.77773	7.54392	7.60531	7.9619	8.04582	7.89267	8.13717
Bok	7.13417	7.09041	7.37621	7.30488	7.18893	7.08141	6.89396	6.96642	6.95127	6.92254	7.05365	7.1326	7.0372	7.1902	7.53939	7.32888	7.26753	7.13073	7.10104	6.89065	7.04216	7.01703	6.96297	7.10815	7.29844	7.29156	7.46737	7.48272	7.229	7.04251	7.06644	6.93933	7.02511	6.96476	7.15096	7.17526	7.08692	7.13201	7.13747	7.07322	7.09478	6.93099	6.91054	6.91936	6.84345	6.94792	7.01063	7.01652	7.21533
Ppp1r9a	7.10795	7.1133	7.05341	7.29816	7.11727	7.17791	6.93381	6.8782	6.83206	6.8725	6.74425	6.99343	6.90405	6.92782	7.04195	7.00582	7.05732	6.94144	7.05435	6.83768	6.77664	6.8044	6.80616	6.90471	7.02603	7.02011	7.1443	7.08391	7.17452	7.00557	6.92535	6.83705	6.78101	6.85323	6.9022	6.87546	7.14023	7.02246	7.06134	7.22306	7.17395	7.07934	7.19167	6.7997	6.93109	6.97366	6.87673	7.00657	7.1443
Mrpl36	9.41263	9.57151	9.5448	9.39381	9.30544	9.22138	9.20834	9.32317	9.57641	9.62888	9.62749	9.73431	9.44211	9.60483	9.39904	9.20608	9.19429	9.2392	9.01353	9.21812	9.56217	9.51359	9.61685	9.85347	9.54226	9.38855	9.60126	9.35198	9.30544	9.26523	9.13169	9.38123	9.52531	9.51621	9.61073	9.60642	9.51359	9.5356	9.48471	9.54067	9.30116	9.36697	9.07886	9.38612	9.67182	9.51109	9.69221	9.7608	9.64471
1810055G02Rik	8.11929	8.0975	8.2872	9.05169	9.03873	9.702	10.2571	9.46562	9.10439	9.01881	8.74486	8.54327	8.33076	8.59685	7.80152	8.86249	9.12029	9.69906	9.59424	9.37901	8.7877	8.6789	8.40066	8.24625	8.27734	8.48815	8.71101	8.24799	9.51109	10.1047	9.60483	9.0575	8.56093	9.39643	8.59036	8.50966	8.77452	8.93816	8.52493	9.20334	9.28472	9.72807	9.75777	9.59535	9.11812	9.21812	9.13169	8.98365	8.87926
Lnx2	7.48986	7.29897	7.45242	7.25991	7.01089	7.11923	7.1152	7.14551	7.35163	7.36341	7.53194	7.4923	7.28284	7.38475	7.11622	7.2452	7.0473	7.06604	7.12843	7.11389	7.38239	7.24094	7.28931	7.47893	7.43906	7.40742	7.37544	7.32087	7.11896	7.03948	7.09047	7.13089	7.17593	7.30216	7.34774	7.34779	7.42312	7.45925	7.25183	7.07853	7.06321	7.00192	7.20064	7.19355	7.17471	7.43717	7.42141	7.37768	7.43682
Adprh	7.85056	8.16854	7.64197	7.68458	7.48407	7.47445	7.22349	7.35554	7.52651	7.46208	7.42287	8.04629	7.66748	7.74689	7.72829	7.736	7.51819	7.39824	7.48939	7.26472	7.606	7.56338	7.63622	7.76821	7.92589	7.93065	7.96149	7.83998	7.58707	7.47333	7.44187	7.32234	7.49709	7.64921	7.91987	7.99493	7.50543	7.62927	7.5029	7.37433	7.46208	7.33715	7.26283	7.16957	7.36517	7.3919	7.47986	7.60112	7.62857
Asl	9.59159	9.45185	8.80468	9.01261	8.66114	9.04129	9.278	9.48615	9.79495	9.9661	10.1167	9.69977	9.34362	9.18711	9.02374	8.90231	9.02364	9.18346	8.58844	9.64197	9.99465	9.76363	9.53087	9.77806	9.40818	9.2231	9.29598	8.88945	9.00485	9.31152	9.247	9.74088	9.67789	9.50938	9.50447	9.3675	9.24678	9.14699	9.2779	9.15155	8.8665	9.00492	9.02303	8.96091	9.47356	9.42783	9.35702	9.2587	9.21964
Dscr1	8.04965	8.02398	7.91238	7.77475	7.60368	8.11861	8.53719	8.92799	9.19096	8.9012	8.25551	8.42839	8.69781	8.02493	7.50543	7.52093	7.54333	7.85973	8.6658	9.29358	9.58125	8.91405	8.6157	8.12711	7.94178	7.97763	7.91587	7.59532	7.61959	8.52808	7.95487	9.34626	9.37901	8.79432	7.99543	8.02718	8.17262	8.20346	7.65787	7.69769	7.56763	7.96748	8.03565	9.3022	9.38481	8.80892	8.15041	8.33468	8.19495
Cebpb	8.99643	10.0935	9.56445	9.66261	9.90728	10.3725	10.8596	10.4534	10.1822	9.86904	10.2449	9.71223	9.46197	9.22138	9.73597	9.67526	10.0445	10.5094	11.4726	10.5897	10.4562	9.92083	9.91506	9.5002	9.29478	9.42156	9.71885	9.66093	10.2181	10.6721	10.6619	10.0461	10.1226	10.2033	10.1927	9.5753	9.57001	9.61328	9.75424	9.89003	10.1506	10.5431	10.7643	10.3942	10.0275	9.89881	10.4166	10.3139	9.69776
Rbms1	7.36679	7.60456	7.63219	7.83469	7.93721	7.84044	7.82266	7.72382	7.4032	7.33559	7.48909	7.55961	7.57797	7.55831	7.8324	7.74707	8.00851	7.99559	8.01562	7.78301	7.52377	7.47333	7.64175	7.59995	7.66174	7.52912	7.6042	7.78871	8.13124	7.87296	7.74695	7.67531	7.29437	7.32395	7.4247	7.3656	7.58515	7.57021	7.56224	7.74033	8.03329	7.89482	7.93825	7.55173	7.37104	7.31644	7.58531	7.47335	7.66064
Adh4	10.2181	9.78433	10.1562	10.4142	10.4341	10.2181	9.92251	9.62888	9.3246	9.51765	9.64589	10.0011	10.332	10.6536	10.5733	10.272	10.4803	10.1325	9.93071	9.56335	9.16523	9.61685	9.32794	10.0912	10.1384	10.0147	9.96352	10.5409	10.1118	10.0275	10.0874	9.62066	9.36098	9.51244	9.92904	10.1118	10.2261	10.3164	10.4829	10.16	10.0383	10.1047	9.99705	9.70049	9.68837	9.91899	9.94463	9.80344	9.90184
Lonp2	10.3429	10.5142	10.5277	10.5615	10.4142	10.5335	10.3069	9.96716	9.69221	9.97072	9.6359	10.2365	10.23	10.399	10.5615	10.3768	10.6879	10.5897	9.85347	10.11	9.5015	9.63042	9.21812	10.4484	10.3518	10.3573	10.5171	10.8652	10.5706	10.4166	10.4291	9.98347	9.7453	9.90545	10.2404	10.0707	10.4734	10.8247	10.7299	10.6416	10.7168	10.6416	10.4734	10.1506	10.0235	10.268	10.3518	10.6299	10.4142
Gtpbp2	8.23887	8.40115	8.57639	8.89088	8.70036	8.67121	8.59685	8.49972	8.26274	8.06105	8.35678	8.35863	8.47101	8.42903	8.61224	8.6789	8.59319	8.6621	8.66445	8.34288	8.36111	8.52116	8.34391	8.31015	8.40836	8.51914	8.69534	8.65065	8.76821	8.68717	8.87362	8.27077	8.01924	8.11183	8.16952	8.07413	8.47283	8.44165	8.49117	8.45411	8.75965	8.68437	8.64456	8.33017	8.38592	8.2963	8.20777	8.43591	8.67803
Aqp9	11.565	11.3985	11.7023	11.9564	12.0926	11.9929	11.9327	11.7839	11.271	10.9764	11.3441	11.3042	11.8163	11.7963	11.7906	11.8775	12.1268	12.0524	12.0581	11.8413	11.1421	11.7208	11.4546	11.5561	11.5896	11.5846	11.7643	11.884	12.0987	12.2567	12.2957	11.6701	11.2153	11.271	11.3441	11.1774	11.9381	11.8528	11.8648	11.9685	12.1057	11.9998	12.1399	11.9115	11.6094	11.4025	11.6701	11.6403	11.9564
Syt1	6.76997	6.77363	6.69545	6.93674	6.9725	7.01266	7.01157	6.94493	6.70394	6.76894	6.673	6.70347	6.81943	6.73871	6.94144	6.75818	6.91559	7.01521	6.99113	6.92873	6.66526	6.71268	6.6605	6.72288	6.73985	6.67545	6.74854	6.85444	7.03106	7.16768	7.18891	6.98489	6.81071	6.6907	6.71185	6.64494	6.75878	6.75656	6.78078	6.88547	6.97401	7.04591	7.06438	6.82633	6.76992	6.71274	6.73209	6.73329	6.7878
Pptc7	7.96291	8.03812	8.13664	8.27407	8.56784	8.8818	9.14834	8.73361	8.30239	8.31015	8.60783	8.15398	8.15547	8.12972	8.19395	8.19984	8.33362	8.70723	8.72808	8.69295	8.53582	8.35123	8.39267	8.11984	7.94917	7.91683	7.9532	8.22748	8.6388	9.26662	8.66445	8.50406	8.35067	8.39267	8.11659	8.15975	8.17698	7.95868	8.25014	8.61725	8.54567	8.91709	9.20334	8.70036	8.32336	8.28443	8.3325	8.24894	8.27458
Palld	7.92422	7.67728	7.77091	7.41305	7.24524	7.40905	7.35029	7.29146	7.92895	8.10898	7.88382	7.8617	8.02011	7.79406	7.42232	7.26283	7.38422	7.41329	7.0522	7.66887	8.14324	8.00691	7.85724	7.91109	8.03189	8.10999	7.47714	7.32584	7.3515	7.04956	7.38287	7.73157	8.14076	8.01139	7.93451	7.66551	7.72859	7.89267	7.45622	7.2336	7.1877	7.16976	7.28344	7.68494	7.86456	7.87184	7.73537	7.48564	7.66073
Dapk1	7.46898	7.69148	7.53404	7.25357	7.09126	7.08723	7.0988	7.02325	7.25537	7.31895	7.5309	7.46509	7.30706	7.33867	7.22078	7.13974	6.98562	6.98505	6.93412	6.97497	7.10899	7.15415	7.28028	7.24788	7.23069	7.34685	7.3446	7.26565	7.06602	7.05619	6.97424	7.01686	7.1498	7.26884	7.44684	7.4054	7.19358	7.30919	7.35091	7.0945	7.01286	7.07909	7.02546	6.8687	7.06895	7.24643	7.26938	7.23679	7.21868
Nup133	6.91729	6.98589	6.95068	7.00554	6.97847	6.98952	6.98748	6.94192	6.90733	6.82053	6.86234	6.9129	6.91944	6.93858	6.95738	6.98437	7.03414	6.97965	6.93778	6.92501	6.90023	6.88224	6.91067	6.95337	6.91044	6.89717	6.95549	7.00465	7.02221	7.02757	6.98147	6.96896	6.86826	6.88555	6.87325	6.96053	6.94475	6.9639	6.92689	6.9522	7.00047	6.98573	7.0012	6.92509	6.88164	6.87769	6.85755	6.92232	6.93364
Whsc2	7.33005	7.30466	7.33564	7.27308	7.09071	7.1186	7.05355	7.1249	7.22523	7.20797	7.25421	7.28928	7.27785	7.29039	7.35297	7.15181	7.1303	7.17354	7.06975	7.23086	7.22789	7.2224	7.19291	7.39456	7.39824	7.3868	7.4101	7.25776	7.16255	7.04502	7.10939	7.16976	7.21719	7.21165	7.21049	7.42988	7.26086	7.41652	7.20147	7.141	7.13155	7.22874	7.02648	7.13817	7.22327	7.2566	7.25469	7.30299	7.35393
Med8	8.29365	8.28035	8.1541	8.12791	8.01544	7.97911	8.04078	8.07743	8.15386	8.18867	8.19389	8.32684	8.27218	8.18286	8.10478	8.25625	7.85724	7.9336	7.82944	7.91707	8.12597	8.131	8.30327	8.20294	8.21908	8.07719	8.21007	8.03387	8.00441	7.91458	7.90172	7.93888	8.06669	8.10016	8.17973	8.11195	8.36893	8.38619	8.24842	8.12205	8.17855	8.16246	7.91136	8.04454	8.16278	8.23731	8.28024	8.30295	8.27768
Nags	8.14077	8.23697	8.20936	7.94168	7.92073	7.80512	7.74308	8.0742	8.10475	8.22031	8.31747	8.23234	8.22701	8.16546	7.92553	8.10781	7.89114	7.8769	7.73386	8.0728	8.20664	8.18872	8.19932	8.17074	8.10022	8.09121	8.06674	7.9966	7.93839	7.97074	7.89344	8.14256	8.12665	8.25501	8.21288	8.18843	8.13131	8.08712	7.99745	8.00241	7.93754	7.91496	7.90658	8.3047	7.95722	8.16092	8.23714	8.07701	8.00853
Cdkn1a	6.95527	6.98344	6.81476	6.70446	6.71337	6.69979	6.74994	6.78872	7.10656	7.18963	7.16044	7.20564	6.9668	7.04604	6.73888	6.74526	6.66323	6.67066	6.82038	6.75947	7.05719	6.72163	7.06913	7.15198	6.94969	7.12081	6.9328	6.72799	6.76009	6.66109	6.71828	6.76741	6.80774	7.35674	7.12534	7.39617	7.00188	6.93128	6.8311	6.71061	6.67142	6.67309	6.62164	6.74402	6.72165	6.95483	7.19184	7.13245	7.06153
Clock	7.3456	7.29949	7.32244	7.25689	7.12997	6.97576	7.08244	7.20155	7.30846	7.41214	7.43593	7.31807	7.4127	7.29965	7.2681	7.26854	7.09995	6.94472	6.98063	7.0848	7.21999	7.31034	7.29284	7.33187	7.3011	7.34887	7.32229	7.21593	7.07694	6.93362	6.97319	7.13246	7.16211	7.24667	7.2027	7.20509	7.35281	7.40278	7.26015	7.26734	7.10032	7.11746	6.98094	7.13192	7.23183	7.2681	7.31864	7.32567	7.46682
Srpk1	7.64565	7.47477	7.55582	7.58196	7.46176	7.5458	7.69842	7.71784	7.73315	7.76631	7.70943	7.79858	7.6154	7.54304	7.53864	7.58196	7.58547	7.47902	7.66644	7.72482	7.80152	7.70022	7.84118	7.606	7.61089	7.71646	7.53897	7.49586	7.55115	7.54137	7.52278	7.80469	7.85763	7.77287	7.72443	7.74385	7.64726	7.58739	7.48457	7.55333	7.55454	7.57086	7.56736	7.65413	7.65378	7.61959	7.77405	7.70022	7.68066
Aadacl1	8.44416	8.53582	9.33935	9.06074	9.29702	9.20441	9.48374	9.09832	8.6829	8.54259	8.43903	8.61362	8.56453	8.47101	9.23797	9.0252	9.09116	9.47162	9.60339	9.26157	8.65562	8.76821	8.62753	8.52682	8.71685	8.58755	9.27314	9.04078	9.08418	9.17418	9.45237	9.20518	9.08076	8.74961	8.6658	8.95049	8.85774	9.03048	8.93615	8.8131	9.47522	9.57872	9.67679	9.62749	9.31945	9.08531	9.01123	9.22839	9.01123
Nt5m	7.6947	7.6442	7.66226	7.50681	7.44236	7.42617	7.48844	7.56325	7.56602	7.62338	7.60977	7.70219	7.58769	7.62346	7.49902	7.60295	7.45012	7.4221	7.3918	7.50539	7.6658	7.55443	7.64466	7.62301	7.66397	7.58286	7.52988	7.56131	7.40119	7.55896	7.4745	7.49833	7.55297	7.62427	7.65795	7.64605	7.55403	7.57005	7.54903	7.59267	7.45711	7.44923	7.36451	7.62294	7.60551	7.61568	7.47074	7.60713	7.61515
Agxt	10.0954	9.9745	10.212	10.1887	10.3864	10.1226	10.0235	9.55685	9.39381	9.41263	9.38481	9.61812	9.86399	10.2516	10.1865	10.3164	10.0894	10.21	9.67327	9.62171	9.59424	9.56739	10.1951	9.6546	9.65764	10.27	10.1583	10.3967	10.6665	10.3967	10.1384	9.94463	9.70049	9.68425	9.7498	9.7498	9.56335	9.55177	9.98658	9.9241	9.97255	9.96886	9.67836	9.82954	9.44118	9.22023	9.298	9.25899	9.5002
Agpat6	8.86279	8.56164	8.74112	8.70565	8.59359	8.82386	9.16983	9.12641	9.23675	9.1473	9.03216	8.81125	8.76158	8.79211	8.52735	8.64469	8.60748	8.64191	8.81936	9.13361	9.21797	9.10134	9.51547	8.77545	8.85214	8.77953	8.88066	8.7934	8.64957	9.07125	9.00851	9.29063	9.31932	9.16566	8.98324	8.86426	8.93286	8.78775	8.75004	8.78135	8.82457	9.06512	9.19769	9.33438	9.36655	9.00788	8.94845	8.9406	9.01067
Rdh9	8.26785	7.9901	7.63093	7.93806	8.5103	8.61823	8.79594	8.25169	8.59105	8.46667	8.32282	7.95228	8.07516	8.21416	8.08439	8.3381	8.6757	8.74008	8.65909	9.04277	8.70723	8.80432	8.09492	8.18646	7.73866	7.75683	7.54108	8.30406	8.54124	8.79196	8.81223	8.60571	8.68372	8.65982	8.60228	8.10173	8.11345	7.97378	8.25991	8.45015	8.49449	8.49703	8.86888	8.9198	9.01563	8.89934	8.75301	8.41963	8.34288
Cenpa	7.43499	7.87259	7.82224	8.3211	8.41844	8.04629	7.82264	7.6838	7.63482	7.47657	7.61854	7.61223	7.89658	7.58932	8.15041	8.0929	8.11345	8.11235	7.85389	7.87006	7.49406	7.72003	7.70809	7.8817	7.97763	7.87387	7.85724	8.25708	8.25504	8.03939	8.15547	7.71784	7.43015	7.39748	7.52679	7.49889	7.86244	7.69769	7.74575	7.777	8.0469	7.94694	8.14076	7.71933	7.50543	7.35127	7.51754	7.63242	7.80552
LOC100046232	9.71089	9.78932	9.98347	9.01123	7.92716	7.82522	8.42087	8.36581	8.97022	9.31369	9.61685	9.29478	9.72034	10.0147	9.01022	8.62829	8.14422	7.74689	9.62888	8.53036	8.93315	9.3246	9.55933	9.31945	9.81454	10.3051	9.81454	8.56234	7.97192	7.85195	8.40001	8.30525	9.02096	9.36596	9.44833	9.60774	9.14719	9.52295	9.0252	7.99099	7.84039	8.16243	8.33931	7.92498	8.90659	8.68944	9.09025	9.39381	9.7498
AI132487	10.4534	11.1024	11.2428	11.8353	11.6558	12.1714	11.8941	11.1062	11.6356	11.1697	11.433	10.803	10.6934	10.9308	11.9258	11.9192	11.9065	12.2957	11.4864	11.8648	10.936	10.8127	10.2244	11.2488	11.0318	11.7328	11.5696	11.5125	12.3361	12.1774	11.8941	11.7467	10.8823	10.6828	10.6416	10.9646	11.0452	11.4726	11.3632	11.2876	11.8293	11.9685	11.8353	11.5036	10.9225	11.0683	11.3042	11.1697	11.6191
Tmem41a	8.12559	8.06458	8.13717	8.17208	8.00746	8.21936	8.6388	8.39267	8.47523	8.58649	8.48929	8.26785	7.88134	8.08135	7.81713	8.28835	8.0929	8.01598	8.62188	8.52682	8.65494	8.29571	8.56717	8.15193	8.0555	8.07413	8.09604	8.15143	7.93268	8.27846	8.40505	8.44092	8.57272	8.74486	8.45743	8.26733	7.87479	7.92454	7.81753	7.92975	7.92935	8.15092	8.14994	8.51442	8.20985	8.24395	8.18134	8.04035	7.88776
Ube2u	6.91239	6.97919	6.87827	6.90039	6.82172	6.7485	6.70035	6.7472	6.70692	6.82921	6.90634	6.95563	6.83692	6.82415	6.81894	6.90001	6.77906	6.70482	6.72055	6.67521	6.78589	6.72389	6.86856	6.87107	6.8472	6.86207	6.92671	6.91001	6.74125	6.74916	6.69212	6.71969	6.61271	6.74388	6.83573	6.84663	6.95668	7.02851	7.03444	7.04484	6.8861	6.7942	6.65902	6.72202	6.75873	6.83987	6.9974	6.97952	7.04495
Tob2	6.9594	7.08967	7.01578	7.19017	7.37433	7.28805	7.74458	7.70174	7.46515	7.3868	7.50176	7.16378	7.12011	7.105	7.12919	7.18747	7.34169	7.55021	7.57842	7.87525	7.39769	7.30343	7.34043	7.25798	7.0717	7.06238	7.02662	7.04563	7.41508	7.40438	7.31933	7.70251	7.20061	7.22659	7.19067	7.08985	7.23444	7.04057	7.11924	7.17413	7.09635	7.21871	7.21655	7.56312	7.09985	7.25082	7.18116	7.08936	7.05841
Atp5s	7.38038	7.38234	7.33979	7.51165	7.56081	7.41737	7.55145	7.30151	7.21933	7.12998	7.15267	7.30244	7.13926	7.268	7.26242	7.45027	7.3696	7.42819	7.33059	7.24628	7.21589	7.22594	7.13926	7.20412	7.18747	7.24845	7.33639	7.36157	7.45001	7.55145	7.46006	7.33688	7.07787	7.21871	7.14666	7.16078	7.28608	7.36352	7.42036	7.4492	7.58255	7.56609	7.55305	7.32501	7.24524	7.25243	7.26512	7.26062	7.34553
Il6ra	6.97653	6.89185	6.81614	6.91504	7.03939	7.34428	7.26335	7.31186	7.41277	7.36779	7.24454	6.98427	6.75468	6.8708	6.91074	6.93027	7.00877	7.17708	7.18351	7.32285	7.19773	6.99398	6.89388	7.1195	6.82048	6.944	6.81417	6.95764	7.1877	7.52123	7.17107	7.53204	7.15267	7.11464	7.03022	6.84718	6.79753	6.8177	6.83545	6.83143	6.97931	7.0442	7.22897	7.0598	6.87322	6.96711	7.03998	6.90767	6.80371
Dtnbp1	9.38736	9.32674	9.38855	9.86904	10.0071	9.88011	9.80669	9.67327	9.43753	9.31178	9.38736	9.38481	9.5356	9.5332	9.73123	9.59974	9.90846	9.90728	9.7295	9.72667	9.51621	9.5332	9.62276	9.46439	9.68247	9.48114	9.52051	9.88185	9.78932	10.0011	9.89698	9.73712	9.48222	9.52403	9.42022	9.41375	9.51765	9.28921	9.5753	9.53195	9.57988	9.57988	9.70506	9.52403	9.47162	9.3182	9.25559	9.48374	9.41375
Med24	7.79406	7.87525	7.88134	7.64859	7.47244	7.40989	7.40168	7.48045	7.53265	7.77661	7.64664	7.77519	7.82889	7.81292	7.67663	7.80116	7.45296	7.35496	7.54856	7.32979	7.58643	7.78663	7.77405	7.70973	7.69489	7.99729	7.89077	7.82063	7.57743	7.48257	7.56017	7.33813	7.67544	7.8532	7.84826	7.93596	7.67797	7.84039	7.6789	7.78585	7.60237	7.66582	7.49974	7.57086	7.53798	7.67478	7.75862	7.65718	7.90027
Alkbh3	8.2872	8.46136	8.48507	8.54056	8.6157	8.45743	8.48246	8.40559	8.0761	8.12918	8.11093	8.26223	8.36521	8.34875	8.45614	8.42336	8.43903	8.48383	8.26106	8.2309	8.11755	8.14946	8.06058	8.41963	8.38216	8.24337	8.4455	8.55639	8.67024	8.54709	8.56386	8.18819	8.11392	8.2309	8.28599	8.33639	8.30771	8.38336	8.39813	8.58431	8.55562	8.48622	8.55735	8.43452	8.25551	8.15193	8.13364	8.42573	8.44092
Atp6v1e1	10.424	10.5431	10.5897	10.827	10.8904	10.9681	10.9739	10.8928	10.8324	10.6274	10.6031	10.5254	10.7324	10.6879	10.8215	10.7475	10.9061	10.979	11.035	10.9846	10.8853	10.8001	10.9815	10.7277	10.7643	10.7018	10.7252	10.8053	11.1228	11.0651	11.035	11.0683	10.888	10.7858	10.5685	10.5843	10.5254	10.4849	10.5335	10.5335	10.6641	10.7774	10.9035	10.9681	10.6721	10.5198	10.4994	10.5171	10.6472
Cabc1	7.00085	7.15845	6.94029	6.90568	6.81935	6.61483	6.62632	6.67086	6.69317	6.8672	6.81198	6.87508	6.80585	6.89687	6.9553	6.7023	6.78197	6.7671	6.64427	6.64355	6.67313	6.69941	6.67006	7.06497	7.02417	6.94879	6.86018	6.96673	6.80639	6.59672	6.72079	6.67773	6.65706	6.72	6.95436	6.90118	6.85652	6.92963	6.95718	6.83303	6.79624	6.72334	6.76023	6.71245	6.62179	6.80232	6.84519	6.87756	6.82626
BC006779	8.08022	7.89794	8.13278	7.97931	7.75629	7.66064	7.69798	7.64272	7.78271	7.99493	7.91593	8.11587	8.09367	7.94074	8.04733	7.92671	7.67069	7.54613	7.80982	7.55173	7.88596	7.89881	7.86456	7.89719	7.95863	7.95222	7.97634	7.90699	7.74857	7.43722	7.43541	7.47596	7.78351	7.98698	7.94473	8.00729	7.95151	7.91372	7.90782	7.78633	7.80886	7.66923	7.6081	7.67378	7.77939	7.86729	7.88239	7.84835	7.89583
Hist1h3e	7.19587	6.90913	6.95605	6.85662	6.70845	6.6155	6.75426	6.86456	7.25377	7.5231	7.25714	7.2434	7.03478	7.00044	6.72413	6.82547	6.72117	6.67721	6.97477	6.92001	7.35601	7.35644	7.03878	7.10734	6.89975	6.91429	6.79222	6.6798	6.65897	6.71015	6.73623	6.8386	7.09776	6.92228	7.1362	7.00877	7.00669	7.21744	6.89145	6.85934	6.76006	6.86121	6.79592	6.92188	7.2107	7.20839	7.02974	6.89932	6.98896
Rpl22	8.01467	8.09394	7.97331	8.34037	8.36	8.20734	8.26669	8.00389	7.84204	7.75827	7.90649	7.9479	8.01834	8.20506	8.04276	8.23575	8.21596	8.16091	8.26733	7.92589	7.74279	7.67698	7.84619	7.83615	7.98579	8.20039	8.14174	8.21881	8.24799	8.32397	8.47827	8.2205	7.71784	7.80313	7.98394	7.83954	8.23628	8.24337	8.30075	8.26274	8.341	8.20924	8.57204	7.99915	7.90027	7.87602	7.9763	8.12762	8.37778
Gpx7	6.82198	6.8293	6.81198	6.88889	6.89986	6.92931	6.91589	6.88631	6.83072	6.82769	6.73244	6.73529	6.78114	6.76953	6.87556	6.89835	6.98996	7.00175	7.03788	6.91235	6.9063	6.85849	6.87638	6.7958	6.78027	6.8325	6.79255	6.84237	6.84478	6.89952	6.91881	6.98189	6.87278	6.80383	6.80308	6.7731	6.94469	6.89975	6.83641	6.89526	6.95545	6.86828	6.9063	6.83683	6.80663	6.83007	6.79416	6.83801	6.89034
Col4a1	7.81255	8.20985	8.19652	8.11601	7.90989	7.68897	7.48968	7.60453	7.38184	7.4627	7.48629	7.74385	7.78007	7.91587	8.06257	8.22179	7.79968	7.64726	8.33701	7.40492	7.42845	7.4243	7.71326	7.5029	7.74385	7.98304	8.13408	7.96972	7.84619	7.62701	7.49532	7.33715	7.41064	7.40905	7.59452	7.58833	7.66816	8.03101	7.97763	7.8617	8.04744	7.82608	7.54236	7.53798	7.3764	7.47986	7.67411	7.59812	7.72295
Tbc1d20	7.13313	7.11567	7.01266	7.4427	7.4793	7.41379	7.47569	7.34752	7.34835	7.32108	7.32403	7.15621	7.19606	7.0936	7.27059	7.32358	7.57315	7.54983	7.63959	7.53265	7.40417	7.47771	7.35328	7.14958	7.21827	7.16419	7.05797	7.37557	7.41959	7.6796	7.58032	7.46672	7.19754	7.15181	7.12363	7.06344	7.25377	7.09378	7.1257	7.3515	7.42819	7.59852	7.47244	7.45943	7.38121	7.18935	7.05626	7.17538	7.32979
Bhlhb9	6.89952	6.87593	7.1186	7.17631	7.2806	7.18642	7.32903	7.09913	7.10939	6.93503	6.91613	7.0062	6.93294	6.97759	7.06821	6.98029	7.10811	7.29984	7.52978	7.18389	6.84967	6.92636	6.82178	6.78594	6.83042	6.85642	6.91827	7.0292	7.10569	7.18545	7.4603	7.09932	7.10325	6.99751	6.86877	6.91771	6.94879	6.92011	7.00557	6.92895	7.21049	7.07299	7.28776	6.96194	7.18996	7.03215	6.87566	6.9082	6.96789
Zcchc6	9.13377	9.10018	9.19952	9.45455	9.49251	9.28356	9.16324	9.00711	9.03751	8.86696	9.00513	9.12601	9.00049	8.98624	9.24168	9.25788	9.36596	9.51359	9.07374	9.02712	8.63376	8.89172	8.9761	9.07262	9.04183	9.05282	9.26011	9.30759	9.51765	9.21052	9.3926	9.12812	8.72646	8.91908	8.93615	8.92502	9.03873	9.08639	9.0575	9.20224	9.25899	9.22969	9.26523	8.96275	8.85953	8.77738	9.01667	9.08418	9.22407
Ugp2	8.89826	8.94933	9.14407	9.32317	9.57408	9.43634	9.49251	9.39904	9.01353	8.83011	8.76643	8.77825	8.90745	8.94614	8.99146	9.18859	9.62418	9.52403	8.48313	9.20224	9.07789	8.83419	8.56921	8.76929	8.77192	9.08825	9.09637	9.365	9.46197	9.65764	9.66653	9.37557	9.05169	8.80059	8.81508	8.75379	8.67644	8.61224	9.00191	8.95257	8.98365	9.30007	9.18658	9.25329	8.74486	8.56717	8.56158	8.51914	8.59105
Itpr1	9.1589	9.27665	9.21567	9.15031	9.11692	9.20518	9.42878	9.59535	9.66261	9.6546	9.89188	9.29358	9.08418	9.12157	9.04987	9.17792	9.10953	9.1194	9.95484	9.49877	9.59836	9.58248	9.64187	9.18271	9.10535	9.29045	9.19749	9.1117	9.06943	9.27665	9.632	9.64338	9.62418	9.87549	9.38481	9.4026	9.17591	9.05939	8.96698	9.00513	9.09313	9.25788	9.87549	9.62888	9.4703	9.56739	9.45353	9.37901	9.38855
1500012F01Rik	7.67586	7.77961	8.07987	8.33583	8.62497	8.34944	8.29453	8.10381	7.89938	7.65232	7.94219	7.68821	7.76141	7.87739	8.39813	8.0707	8.6157	8.47707	8.42336	8.04444	7.88995	7.9729	8.23031	7.71607	7.76911	7.8786	8.01598	8.11929	8.36066	8.11861	8.48815	7.97591	7.64823	7.59685	7.6369	7.69598	8.00148	7.5926	8.14573	7.98814	8.19177	8.10332	8.32397	7.73232	8.02771	8.01241	7.7479	7.79371	8.09492
Rai14	7.45434	7.25593	7.43326	7.2493	7.20069	7.03826	7.08219	7.11395	7.19759	7.27855	7.33709	7.36503	7.26229	7.35269	7.32195	7.23763	7.20834	7.09149	7.18583	7.17503	7.27989	7.35095	7.36925	7.3398	7.2815	7.28456	7.36495	7.2466	7.18065	7.08589	7.0584	7.08563	7.26836	7.29525	7.23996	7.30901	7.23711	7.23567	7.18355	7.163	7.08099	7.07554	7.02663	7.07655	7.25225	7.25848	7.17395	7.22874	7.25805
Sec14l4	7.48482	7.47273	7.50814	7.39672	7.51584	7.52316	7.77724	7.77505	7.73231	7.9143	7.79971	7.64788	7.58136	7.64269	7.53547	7.5497	7.49902	7.61996	7.6272	7.76469	7.94111	7.73231	7.81854	7.64692	7.55394	7.47617	7.42678	7.48706	7.53749	7.50859	7.44606	7.51494	7.7469	7.9612	7.74533	7.74573	7.53032	7.59042	7.65864	7.68048	7.53895	7.55066	7.52477	7.75992	7.81109	7.8402	7.87718	7.6463	7.56341
Slc17a4	7.95397	8.00438	7.81602	8.05602	7.80313	7.51754	7.31449	7.29169	7.15663	7.49827	7.75585	7.72593	7.63149	7.47214	7.82146	7.63867	7.80075	7.52921	7.29295	7.05856	7.01432	6.98634	6.98414	7.74082	7.52735	8.00099	7.75165	7.81791	7.52243	7.64726	7.25175	7.20711	7.15346	7.04025	7.39691	7.85973	7.23423	7.4624	7.59685	7.33127	7.09071	7.10449	7.09539	6.99224	6.87072	6.92033	7.10357	6.93806	7.18024
Caprin1	8.68959	8.72423	8.4489	8.20628	7.94757	7.77968	7.8811	8.12677	8.23019	8.71349	8.59502	8.63682	8.62022	8.78368	8.59248	8.63977	8.14237	7.87088	8.44312	8.0959	8.35555	8.53182	8.66596	8.89205	8.39264	8.61469	8.53322	8.25732	7.73569	7.88019	7.71196	8.0618	8.19815	8.12852	8.34887	8.41219	8.70324	8.89384	8.84646	8.70645	8.06603	8.0349	7.74673	7.9367	8.28884	8.52792	8.64363	8.54115	8.42186
A030007L17Rik	6.85398	6.87271	6.88448	6.81829	6.81862	6.79478	6.76304	6.7939	6.8021	6.81693	6.82038	6.87473	6.82673	6.87344	6.86609	6.87099	6.78074	6.73849	6.76248	6.75956	6.76106	6.83838	6.80693	6.89663	6.84914	6.82868	6.86043	6.84295	6.79867	6.72991	6.76058	6.79827	6.76418	6.84448	6.83742	6.81851	6.87226	6.94913	6.87886	6.82953	6.79031	6.80233	6.7492	6.80219	6.82619	6.8471	6.82577	6.88569	6.85141
Palmd	7.93798	7.76332	7.97243	8.14597	8.15218	8.02662	8.28781	8.06109	7.72781	7.75584	7.80281	7.94717	7.76156	7.81493	8.12983	8.10717	8.1848	8.14995	8.07563	7.98423	7.77932	7.69583	7.64931	7.7897	7.8107	7.78393	8.11702	8.08456	8.18187	8.1846	8.10769	8.03572	7.81873	7.88383	7.78031	8.04819	8.03223	7.94191	7.98099	7.96335	8.25571	8.22859	8.14464	8.12104	7.88077	8.05981	7.86324	7.90511	7.93151
Abca8b	6.87741	6.90987	6.99688	6.91681	6.98736	6.91484	6.92286	6.87915	6.77961	6.8032	6.85279	6.81027	6.98393	7.03624	7.09847	7.04122	7.03526	6.95377	6.81558	6.83849	6.80319	6.79328	6.89915	6.83125	6.98496	7.08589	6.99148	7.0969	6.98153	6.95158	6.91261	6.8723	6.83493	6.93595	6.8592	6.92038	6.8795	6.91039	6.97325	6.85281	6.85198	6.8661	6.78362	6.86113	6.83931	6.81646	6.81299	6.84023	6.83943
Csrp3	8.01207	7.98979	7.98963	8.27159	8.23419	8.03926	8.0074	7.51922	7.37099	7.43109	7.47391	7.65936	7.72698	7.57698	8.19588	8.03071	7.87274	8.14018	8.05604	7.547	7.30497	7.47058	7.04296	7.50876	7.98562	7.55668	7.92718	7.91655	8.29611	7.84364	7.94562	7.80068	7.45277	7.51357	7.61091	7.6512	8.16492	8.13955	8.25538	8.08554	8.28416	8.03824	7.90502	7.63057	7.76607	7.90038	7.93053	8.11305	8.25394
Nhlrc2	7.22748	7.21312	7.26596	7.25232	7.48058	7.54103	7.66853	7.55183	7.57813	7.44423	7.44039	7.2969	7.32174	7.30609	7.30945	7.23616	7.6109	7.66635	7.34084	7.74746	7.63508	7.50322	7.57353	7.31996	7.26208	7.33241	7.22361	7.33209	7.39751	7.65274	7.49319	7.70944	7.47219	7.40269	7.28876	7.21927	7.33336	7.2557	7.37094	7.44294	7.47342	7.60075	7.58636	7.65737	7.49042	7.48159	7.54526	7.39746	7.26732
Cstf3	8.07166	7.60083	7.67418	7.62265	7.56095	7.59046	7.42758	7.38787	7.65339	7.8993	7.83995	7.93938	7.82726	7.84122	7.69173	7.7172	7.58064	7.535	7.24129	7.52689	7.60578	7.87534	7.8624	7.93407	7.84607	7.79721	7.67734	7.521	7.42258	7.48028	7.27792	7.58608	7.55728	7.72907	7.75556	7.57084	7.64821	7.54158	7.66664	7.59521	7.42105	7.5289	7.30176	7.52431	7.5656	7.6702	7.64302	7.52492	7.58744
Gfod1	6.94062	6.9199	6.88596	6.78328	6.77518	6.73069	6.77101	6.75388	6.83406	6.91224	6.84632	6.93381	6.95013	6.89311	6.81633	6.76082	6.75301	6.71551	6.81108	6.75253	6.82797	6.76672	6.85901	6.89253	6.85227	6.97005	6.9208	6.72838	6.81965	6.77748	6.64592	6.78093	6.70768	6.80557	6.9582	6.94333	6.83156	6.92678	6.76706	6.77809	6.76729	6.74364	6.66552	6.81245	6.79956	6.7764	6.80734	6.81557	6.93503
Tmem57	8.70182	8.62258	8.40172	8.37357	8.50161	8.68717	9.03751	8.77102	8.61898	8.7877	8.82174	8.53851	8.65299	8.49972	8.41614	8.28494	8.56386	8.83255	8.95879	9.0575	8.79594	8.88593	9.09313	8.66055	8.53981	8.47966	8.27908	8.4044	8.36647	8.75301	8.9761	9.01994	8.90384	8.84547	8.72259	8.6094	8.48438	8.45676	8.32057	8.54492	8.4366	8.61066	8.82174	8.90659	8.8774	8.74008	8.74184	8.68127	8.50552
Rnf145	7.17986	7.03022	7.17767	7.1195	7.38869	7.56398	7.3758	7.40933	7.55145	7.30174	7.2551	7.0865	7.14561	7.11248	7.0723	7.08244	7.59323	7.50062	7.48107	7.56427	7.36157	7.25082	7.29774	7.10058	7.20434	7.05965	7.04281	7.11464	7.60077	7.49311	7.43944	7.43416	7.2659	7.16632	7.15578	7.20604	7.11412	7.12195	7.03724	7.08856	7.23899	7.42202	7.27335	7.51819	7.28608	7.20711	7.19666	7.15945	7.02616
Abcb4	10.2763	10.4189	10.3362	10.5706	10.6005	10.8074	10.7699	10.268	10.3815	10.1226	10.1289	10.0894	10.3603	10.5094	10.8247	10.7699	10.6389	10.7774	10.6445	10.6879	10.208	10.4707	10.4039	10.5585	10.4291	10.5254	10.5557	10.8565	10.888	10.8074	10.7725	10.5116	10.3051	10.2913	10.1785	10.0383	10.9172	10.9308	10.8454	10.9247	10.9308	10.7827	10.7502	11.0651	10.6847	10.827	10.5941	10.7526	11.1362
Mocos	9.12157	9.30544	9.43002	9.3417	9.1194	9.09429	8.76213	8.58215	8.74961	8.99146	9.10018	9.31178	9.29358	9.25078	9.16324	9.04685	9.09429	8.86434	8.42785	8.52177	8.84475	9.01457	8.79594	9.1897	9.24599	9.19838	9.33151	9.52531	9.07972	8.82366	9.00805	8.6388	9.01353	8.91299	9.24495	9.36697	9.29142	9.46815	9.43397	9.46562	9.25207	9.1897	9.04883	8.9905	8.99762	9.06636	9.32061	9.38362	9.44211
Aqp11	7.42392	7.44214	7.39663	7.49991	7.59804	7.62428	7.80359	7.62046	7.68743	7.59978	7.70247	7.54329	7.32724	7.32797	7.36151	7.47799	7.47483	7.52986	7.45098	7.69777	7.64531	7.52163	7.41348	7.46737	7.47959	7.31824	7.38549	7.43796	7.49401	7.63961	7.67271	7.73878	7.63605	7.60559	7.56407	7.54202	7.46037	7.45076	7.46168	7.46331	7.5449	7.58178	7.62592	7.63938	7.63513	7.58607	7.50335	7.47959	7.41315
Dbndd2	7.20122	7.31493	7.32948	7.31474	7.26088	7.23227	7.14263	7.16316	7.10964	7.10822	7.06896	7.24014	7.19663	7.22398	7.29698	7.28408	7.24668	7.21311	7.33241	7.11413	7.17436	7.15105	7.16332	7.17973	7.29888	7.28585	7.3258	7.34048	7.28415	7.21237	7.22592	7.1216	7.14721	7.16653	7.23697	7.20734	7.14484	7.30527	7.15983	7.23831	7.18181	7.12416	7.14588	7.08036	7.03049	7.13342	7.12601	7.1717	7.27199
Appl1	7.31234	7.33516	7.34603	7.57344	7.34014	7.20481	7.07596	7.11501	6.99357	7.24691	7.06881	7.39508	7.19754	7.28567	7.37411	7.15818	7.36517	7.16651	7.31866	6.97917	6.86886	7.02149	7.13081	7.20207	7.35715	7.28344	7.41737	7.43696	7.40323	7.19108	7.18041	6.95718	6.91352	7.02403	7.07443	7.21049	7.17888	7.29146	7.23205	7.26655	7.27581	7.16476	7.05965	6.92424	6.87297	6.95855	7.08244	7.08161	7.34148
BC029214	8.12026	7.80354	7.50543	7.48564	7.31032	7.22415	7.212	7.43667	7.43784	7.54137	7.66448	7.98166	7.91109	7.65203	7.6517	7.46208	7.28039	7.29324	6.94295	7.68283	7.35349	7.30631	7.26242	7.89518	8.07761	8.04276	7.6868	7.66102	7.32358	7.28776	7.20649	7.54761	7.5458	7.64726	7.77128	8.07025	7.84826	7.4793	7.70251	7.29169	7.30919	7.21257	7.15741	7.3493	7.32311	7.44048	7.58098	7.80552	7.50382
Foxa3	10.1469	9.84714	10.3229	10.5662	10.3603	10.7827	11.014	11.2458	11.0849	10.9012	10.8053	10.6665	10.4778	10.4319	10.7081	10.4433	10.078	10.6248	10.6416	11.1629	10.9569	11.3005	11.316	10.6566	10.4039	10.16	10.4363	10.2203	10.6094	10.9983	10.9247	11.4379	11.2921	11.1558	10.332	10.466	10.4189	9.97647	9.69221	10.0855	10.11	10.6472	10.3051	11.1916	10.9874	10.4341	10.2533	10.3164	10.3677
Pter	10.5971	10.3768	10.1583	10.1177	9.98514	9.89003	9.30959	9.25207	9.46815	9.84551	10.2244	10.4534	10.2496	10.0839	9.86722	10.0651	9.85347	9.59974	9.8935	9.27537	9.06539	9.71343	10.1525	10.0855	9.99334	10.1619	9.82807	10.1062	9.79082	9.56585	9.62276	9.2961	9.3022	9.68714	10.2008	9.96184	9.73853	9.92251	9.87256	9.97255	9.74856	9.7295	9.38481	9.00711	9.10641	9.7295	9.6546	9.64727	9.702
Abcb11	9.4703	9.43753	8.9761	9.17484	9.40858	9.32061	8.8774	8.76555	8.54632	8.92994	8.72338	8.93615	9.02207	9.68973	9.69906	9.98514	9.35441	9.14834	8.26563	8.71769	8.50161	8.58071	9.04592	9.52657	9.50821	9.79885	9.43136	9.44833	8.97821	8.95879	8.61974	8.96275	8.48866	8.66149	8.84045	9.0347	9.447	9.49513	9.56217	9.43883	9.03559	8.85477	8.79196	8.82284	8.88298	8.80968	8.85477	9.13871	8.9567
Leo1	7.27535	7.61185	7.33389	7.08293	6.86994	6.95349	6.96499	6.93061	7.15578	7.28494	7.25398	7.2491	7.23042	7.28466	7.15864	7.17538	7.00477	6.92502	6.8571	7.05902	7.10205	7.11347	7.14292	7.23187	7.1797	7.1994	7.31894	7.17146	6.92188	6.90963	6.8708	7.05507	7.12297	7.27266	7.37254	7.24454	7.32903	7.24364	7.25889	7.04226	6.90829	6.88777	6.97798	7.00736	7.20922	7.2461	7.25324	7.26822	7.15721
Trp53inp2	8.52953	8.73922	8.6789	8.49775	8.14736	8.57498	8.9567	9.1149	9.12157	9.03751	9.31369	8.69947	9.00305	8.61898	8.33418	8.17365	8.17102	8.51849	8.90301	8.95049	8.87642	9.09725	8.8537	8.55967	8.67965	8.51502	8.51172	8.23735	8.49853	8.53981	8.41561	8.74486	9.12488	9.61073	8.93108	8.84841	8.75301	8.68437	8.27965	8.50283	8.5756	8.73675	8.90035	9.06943	8.76462	8.94933	9.1194	9.09313	9.04685
Mcfd2	7.9142	7.91466	7.8231	7.78832	7.74105	7.6423	7.66634	7.79081	7.852	7.9245	7.9465	7.98153	7.92127	7.73433	7.70049	7.80969	7.68866	7.64592	7.66521	7.73005	7.80025	7.9556	7.92633	7.81893	7.86965	7.86651	7.78485	7.71924	7.6922	7.76316	7.66063	7.76036	7.74355	7.88062	7.91644	7.75516	7.75505	7.86384	7.74488	7.77872	7.77516	7.71723	7.70415	7.68946	7.73935	7.73918	7.82747	7.77663	7.82219
Oma1	8.6651	8.86518	8.8774	8.66645	8.56158	8.65299	8.48815	8.59685	8.4958	8.65982	8.52753	8.80631	8.7376	8.84841	8.73922	8.77555	8.63376	8.63458	8.48691	8.46667	8.5736	8.63288	8.87362	8.70431	8.76821	8.79112	8.74638	8.74961	8.64982	8.56991	8.56234	8.47035	8.51442	8.6461	8.8634	8.79196	8.6658	8.82174	8.82476	8.82674	8.81133	8.67803	8.83179	8.55967	8.57794	8.76643	8.86618	8.77192	8.66359
Fbxo4	7.86366	8.03565	8.02057	8.04184	8.20085	7.99865	7.95397	7.88695	7.90649	7.73866	7.78986	7.79479	7.85006	7.77128	7.95969	7.99056	8.0324	7.98722	8.10173	7.86892	7.75862	7.81423	7.92123	7.77554	7.86661	7.99865	7.93897	8.11659	8.10851	8.01285	8.18342	7.85973	7.85973	7.83878	7.59505	7.8024	7.8786	8.06058	7.92975	7.98304	8.01639	7.99683	7.98623	7.91943	7.88953	7.73129	7.74538	7.81134	8.03503
Fnip1	8.0669	8.29223	8.2302	8.31809	8.95651	8.66372	8.66089	8.23372	8.04984	8.0963	8.20373	8.0411	8.00709	8.03265	8.48484	8.31297	8.74316	8.73841	8.68572	8.31043	7.81851	7.94162	8.1513	8.08958	7.89834	8.16845	8.04871	8.62922	8.69909	8.58334	8.56212	8.16756	7.99826	7.96426	8.10288	8.21018	7.87882	7.9582	8.32238	8.2599	8.69993	8.6408	8.77492	8.414	8.04215	7.91751	8.20979	8.05283	7.99417
Rnf167	7.18919	7.27072	7.24437	7.252	7.3318	7.2416	7.19125	7.14494	7.06982	7.07275	7.25453	7.10179	7.15002	7.2082	7.31817	7.39145	7.36041	7.25557	7.0949	7.17194	7.07748	7.14882	7.10379	7.2023	7.1679	7.3117	7.28949	7.30856	7.33326	7.37327	7.31654	7.21475	7.00525	7.01091	7.16766	7.09443	7.22836	7.21186	7.32	7.33088	7.31449	7.20456	7.24213	7.02204	7.0778	7.01199	7.14592	7.13335	7.166
Ppm1k	8.77927	8.90459	9.37451	9.36098	9.55437	9.3045	8.92177	8.75111	8.5736	8.4366	9.05939	8.63206	8.85291	9.04785	9.24387	8.96698	9.39137	9.53932	9.35769	8.74556	8.01422	8.38216	8.61507	9.16625	9.04785	8.87999	9.3926	9.52657	9.64187	9.26278	9.43883	8.76374	8.07903	8.12128	8.71839	8.70948	9.10225	9.13568	9.57408	9.53435	9.79742	9.86399	9.43634	9.09934	8.80631	8.46601	9.05561	9.19429	9.34404
Akap7	7.27441	7.39583	7.29562	7.49945	7.53864	7.67586	7.64462	7.50543	7.39605	7.44023	7.38038	7.3821	7.34603	7.29696	7.58351	7.36851	7.61223	7.51472	7.67586	7.50204	7.35692	7.37124	7.1769	7.3068	7.27241	7.22437	7.43216	7.32881	7.42174	7.55612	7.69525	7.56283	7.4524	7.30492	7.28588	7.18724	7.55211	7.35276	7.57528	7.61441	7.83878	7.56832	7.62574	7.51195	7.39797	7.48914	7.35372	7.47798	7.53406
Tmem184a	7.0427	7.00786	7.09464	7.3471	7.25767	7.10353	7.01483	6.86205	6.85009	6.9691	6.89191	7.01755	6.96678	6.99848	7.11845	7.10968	7.19724	7.11707	7.08968	6.82671	6.83746	6.98149	6.88026	6.96659	7.01936	7.0473	7.06069	7.24152	7.26883	7.14346	7.13283	6.8282	6.8122	6.86036	7.05727	6.95573	7.13284	7.13813	7.16613	7.22063	7.30213	7.20631	7.15459	6.91	6.97495	6.97888	7.03291	7.08964	7.18642
Col4a2	7.2499	7.59386	7.51931	7.45027	7.4109	7.48316	7.17033	7.25469	7.16729	7.07742	7.02099	7.28153	7.3337	7.34709	7.37691	7.5046	7.23423	7.26361	7.43841	7.15481	7.16078	7.0795	7.15703	7.14857	7.25869	7.45657	7.48595	7.39274	7.53177	7.471	7.3022	7.06914	7.24928	7.18977	7.15517	7.31933	7.43337	7.61764	7.419	7.40728	7.69489	7.48914	7.44293	7.44401	7.29423	7.45513	7.29724	7.40989	7.54108
EG241041	9.84042	9.41876	9.20738	9.11288	8.69781	8.60571	8.83872	9.38999	9.05361	9.83439	9.76573	9.82	9.67836	9.07686	8.87076	8.92897	8.86518	8.33527	7.53321	8.79196	8.99539	8.94733	9.33691	9.17418	9.33256	9.52803	8.8745	9.02207	8.29571	8.46397	8.36397	8.54853	8.95469	9.24495	9.72201	9.7251	8.99762	8.86249	9.05282	9.09429	8.8818	8.8143	8.85291	8.40559	8.72646	9.05282	9.27665	9.31268	8.86434
Ergic1	8.52753	8.77452	8.51315	8.64456	8.36397	8.22794	8.24799	8.21711	8.15547	8.48246	8.32527	8.75379	8.71018	8.53176	8.3683	8.42607	8.34219	8.24337	8.38711	8.23457	8.36767	8.46072	8.62829	8.50087	8.63288	8.56517	8.53851	8.54327	8.29353	8.25117	8.11487	8.19328	8.47653	8.67277	8.56234	8.69456	8.38336	8.62896	8.3683	8.47653	8.42396	8.35863	8.29761	8.46729	8.23352	8.46136	8.58132	8.48031	8.61898
Mgea6	10.9569	10.8297	10.9596	11.0713	11.2795	11.316	11.407	11.2488	11.0106	10.9846	11.0683	10.8324	10.9097	10.8508	10.8986	10.9621	11.1154	11.0814	11.1629	11.0579	10.92	11.0713	10.8683	10.8155	10.8101	10.8431	10.735	11.0612	11.0814	11.1629	11.267	11.2488	10.8652	11.1098	10.8853	10.711	10.9308	10.92	10.8853	11.0165	11.1123	11.2153	11.3208	11.0849	10.8823	10.9874	10.84	10.8001	11.0106
Ppm1a	8.79509	8.91382	8.81024	9.10369	9.13294	9.13851	9.27673	9.21429	9.08534	8.91521	9.14241	8.83553	8.8473	8.81547	8.94136	9.0317	9.11877	9.17028	9.1015	9.30198	9.00193	9.10018	8.74156	8.89011	8.8588	8.9411	8.94367	9.01737	9.16224	9.22973	9.48957	9.46526	8.86437	8.85	8.69535	8.73281	9.06309	9.04141	9.16773	9.07933	9.21359	9.22315	9.4346	9.17083	9.0926	8.98323	8.96859	8.95131	9.11928
Gck	9.31268	8.89826	8.52493	7.79219	8.17549	8.32282	8.91299	9.7251	9.69381	9.24599	9.39784	9.28016	9.21052	8.4308	8.16897	8.28954	7.95091	7.90989	7.58801	9.55177	10.1721	9.24599	8.56453	8.69295	8.6651	8.49703	7.96703	7.91638	8.25439	8.21475	8.38216	9.77506	10.12	10.399	9.51109	9.78433	9.14834	8.99961	8.09132	8.29453	7.91862	8.20875	8.55808	10.1469	9.6546	9.51765	8.99643	9.07577	8.77646
Tars	7.04192	6.97695	6.94815	6.99325	6.85378	6.85407	6.80535	6.87078	6.95564	6.8975	6.90681	6.94092	6.91406	6.99934	7.0397	7.04645	6.86243	6.82693	6.85431	6.85058	6.8495	6.83389	6.91292	7.02168	7.0946	7.0476	7.03274	6.95626	6.87594	6.81128	6.72246	6.77867	6.92345	6.93722	6.97978	7.12596	6.95011	6.89571	6.99705	6.97525	6.80959	6.93546	6.80152	6.80035	6.94788	6.93836	6.92256	7.06095	6.97502
Pex11a	8.14137	7.98869	8.12912	8.32467	8.26054	8.40506	8.9476	8.6651	8.78173	8.5215	8.3972	8.18722	8.24959	8.25167	8.12884	8.16072	8.23064	8.52971	8.13857	8.86813	8.66051	8.63113	7.92829	8.28626	8.12652	8.00862	8.08991	8.07896	8.23043	8.52505	8.66873	8.59054	8.62964	8.81531	8.28546	8.33208	8.94185	9.00008	8.60278	8.57453	8.84168	8.90154	9.26191	9.41919	9.42917	9.55148	9.29115	9.14831	9.10329
Ripk4	7.4603	7.3044	7.34882	7.27033	7.42121	7.49406	7.5706	7.58932	7.47771	7.56457	7.58067	7.47871	7.37506	7.14084	7.18485	7.20773	7.28731	7.44539	7.53432	7.64462	7.57776	7.39605	7.45058	7.33106	7.28567	7.24024	7.16059	7.13313	7.34093	7.60481	7.36493	7.60268	7.6267	7.41379	7.33903	7.41795	7.23704	7.20733	7.12162	7.13102	7.35999	7.46704	7.43639	7.58678	7.29447	7.34682	7.34527	7.22415	7.1759
Rfx4	6.68699	6.73435	6.74791	6.77163	6.72318	6.65832	6.671	6.67811	6.63128	6.6748	6.64689	6.65504	6.68754	6.70739	6.808	6.76538	6.68053	6.63896	6.69476	6.63859	6.62532	6.65925	6.67371	6.72632	6.68933	6.7323	6.77928	6.77294	6.71531	6.64669	6.69586	6.63672	6.62036	6.62316	6.69428	6.66054	6.74834	6.84189	6.88723	6.85541	6.78339	6.69877	6.65825	6.68804	6.65017	6.72116	6.74699	6.7792	6.78332
Slc38a3	9.77982	10.0762	9.93381	10.62	10.7941	10.9035	10.7802	10.6879	10.0092	9.48471	9.64048	9.65342	9.96716	9.79435	10.0839	10.1638	10.8771	11.002	9.78297	10.677	10.1159	9.83439	10.2978	9.60483	9.87093	10.0954	10.0935	10.4907	11.0747	10.9681	10.7554	10.6225	10.4213	10.2958	10.0726	9.95484	9.74278	9.75933	10.1007	10.208	10.7749	10.6721	11.0106	10.9441	10.3916	10.1325	10.0312	9.74856	9.89557
Msrb2	7.58782	7.62523	7.60865	7.65585	7.56325	7.61393	7.45378	7.47173	7.34253	7.46159	7.28838	7.39057	7.36398	7.5003	7.5728	7.54914	7.60227	7.50879	7.31221	7.39147	7.31847	7.33399	7.25244	7.51915	7.47302	7.4908	7.51196	7.60142	7.60105	7.59227	7.53169	7.36981	7.26095	7.27941	7.46019	7.48226	7.63901	7.6611	7.68587	7.89346	7.69686	7.6285	7.67093	7.51172	7.48341	7.56508	7.59268	7.56175	7.6765
Trib3	6.77849	6.77117	6.85901	7.00561	7.31755	6.98149	6.77563	6.6868	6.74039	6.72307	6.72882	6.68576	6.72785	6.81506	6.95633	7.33327	7.44321	7.14337	6.67432	6.75999	6.62249	6.73099	6.71794	6.73639	6.67877	6.94168	6.93855	7.21713	7.48557	7.02759	7.07583	6.77896	6.69806	6.69236	6.68948	6.69174	6.73479	6.83313	7.09094	7.05241	7.16458	7.02086	6.89787	6.72482	6.68287	6.73422	6.76012	6.70183	6.73126
Tpst1	8.72079	8.66359	8.87642	8.52427	8.54926	8.65494	8.55333	8.92897	8.9884	8.8634	9.02941	8.74719	8.89826	8.6658	8.44867	8.55639	8.55735	8.51095	8.57498	8.80802	8.9578	9.25207	8.94026	8.60638	8.8422	8.76555	8.76046	8.55127	8.47523	8.59319	8.80715	8.8439	9.22324	9.20072	9.08639	8.98947	8.48993	8.33362	8.19825	8.22118	8.34391	8.30239	8.55186	8.54778	8.47154	8.63458	8.65909	8.48691	8.37011
Nutf2	7.06865	7.1279	7.13749	6.99343	6.94321	6.90424	7.06568	7.05641	7.07869	7.17413	7.1303	7.19067	7.2411	7.14666	6.92057	7.01112	6.97615	6.98201	7.07983	7.09053	7.21322	7.31304	7.21322	7.05592	7.09264	7.14998	6.93537	6.99817	6.96398	7.00965	7.0326	7.14629	7.24003	7.23851	7.27513	7.14977	7.11759	7.12522	7.08325	7.10685	7.01621	7.13926	7.05029	7.17708	7.21827	7.19606	7.16496	7.06514	7.23922
Esrra	8.21711	8.25878	8.12417	8.05965	8.29512	8.44671	8.56234	8.57129	8.52493	8.43527	8.37357	8.35739	8.47764	8.12128	8.02718	7.91638	8.23457	8.37716	8.03061	8.45927	8.80337	8.60374	8.75213	8.16952	8.27846	8.10381	8.11294	7.92239	8.0555	8.36232	8.44349	8.53036	8.92502	8.51976	8.43396	8.35616	8.25014	7.99336	7.94638	8.06516	8.20039	8.3766	8.46667	8.76929	8.52355	8.42731	8.29112	8.16625	8.12265
Akp2	7.01345	7.05341	7.0622	6.8484	7.04281	7.05371	7.10634	7.03894	7.21847	7.43161	7.13102	7.14804	7.04516	7.00777	6.93294	6.9965	6.94567	7.06881	7.07503	7.19919	7.22306	7.29962	7.1858	7.07491	6.95557	6.89066	6.939	6.99328	6.94286	7.14873	7.1353	7.02799	7.46969	7.30919	7.29169	7.21421	6.97366	7.01751	7.00543	6.97992	6.90859	6.95124	7.24315	7.10885	7.15663	7.34226	7.28635	7.24253	7.1435
Ahcy	8.83872	9.11587	8.26223	8.49853	8.1776	8.39682	8.58957	8.80892	8.80337	8.90745	9.1347	8.95971	8.84302	8.62753	8.56093	8.24109	8.62753	8.37903	8.22	8.58	8.88694	8.69534	9.30347	8.98257	8.90659	8.94185	8.69616	8.49703	8.42087	8.49972	8.44934	8.81223	8.80892	8.78364	8.90035	8.7426	8.90035	8.93906	8.75475	8.70576	8.5736	8.45351	8.44165	8.71101	8.6086	8.64539	8.77927	8.8377	8.83179
Nr2f6	8.20419	8.31773	8.35931	8.23663	8.15354	8.04082	7.91473	7.95374	7.96954	8.06523	8.21958	8.26581	8.39508	8.22433	8.27219	8.10871	8.16935	8.21391	7.88734	8.04651	8.09896	8.19025	8.15232	8.19679	8.30564	8.16419	8.2212	8.23761	8.15046	8.0167	8.1016	7.96812	8.14574	8.19739	8.30885	8.30326	8.18139	8.14338	8.14954	8.08254	8.14428	8.05626	8.04141	8.038	8.03158	8.0862	8.24117	8.25732	8.14804
Ahsa2	7.19506	7.06554	7.04548	6.97879	6.90674	6.90901	7.0015	7.04307	7.22437	7.39168	7.29696	7.09378	7.1213	7.01592	6.92413	7.01005	6.95171	6.91397	6.86702	7.03998	7.18701	7.28107	7.26062	7.06621	6.97164	6.94731	6.89066	6.98216	6.92974	6.99139	6.98569	7.11233	7.31789	7.27355	7.14063	6.9984	6.95366	7.0857	6.93829	6.902	6.98166	6.99914	7.02176	7.09847	7.25377	7.11086	7.10901	7.03022	6.88748
Lasp1	8.25502	8.16721	8.25458	8.18235	8.0748	8.03556	7.80444	7.83474	7.99503	8.11368	8.20258	8.31696	8.26031	8.31413	8.25335	8.27383	8.13072	7.98249	8.07137	7.83955	8.11188	8.34231	8.24375	8.36977	8.23512	8.3308	8.29792	8.40647	8.17694	7.97268	7.96562	7.8316	8.14298	8.24715	8.36519	8.26009	8.0834	8.18798	8.1607	8.21552	8.04816	7.98947	7.86203	7.87187	7.96057	8.14642	8.20179	8.17612	8.12593
Map2k3	9.75121	9.6546	9.78133	9.67966	9.82807	9.90545	10.2404	10.2281	9.82641	9.99864	9.84042	9.68112	9.7413	9.68425	9.33691	9.63744	9.7251	9.97647	9.86399	9.97793	10.0726	10.0707	9.89698	9.59166	9.75121	9.67327	9.68247	9.88011	9.90184	10.0874	10.2891	10.1177	10.2142	10.2533	9.99705	9.90184	9.68837	9.65342	9.5448	9.78614	9.88844	10.0049	10.1543	10.12	10.0461	9.99334	9.88185	9.71631	9.64338
Arsa	8.28115	7.92376	8.05448	8.35248	8.66812	8.69703	8.39813	7.98814	7.99099	8.05448	7.856	8.15975	7.87387	8.01598	8.16305	8.50896	8.65825	8.5976	8.36297	8.01924	7.85549	7.69489	7.86661	8.0506	8.18069	8.20346	8.11545	8.64027	8.62109	8.62976	8.57433	7.94271	7.84078	7.83218	8.00148	8.15343	7.97853	7.84451	8.26785	8.40612	8.62976	8.52808	8.4308	8.12128	7.95639	7.92858	8.07413	8.13364	7.97682
Dexi	8.08048	8.05116	7.86942	7.73228	7.53097	7.4537	7.32615	7.76575	7.9993	7.9316	8.14181	7.95972	8.01477	7.81208	7.59183	7.68931	7.4546	7.42744	7.42534	7.80387	8.21099	7.95577	7.77405	7.89821	7.8788	7.82947	7.73494	7.65564	7.4985	7.60259	7.4676	7.5771	7.99938	8.01152	7.97738	7.80441	7.89729	7.63495	7.70529	7.60398	7.47628	7.51325	7.55537	7.85572	7.71849	7.69393	7.89223	7.77745	7.81264
Lpl	8.91596	8.89346	8.94733	9.31178	8.96275	8.76732	8.1331	8.44416	7.96006	7.87479	7.58165	8.76555	8.46203	8.603	9.08923	8.87157	9.0061	8.42731	8.6937	7.97891	7.68458	8.35497	8.73514	8.72725	9.15364	9.5002	9.49132	8.71101	8.41731	8.13664	8.46542	7.94127	7.66675	7.39716	8.33931	8.56847	9.49251	9.97072	9.43274	9.45353	9.5448	9.19317	8.87362	8.68372	8.1171	8.72563	8.72338	9.37324	9.72667
Entpd2	6.98784	6.95569	7.06359	7.27603	7.08244	7.1039	7.06994	6.95494	7.02603	6.90695	6.93818	6.99553	6.99126	7.00643	7.08755	7.04307	7.09913	7.07522	7.08586	6.99674	6.95078	6.92906	6.82776	6.99674	7.03036	6.98917	7.05744	7.16041	7.0831	7.11774	7.0795	7.07426	6.95605	6.97517	6.92745	6.99374	6.8616	6.89555	6.97477	6.86095	7.07073	7.0696	7.17146	6.96538	6.96386	6.98427	6.91924	6.9582	7.01662
Slc37a4	7.32828	7.13313	7.10634	7.15267	7.33005	7.64602	7.63518	7.81713	7.98394	7.57715	7.55644	7.39605	7.1707	7.26985	7.32706	7.40144	7.44481	7.44481	7.41508	7.48564	7.79564	7.35372	7.37148	7.35103	7.23807	7.40144	7.08391	7.32776	7.49769	7.74165	7.46939	7.77661	7.90894	7.68606	7.49225	7.495	7.25889	7.18426	7.24315	7.2687	7.09865	7.26611	7.42764	7.56486	7.63448	7.4549	7.35297	7.20585	7.27335
Pex3	7.71475	7.76135	7.72884	7.94268	8.01271	8.00511	8.01201	7.89384	7.8917	7.77127	7.75734	7.70037	7.71343	7.73276	7.87352	7.85238	7.93661	7.87763	7.86467	7.94491	7.81464	7.71168	7.55244	7.73484	7.75086	7.76839	7.91742	7.99043	7.96504	7.92738	7.98461	7.73976	7.63245	7.75676	7.78355	7.7747	7.88492	7.88001	7.96683	7.97072	8.0101	8.04375	8.14	7.83077	7.84675	7.89028	7.77783	7.95224	7.99702
Slc24a6	8.11487	8.48438	8.4455	8.94185	9.26662	8.82366	8.56517	8.12417	8.00347	7.847	8.58132	7.95639	7.71394	8.09655	9.46298	9.30654	9.32674	8.89346	9.08076	8.2474	7.94085	7.83341	8.56234	8.56847	8.3089	8.48866	8.55808	9.47758	9.36596	8.91022	8.86434	8.15547	7.70565	7.60268	8.10999	8.0707	8.18819	8.09079	8.66286	8.73272	9.00191	8.65982	8.62188	7.93224	7.65819	7.53204	7.8786	8.09492	8.15929
Aqp8	9.53749	9.95227	8.76937	9.00153	8.7393	8.24724	7.71011	7.21075	7.84316	8.55095	8.2243	9.67731	8.69042	8.65681	8.85165	8.45186	8.83605	8.19826	7.26939	7.26419	8.15235	7.73219	7.13322	9.2303	9.2924	9.28425	8.83901	8.90605	8.38656	7.80919	7.80788	7.45339	7.64919	8.35949	9.38118	9.60812	8.77304	9.09464	8.76394	8.57769	8.31099	7.70435	7.72025	7.13591	7.53596	8.61838	8.54079	8.69872	8.78722
Ppif	9.84215	10.199	9.61328	9.95154	9.96716	9.95982	10.1245	10.3745	10.1619	10.1342	9.88679	10.0425	9.86722	9.61194	9.60642	9.86208	9.86556	9.82954	10.3114	10.1159	10.3026	9.98514	10.272	9.88679	9.69522	9.74706	9.72201	9.75777	9.82954	10.0971	10.2745	10.3187	10.2533	10.1449	10.0574	9.96352	9.98174	9.91506	9.82473	9.99864	9.83439	10.0555	10.2008	10.3092	10.3745	10.4189	9.97255	10.078	10.0971
EG240549	9.57756	9.07972	9.39904	9.91506	9.62171	8.96385	8.90384	8.07313	8.36647	8.69703	8.9692	9.21299	9.4241	9.03166	9.62418	9.43002	9.31945	9.20334	7.58581	8.5772	7.88089	8.28835	7.63381	8.8974	9.04277	9.23797	9.33256	9.30959	9.45237	8.94108	9.1622	8.5736	7.82678	7.96048	8.55887	8.90208	9.74706	9.74856	9.84997	9.46919	9.3926	9.16718	9.13568	7.93854	8.36347	8.34754	8.74638	9.13169	9.68247
Pik3r1	8.17545	8.14051	7.98812	8.15048	7.97465	8.33739	8.64948	8.5566	8.3563	8.44745	8.29273	8.29185	8.25803	7.79441	7.70753	7.60181	7.9156	8.17684	8.291	8.31133	8.36415	8.41425	8.18033	8.07948	8.13526	7.82887	7.7976	7.8053	7.95286	8.35732	8.09997	8.42591	8.32533	8.3847	8.23256	8.15269	8.10732	8.06745	7.72972	8.05936	8.08758	8.32815	8.28272	8.40211	8.46733	8.31036	8.25622	8.18959	8.21449
Osgin1	9.40131	10.3092	10.0275	10.0028	9.65048	8.73578	8.31616	8.4308	8.97821	9.16718	9.5096	9.81305	9.52803	9.2961	10.3495	10.4017	9.79294	8.82091	9.06636	8.87545	9.01994	9.84042	9.92083	10.0383	10.5277	10.68	10.3518	10.1084	9.91506	8.5976	9.14221	8.70497	9.16416	9.29241	9.38225	10.3362	9.57641	9.39904	9.88679	9.34626	9.71343	9.48869	8.80059	8.60163	9.25078	8.96145	9.21697	9.40492	10.0636
Reps1	7.10488	7.22683	7.18002	7.24542	7.30359	7.26728	7.19766	7.13872	7.17918	7.12354	7.15508	7.18183	7.19465	7.14829	7.26927	7.29288	7.3411	7.24422	7.17761	7.18455	7.16985	7.21418	7.07015	7.16046	7.18159	7.24476	7.30808	7.24494	7.35575	7.28541	7.31467	7.16633	7.09922	7.12968	7.1032	7.16096	7.18616	7.18487	7.28755	7.1644	7.30525	7.2535	7.20518	7.0897	7.11621	7.13485	7.13945	7.21431	7.261
Arsg	7.39327	7.27335	7.2839	7.2566	7.22635	7.07677	6.9848	6.94731	6.88377	7.05933	7.06774	7.52416	7.32685	7.26495	7.2107	7.34909	7.00464	7.05387	6.92424	6.74111	6.88478	7.07854	7.0842	6.96992	7.29774	7.30862	7.22916	7.33539	7.1868	7.08276	7.05416	6.8614	6.90471	7.14543	7.39485	7.39508	7.03461	7.16197	6.99449	7.21953	7.12626	6.99899	6.9651	6.81668	6.82816	6.95124	7.01492	6.95581	7.17672
Alas1	12.1655	10.5757	11.8941	12.5333	11.1774	13.3844	13.7816	13.7569	13.0795	12.51	12.1333	12.0987	11.9797	12.199	10.0971	10.2745	11.5125	12.3712	13.2312	13.6588	13.5104	13.0795	12.3032	11.2282	12.0258	10.7917	12.1774	10.8623	12.079	13.5496	13.3458	13.4906	13.3458	13.2513	12.6103	12.343	12.502	12.1596	11.521	12.2069	12.3268	13.4039	13.21	13.368	13.6116	12.9352	11.8413	13.0516	11.9742
S100a10	8.6157	8.32462	8.08967	8.03015	8.183	7.95685	7.6321	7.5368	7.90111	8.33931	8.14227	8.22393	7.96006	8.55967	8.45807	8.40559	8.14027	7.88901	7.56398	7.44187	7.61185	7.52416	7.55387	8.32713	8.36647	8.22443	8.27458	8.51095	7.83254	7.95228	7.32776	7.44187	7.75383	7.8817	8.13457	8.39448	8.53364	8.74405	8.78364	8.85685	8.2309	8.13717	7.72295	7.90111	8.31686	8.54259	8.42023	8.54567	8.33143
Acaa1a	11.5395	11.312	11.5561	11.7097	11.9192	11.9192	12.0331	11.6513	11.8648	11.8999	11.4025	11.565	11.4997	11.6457	11.6136	11.7149	11.884	12.0258	12.1852	12.0331	11.8999	12.2209	11.7839	11.7023	11.4283	11.3477	11.3786	11.5305	11.884	11.8648	11.9381	11.9564	12.0331	12.1533	11.9192	11.5257	12.0987	11.9192	11.9497	12.0457	12.272	12.3032	12.3032	12.5518	12.358	12.3931	12.3493	12.1057	12.0987
Tatdn2	7.40168	7.29841	7.27672	7.31304	7.25012	7.30536	7.54168	7.66448	7.61441	7.37305	7.59628	7.46316	7.59419	7.35522	7.24504	7.3772	7.36493	7.45465	7.44325	7.69842	7.74458	7.85148	7.8817	7.45296	7.53613	7.3837	7.34603	7.3493	7.39245	7.54704	7.65203	7.68348	7.73567	7.66948	7.50669	7.47771	7.51648	7.35999	7.38707	7.28107	7.39691	7.41484	7.33031	7.63242	7.5598	7.63518	7.61764	7.492	7.4358
Celsr1	6.84387	6.8262	6.74028	6.69143	6.70741	6.65946	6.7267	6.68596	6.94051	6.98596	6.84648	6.91385	6.8333	6.87713	6.79089	6.8085	6.70867	6.71201	6.74932	6.6519	6.93526	6.75996	6.8942	6.85262	6.83932	6.81429	6.80585	6.71825	6.66098	6.63972	6.64783	6.69066	6.84283	6.88194	6.86177	6.90973	6.75959	6.85022	6.74486	6.74316	6.6048	6.67156	6.67852	6.67397	6.83553	6.85558	6.78583	6.79586	6.73512
Stard5	9.03599	9.09949	8.94534	9.25002	9.37426	9.41208	9.51203	9.44193	9.42166	9.3147	9.24886	9.01429	8.94862	8.96882	8.91008	9.07453	9.24417	9.34192	9.32375	9.29926	9.21762	9.0977	8.80066	9.00032	8.96005	9.06274	9.02527	9.01107	9.2972	9.58025	9.67342	9.34091	9.04489	9.3488	9.11209	9.14499	9.18271	9.13461	9.02203	9.15376	9.32812	9.50276	9.75112	9.47311	9.19759	9.12542	9.22441	9.1402	9.20335
Hacl1	7.57444	7.28782	7.19191	7.25038	7.312	7.19386	7.16693	7.00097	7.2016	7.36522	7.47544	7.41101	7.37493	7.58709	7.59002	7.53897	7.2356	7.13065	7.00216	7.05826	7.04559	7.02627	7.17462	7.72874	7.61085	7.5289	7.41089	7.27658	7.06197	6.97413	6.95624	7.20777	7.07991	7.16551	7.384	7.43345	7.7065	7.5717	7.6357	7.45247	7.14592	7.14748	6.98245	6.91575	7.36472	7.36395	7.39027	7.43805	7.45203
Xpa	7.84245	7.96465	8.05007	8.12128	8.54853	8.38402	8.25878	7.96878	7.89037	7.78585	7.945	7.93065	7.97992	8.13215	8.46601	8.13971	8.40717	8.37415	8.26835	8.18026	7.94917	7.95358	7.777	8.15547	7.94127	7.96652	8.38525	8.38656	8.24169	8.19177	8.43118	8.07987	7.91638	7.858	8.06105	7.93309	8.20301	8.06899	8.36	8.27011	8.35067	8.22647	8.30586	8.03603	7.91109	8.01961	8.06162	8.22288	8.19721
Lcn12	6.89499	6.87952	6.87349	6.84552	6.65679	6.68631	6.65502	6.70963	6.71924	6.75315	6.79456	6.88965	6.88276	6.80552	6.71285	6.7278	6.74031	6.73448	6.60247	6.68323	6.72388	6.75453	6.75044	6.88662	6.84545	6.75666	6.84998	6.77499	6.74436	6.66547	6.58676	6.70209	6.74407	6.85384	6.7953	6.74272	6.8567	6.79492	6.72058	6.66565	6.7417	6.69556	6.72205	6.70026	6.78863	6.83472	6.72424	6.78173	6.72802
Tbc1d15	8.08286	8.07025	7.99493	8.43843	8.33639	8.37192	8.39325	8.41731	8.09132	7.82608	8.13619	7.78396	8.11807	7.95581	8.23834	8.20141	8.44092	8.21658	8.52116	8.41914	7.99292	8.00347	7.73353	7.98579	7.91028	8.23188	8.08805	8.01341	8.3148	8.46729	8.46914	8.33362	7.85643	7.76747	7.75315	7.85763	8.00438	8.08609	8.25652	8.15656	8.30464	8.38469	8.3683	8.21936	7.84826	7.6321	7.76299	7.94638	8.07413
Wasf1	7.17205	7.11691	7.12084	6.98101	7.0236	6.9896	7.15092	7.27513	7.49827	7.50895	7.5899	7.20023	7.40224	7.22147	7.00837	7.12363	6.89205	7.03757	6.9574	7.35372	7.38843	7.62437	7.69666	7.22747	7.25758	7.22789	7.20147	7.07314	6.91602	7.21026	7.25038	7.41227	7.44951	7.28853	7.19666	7.2563	7.29516	7.17184	7.15289	7.21026	7.02851	7.05387	7.16164	7.20839	7.27418	7.35791	7.37557	7.16181	7.21147
Optn	7.61714	7.69948	7.70702	7.85781	7.92941	7.83087	8.01052	7.72805	7.5553	7.76952	7.57477	7.62216	7.62352	7.63986	7.75163	7.75453	7.95138	7.98107	7.83671	7.76935	7.66089	7.70295	7.55314	7.56268	7.53899	7.6124	7.64951	7.85091	7.84127	7.91917	7.93524	7.6996	7.5678	7.65109	7.81471	7.64722	7.69799	7.81069	7.88449	7.90334	8.03971	7.9622	8.06598	7.77442	7.72861	7.87488	7.73097	7.81804	7.77442
Coro1b	7.6169	7.60929	7.68595	7.81951	7.71242	7.88362	7.77897	7.72335	7.69489	7.50606	7.51338	7.56868	7.63326	7.54441	7.73435	7.60773	7.80904	7.90393	7.74265	7.68245	7.64696	7.5842	7.44156	7.63201	7.74087	7.65261	7.76905	7.85092	7.85895	7.88663	7.96565	7.68748	7.57723	7.58934	7.65515	7.57931	7.6943	7.71047	7.80415	7.69053	7.841	7.80443	7.91655	7.75586	7.69619	7.59935	7.63335	7.71556	7.77219
Txndc15	11.4283	11.34	11.4766	11.2591	11.2428	11.2395	11.1421	11.1098	11.2251	11.4379	11.2964	11.407	11.4025	11.4908	11.3786	11.3247	11.1807	11.1154	10.9846	11.2488	11.2517	11.2086	11.2122	11.4908	11.4025	11.3247	11.3441	11.4205	11.2356	11.0683	11.1596	11.0414	11.3556	11.4025	11.416	11.4638	11.2517	11.2458	11.416	11.2517	11.2428	11.2635	11.1878	11.2591	11.1774	11.2795	11.3665	11.5561	11.1663
Tmie	8.67193	8.37297	8.32057	8.23575	7.61056	7.447	7.19188	7.3044	8.09552	8.53648	8.62753	8.46072	8.33362	8.21936	7.9915	8.03145	7.73385	7.31077	6.81469	7.34067	8.40001	8.32282	7.67509	8.27458	8.14324	8.33468	8.24169	8.25991	7.50033	7.37384	7.38843	7.29105	8.13559	8.42961	8.22535	8.21367	8.0469	8.22393	7.88901	7.80721	7.42629	7.02054	7.17452	7.23488	7.4875	8.02336	7.96748	7.8039	8.47399
Mocs2	10.2346	10.1469	9.99522	10.0762	10.0726	9.85167	9.82807	9.90728	10.0537	10.3296	10.2637	10.2056	10.2056	10.1177	10.0591	10.1677	9.98174	9.80489	9.4241	9.92711	9.95314	10.1245	10.3452	10.2281	10.1677	10.3069	9.95674	9.95484	9.88844	9.8372	9.64338	9.86904	9.81454	10.1822	10.1427	10.1384	10.0445	10.1427	10.0935	10.0894	9.80988	9.88185	9.80344	10.0049	9.96352	10.1865	10.1677	10.0537	10.1084
Ngfr	6.94952	6.95145	7.04362	7.06881	6.99019	6.94221	6.81076	6.80724	6.74321	6.7925	6.89458	7.0292	7.04162	7.01738	6.98091	7.03683	6.93961	6.83	6.86151	6.7805	6.85064	6.8874	7.05612	6.97542	6.91017	6.95855	7.05179	6.97105	6.92998	6.8874	6.93857	6.76925	6.81054	6.8256	6.90757	7.06568	6.9614	6.94828	7.0412	6.91589	6.95669	6.96471	7.05732	6.73434	6.82526	6.87241	7.03036	6.9412	6.93795
C330001K17Rik	7.02726	6.9424	6.82831	6.72879	6.75881	6.73952	6.9574	7.03521	7.2152	7.51592	7.19773	7.14063	6.99374	6.79666	6.86836	6.89635	6.82267	6.77631	6.65646	6.88526	7.59226	7.10634	7.0962	6.98504	6.85253	6.84098	6.83173	6.81557	6.80124	6.8743	6.76706	7.11924	7.22059	7.41484	7.27979	7.00019	6.90556	6.79128	6.83722	6.87865	6.88842	6.85006	6.85047	6.9582	6.91834	7.01022	6.97833	6.88054	6.92208
Slc45a3	7.85686	8.04075	8.26378	7.60727	7.05118	7.24691	7.49653	7.75279	8.36177	8.14782	8.53504	8.25504	8.05164	7.93451	7.76562	7.64859	7.04699	7.00722	7.45161	7.59657	8.11444	7.84787	7.59812	8.03812	7.74983	8.06694	8.07131	7.57432	7.02689	7.17831	7.13081	7.37667	8.02718	8.37297	8.3089	8.18026	7.91987	7.90724	7.82146	7.28466	7.21442	7.20373	7.49083	7.90425	7.58295	8.03812	8.17	8.01195	8.04398
Cxadr	8.41556	8.46813	8.32752	8.03441	8.1197	8.10118	7.75524	7.93883	8.14369	8.28577	8.14393	8.42354	8.15951	8.36843	8.32377	8.21082	8.02721	7.95464	8.25765	7.91906	8.05817	8.19803	8.4929	8.33406	8.334	8.51984	8.26243	8.3129	8.01557	7.71855	7.7834	7.95557	8.32617	8.25763	8.50063	8.37919	8.17232	8.07854	7.9605	8.28443	7.44065	7.90467	7.58845	7.74606	7.50563	8.05914	8.24921	7.94218	7.52281
Sfxn1	11.1428	10.9939	10.7601	10.8838	10.8254	10.8458	11.0649	11.0633	11.077	11.2824	11.2439	11.1174	10.8867	10.7139	10.809	10.8679	10.8757	10.7956	11.1466	11.0074	11.2863	11.0099	11.3268	11.0825	10.9743	10.9408	10.832	10.8612	10.6988	10.9303	10.7727	11.0905	11.0202	11.2202	11.0705	10.9848	10.7468	10.6491	10.6747	10.7733	10.6052	10.6442	10.8272	10.7899	10.8128	10.83	10.7986	10.7771	10.5558
Sort1	7.43208	7.68678	7.53804	7.64731	7.83949	7.69214	7.44338	7.49928	7.13246	7.02904	7.03308	7.4264	7.6525	7.55095	7.70324	7.58938	7.70685	7.71121	7.5853	7.38938	7.10567	7.41996	7.41991	7.36531	7.59919	7.52601	7.47209	7.8118	7.85158	7.60497	7.72137	7.27589	7.31368	7.34102	7.45929	7.3629	7.51083	7.67033	7.50687	7.7359	7.8854	7.74882	7.79163	7.64203	7.35683	7.47121	7.61701	7.54171	7.66409
2210021J22Rik	6.83415	6.8761	6.98029	6.7862	6.72298	6.76988	6.69536	6.75204	6.7091	6.77513	6.88	6.82171	6.83597	6.82965	6.85243	6.87848	6.76621	6.66237	6.631	6.67568	6.75277	6.76257	6.91374	6.76447	6.86746	6.8567	6.96194	6.8451	6.77036	6.74319	6.71725	6.72552	6.70703	6.79228	6.79503	6.87713	6.73356	6.87933	6.91204	6.87156	6.78705	6.67322	6.63851	6.74167	6.75908	6.68215	6.85963	6.84177	6.82398
6430573F11Rik	6.76234	7.04092	6.97666	6.9901	6.93737	6.84519	6.87682	6.73409	6.7771	6.65183	6.88166	6.89867	6.90188	6.91007	7.00669	6.93637	6.90829	6.87422	6.74873	6.77442	6.82716	6.8348	6.71714	6.88567	6.90799	6.85842	7.08684	7.06701	6.83489	6.8871	6.84177	6.72292	6.7518	6.7118	6.78654	6.91718	7.09881	7.17435	7.24477	6.99224	6.95779	6.91792	6.80984	6.80065	6.76754	7.01005	6.96992	7.268	7.1994
Anp32e	7.62223	7.51043	7.46342	7.31894	7.33349	7.19645	7.30653	7.39274	7.52559	7.68966	7.51014	7.52066	7.33762	7.53297	7.37841	7.47902	7.26171	7.10144	7.1988	7.20456	7.464	7.63123	7.51472	7.53739	7.39632	7.40728	7.42174	7.36025	7.24024	7.29223	7.18849	7.37194	7.36681	7.52826	7.65584	7.57005	7.43246	7.64197	7.49344	7.57814	7.4243	7.31843	7.18501	7.34603	7.50235	7.51195	7.60077	7.52826	7.41252
Acsl5	12.3931	12.3931	12.0926	12.4105	12.079	11.8413	11.6917	11.7963	11.6457	11.7963	11.4476	12.2493	12.0393	12.1466	12.0079	12.1852	12.079	11.8999	11.6136	11.5896	11.4546	11.7268	12.0187	11.9863	12.1533	12.2803	12.0581	12.1852	11.8528	12.0457	11.9685	11.7963	11.6094	11.7696	12.086	12.2493	12.199	12.3032	12.1774	12.2421	12.079	11.8999	12.2139	11.7097	11.8413	12.0457	11.9564	11.9497	12.2347
Vps37b	7.69945	7.50721	7.74314	7.50604	7.22282	7.2783	7.40879	7.6708	7.78947	7.71721	7.79062	7.81678	7.73499	7.77884	7.57497	7.4962	7.41252	7.41227	7.62802	7.64226	8.06694	7.95531	7.87739	7.77852	7.66853	7.70973	7.59226	7.45775	7.33492	7.55274	7.34043	7.87647	7.83373	7.94876	7.69182	7.71257	7.76562	7.78356	7.3337	7.37358	7.24477	7.49769	7.35667	7.74202	8.04315	7.81525	7.67994	7.73462	7.88507
Mmd	10.3648	10.8565	10.735	10.8074	10.7774	10.6416	10.6504	10.2958	10.1951	10.1803	10.4166	10.212	10.7749	10.6354	10.8101	10.5639	10.6905	10.9035	10.9387	10.6905	10.16	10.3005	10.0651	10.5254	10.3296	10.2891	10.5198	10.7453	10.8508	10.68	10.6248	10.3942	10.2891	10.1865	10.1407	10.1583	11.0384	10.9172	10.9504	10.7802	11.2214	11.2086	11.1663	11.0683	10.7774	10.8297	10.8374	10.8182	10.8853
Adh7	7.41564	7.33439	7.26387	7.31282	7.16298	7.33106	7.53798	7.84362	7.65092	7.69182	7.66015	7.64494	7.49561	7.44511	7.20267	7.17146	7.30343	7.20167	7.93501	7.84826	7.84492	7.91505	8.15929	7.48379	7.51563	7.33516	7.18545	7.14685	7.56609	7.44539	7.3702	7.69842	7.59599	7.5926	7.51728	7.69453	7.52921	7.37913	7.30631	7.51225	7.37099	7.55179	7.58767	7.65518	7.8817	7.66675	7.69666	7.57404	7.66615
0910001L09Rik	10.7917	10.6324	10.6416	10.6905	10.677	10.6389	10.68	10.7168	10.7299	10.8297	10.7427	10.7081	10.7135	10.6566	10.587	10.6094	10.6324	10.6566	10.6879	10.7858	10.8101	10.9387	10.9061	10.6934	10.7526	10.6749	10.6566	10.5226	10.6934	10.6143	10.6847	10.7453	10.8801	10.8454	10.6959	10.7699	10.8182	10.7324	10.6445	10.8182	10.7802	10.7168	10.7168	10.871	10.7526	10.8431	10.8324	10.7941	10.871
Dcun1d4	7.72418	7.53062	7.7592	7.94463	8.10884	7.99868	7.95623	7.81583	7.73514	7.58913	7.65181	7.49343	7.67086	7.85473	7.68813	7.75331	7.8856	7.89466	7.64025	7.71563	7.51494	7.73468	7.37521	7.57318	7.66787	7.69398	7.66142	7.91814	8.06089	8.1048	8.15679	7.93961	7.82669	7.64589	7.50249	7.48489	7.81502	7.80163	7.91262	8.06503	8.08047	8.07521	8.1247	8.10172	7.82402	7.65229	7.61633	7.65402	7.73118
Rad50	6.78567	6.78186	6.84701	6.85895	6.84399	6.86479	6.77297	6.78475	6.70714	6.77167	6.79751	6.77962	6.85366	6.805	6.84585	6.8048	6.86458	6.85418	6.82165	6.74954	6.68456	6.73512	6.73663	6.82988	6.81355	6.79956	6.83554	6.86723	6.8727	6.83396	6.77577	6.75347	6.73023	6.74008	6.78847	6.79797	6.79258	6.7618	6.80636	6.76869	6.79898	6.80906	6.833	6.75888	6.77137	6.75439	6.73918	6.80125	6.84027
Bmp1	8.30174	8.15925	8.14937	8.11303	8.01559	7.88956	8.03873	8.00108	8.19994	8.30893	8.48296	8.36034	8.19887	8.13096	8.06296	8.02853	7.96841	7.95976	7.99018	7.93377	8.13202	8.12364	8.13672	8.17852	8.13303	8.09812	8.1136	8.08739	7.95116	7.93715	7.96536	7.96073	7.97408	8.23852	8.20485	8.12777	8.12731	8.07263	8.03786	7.96623	7.85579	7.84269	7.83686	7.8917	7.93808	8.03029	8.10384	8.10196	8.24272
Mterfd2	7.42972	7.46941	7.56447	7.57847	7.66265	7.53353	7.45588	7.30268	7.41604	7.3682	7.47084	7.40743	7.4456	7.43106	7.62047	7.58137	7.57907	7.64607	7.26157	7.39801	7.23129	7.38674	7.34901	7.50168	7.35744	7.47642	7.61703	7.57502	7.57137	7.50619	7.47021	7.40666	7.34774	7.31825	7.36103	7.42733	7.58509	7.58626	7.64433	7.59813	7.66394	7.67721	7.5289	7.41314	7.42867	7.37584	7.43767	7.59095	7.56479
Smarca2	8.17094	8.24127	8.34731	8.33055	8.38903	8.408	8.59576	8.67425	8.47701	8.37601	8.46664	8.25444	8.15727	8.31076	8.11328	8.32972	8.26031	8.39969	8.44091	8.50792	8.59991	8.52482	8.60819	8.24296	8.1162	8.24211	8.33255	8.3074	8.22838	8.37163	8.44111	8.65419	8.46243	8.38462	8.35941	8.16477	8.29215	8.24427	8.29276	8.35186	8.51088	8.56546	8.75403	8.62997	8.59679	8.37523	8.32119	8.2878	8.30648
Ranbp10	8.92502	8.9578	9.22407	9.42878	9.31369	8.95564	8.93615	8.63206	8.76732	8.75965	9.07686	8.94733	8.9905	8.83419	9.36596	9.49625	9.19198	9.00513	8.58577	8.81879	8.64223	8.80715	8.72489	8.92076	8.88298	9.02312	9.13762	9.23591	9.22407	8.96385	8.91508	8.59974	8.67193	8.77927	8.87926	9.04479	9.12704	8.96145	9.14636	9.01563	9.35305	8.99961	9.03166	8.96145	8.74405	8.82174	9.03983	9.01994	9.09116
Scamp1	9.43002	9.46298	9.50685	10.0346	10.0935	10.0503	9.64862	9.48869	9.19532	9.15364	9.56886	9.55685	9.44582	9.26387	9.54747	9.70784	9.94263	9.96184	10.212	9.56886	9.13871	9.17686	9.5356	9.2961	9.53932	9.66093	9.62171	9.76883	10.1972	10.2866	10.0636	9.83308	9.05561	9.12601	9.21697	9.29241	9.32189	9.30544	9.39904	9.35305	9.82473	9.69906	9.82807	9.17686	8.99146	8.9905	9.15471	9.26662	9.4241
BC049806	7.14734	7.10007	7.19185	7.29884	7.32976	7.38985	7.72375	7.63786	7.27492	7.20525	7.24894	7.11169	7.30433	7.15031	7.37493	7.34928	7.49038	7.48906	7.5801	7.79493	7.63586	7.52449	7.32919	7.26356	7.13563	7.11842	7.37461	7.32627	7.35097	7.47044	7.44323	7.4461	7.49875	7.37471	7.38233	7.28379	7.30428	7.23255	7.21634	7.28603	7.46675	7.55743	7.70203	7.75233	7.6546	7.38788	7.31156	7.43543	7.36983
Jmjd1a	7.06039	7.13911	7.17242	7.19357	7.29403	7.13623	7.16489	7.05467	7.03646	7.08527	7.11494	7.08543	6.98391	7.09282	7.24977	7.32792	7.29243	7.1173	7.12458	7.07379	7.00172	7.04817	7.14191	7.09201	7.07574	7.22029	7.29764	7.27219	7.23529	7.16526	7.20369	7.05128	6.9292	7.01245	7.06168	7.07404	6.95979	7.01172	7.23077	7.10981	7.11694	7.12514	7.07063	6.98152	6.99288	7.00235	6.98659	7.16658	7.08829
Pef1	8.11807	8.35437	8.33639	8.32527	8.34511	8.23515	8.17698	8.21936	8.04629	8.01783	8.14888	8.21152	8.23457	8.25117	8.41731	8.34944	8.27407	8.25214	8.24948	8.21323	8.21936	8.18878	8.09079	8.1776	8.30586	8.34808	8.42146	8.23457	8.39021	8.35123	8.35556	8.08805	8.08967	8.03061	8.0975	8.31192	8.20985	8.25504	8.21936	8.1105	8.28274	8.20506	8.0707	7.98954	8.02011	8.12076	8.13717	8.24109	8.29822
Med30	7.80152	8.00746	7.9317	8.03812	8.15814	7.96748	7.99729	7.86289	7.58767	7.5926	7.60049	7.76524	7.93854	7.77372	8.00058	7.8786	8.10019	7.99729	7.98623	7.8358	7.8454	7.608	7.47738	7.8532	7.98122	7.92159	7.91414	7.88734	8.08087	7.96837	8.15656	7.86411	7.6453	7.67236	7.75862	7.81901	7.77246	7.79334	7.87101	7.82608	7.90939	7.90688	8.11345	7.63622	7.63026	7.66714	7.71571	7.87216	7.73899
Spata22	6.69511	6.79964	6.74612	6.89626	6.86693	6.81491	6.79032	6.69415	6.61336	6.6567	6.69215	6.65662	6.8201	6.93818	6.86026	6.89724	6.87331	6.91569	6.68965	6.68011	6.63568	6.70618	6.69859	6.84632	6.77157	6.89074	6.89157	6.89167	6.8241	6.8423	6.76299	6.82938	6.75374	6.67494	6.71804	6.76085	6.65814	6.90726	6.86492	6.77105	6.89379	6.76403	6.69967	6.62871	6.63085	6.71843	6.74436	6.80693	6.84766
Nnmt	10.0461	9.89987	10.2012	9.6771	9.11249	9.66728	10.1761	10.8148	11.0821	11.1659	11.1655	10.4685	9.79329	9.87584	9.27733	9.40709	9.1257	9.61565	11.2141	10.1938	11.1466	10.6079	11.8598	10.1108	9.68033	9.30385	10.0115	9.30697	9.68497	10.0213	9.67308	10.5453	10.9746	10.7451	10.0201	10.0518	9.8257	9.81852	9.90195	9.99208	9.92701	10.4356	9.85322	10.8125	11.07	10.6243	10.4921	10.3234	10.1301
1700023B02Rik	6.99991	7.0281	6.97964	7.10422	7.19986	7.10998	7.05764	7.02977	6.91049	6.9207	6.99066	6.96654	6.84452	7.14625	7.20986	7.12442	7.27145	7.10677	7.13957	7.01748	6.98035	6.93619	6.96008	7.07705	7.10591	7.17851	7.18449	7.2085	7.21529	7.0904	7.08272	7.00243	6.92087	6.95331	6.97412	6.98609	7.16029	7.04551	7.15076	7.12324	7.23233	7.151	6.97084	6.97283	6.9499	6.96964	6.95518	7.03134	7.04204
Hsp90ab1	9.25188	9.19282	9.25343	8.83827	8.85656	8.8778	8.72961	9.11563	9.55126	9.71943	9.53404	9.32951	8.88697	9.10741	8.95757	9.13163	8.98798	8.75928	8.63099	9.17813	9.66427	9.63056	9.66536	9.4871	9.27534	9.25885	9.11016	8.81571	8.95607	8.73659	8.77696	9.14634	9.50831	9.20941	9.44262	9.17998	9.13771	9.24836	9.03334	8.9934	9.27687	8.97734	8.66927	9.02869	9.68685	9.42639	9.65633	9.27731	8.95565
Car14	9.01123	9.22324	8.54492	8.8439	8.59598	8.32166	8.29112	8.56784	8.70891	9.20334	8.98171	9.2092	8.82905	8.83099	8.69117	8.58824	8.74094	8.43347	7.54603	8.31783	8.65365	8.6374	8.83255	8.99262	9.19198	9.14116	9.08531	8.93224	8.66445	8.48748	8.27846	8.45285	8.59685	8.81693	8.9845	9.21381	8.2314	8.60099	8.50231	8.36885	8.14782	8.01834	7.81867	7.90384	7.76334	8.32778	8.2534	8.23188	8.28115
Nsmce2	6.95558	6.98683	6.98681	7.03224	7.10421	7.10776	7.06775	7.05857	6.98731	6.91975	6.92115	6.9391	7.02421	6.9899	7.06465	7.02706	7.09807	7.09408	7.10778	7.04561	6.9811	6.95172	6.88096	7.03121	7.02293	7.03391	7.04904	7.016	7.12843	7.09154	7.16729	7.03252	6.86711	6.91161	6.9665	6.96665	7.01159	7.01864	7.0558	7.07601	7.09192	7.05473	7.11165	6.99627	6.99193	6.95552	6.93179	6.99907	7.00589
Tmc7	7.105	6.97414	7.05887	6.96953	7.22977	7.75205	7.62541	7.55211	7.86017	7.61823	7.58098	7.17125	7.07214	6.99899	7.01212	7.1988	7.15517	7.21993	7.51287	7.63347	7.48162	7.46939	7.03022	7.15252	6.89879	7.21541	6.94075	7.07214	7.22172	7.81525	7.09968	7.59419	7.42793	7.55333	7.25265	6.95436	6.98569	7.02755	7.01375	7.02041	6.9848	7.06085	7.48776	7.24024	7.26611	7.48227	7.2659	7.12028	7.03683
Pex26	7.08823	7.11672	7.19861	7.35468	7.22349	7.22977	7.54792	7.51648	7.2622	7.21827	7.21933	7.20773	7.3748	7.09035	7.06896	7.0522	7.33715	7.27906	7.6083	7.61441	7.52179	7.49467	7.33762	7.04821	7.20753	7.10003	7.07011	7.23187	7.31732	7.43667	7.6359	7.43974	7.50985	7.43187	7.24024	7.31732	7.18996	7.08717	7.02726	7.0831	7.29146	7.50003	7.36304	7.33979	7.48536	7.1945	7.152	7.1927	7.15864
Rnf144a	7.16129	7.12262	6.9835	7.00199	6.85842	6.80693	6.7937	6.77974	6.78392	6.87865	6.97845	7.1578	6.85293	6.8726	7.11412	7.0326	6.86907	6.77275	6.81113	6.75804	6.72659	6.80315	7.22327	7.09968	6.99869	7.04939	7.0053	7.12117	6.84688	6.83846	6.78696	6.68293	6.82448	6.8929	7.0442	7.11312	6.84881	6.715	6.75951	6.71261	6.83553	6.76881	6.90829	6.66461	6.74023	6.75497	6.77289	6.76593	6.72642
Spg21	7.73157	7.84245	7.75165	7.99493	7.92332	7.92589	7.81641	7.69042	7.53986	7.45465	7.7266	7.60696	7.71326	7.63149	7.86324	7.86456	7.94043	7.87739	7.84787	7.77773	7.47333	7.47304	7.75963	7.80506	7.83373	7.73232	7.91771	7.81566	7.92589	7.8543	7.84281	7.82146	7.3953	7.33813	7.54792	7.58416	7.82063	7.67698	7.64988	7.80189	7.86661	7.79293	7.71039	7.50382	7.49083	7.53549	7.58767	7.76039	7.75128
Ndel1	8.39632	8.32778	8.15041	8.5736	8.70107	9.00904	8.86696	8.55808	8.85219	8.64294	8.58957	8.48031	8.27458	8.25878	8.19721	8.44671	8.79965	8.76296	8.79112	8.7977	8.7574	8.81781	8.4252	8.56308	8.56847	8.64539	8.26563	8.40066	8.96072	8.90208	8.96578	8.86987	8.58577	8.75379	8.4601	8.21212	8.36397	8.40375	8.20985	8.35014	8.57066	8.73032	8.84547	8.69947	8.61507	8.55967	8.42208	8.33418	8.60713
P2ry1	7.2067	7.06851	6.97286	7.12731	7.27308	7.55699	8.31955	7.45943	7.51874	7.49945	7.34784	7.11196	7.26779	7.12117	7.04726	7.09425	7.32027	7.46122	7.39144	7.47847	7.75656	7.6453	7.88382	7.20922	7.17452	7.06601	7.00543	7.08293	7.40829	7.88901	7.90564	7.63867	7.73084	7.67928	7.40249	7.28466	7.09002	7.0693	7.07443	7.09881	7.33762	7.7186	7.9496	7.44293	7.59628	7.35055	7.1726	7.25221	7.1257
Ap2a2	7.76039	7.81867	7.56017	7.56216	7.52179	7.28952	7.31894	7.52859	7.59532	7.7475	8.01516	7.81941	7.97239	7.7733	7.8298	7.79523	7.63276	7.65559	7.6163	7.58932	7.61117	7.76601	8.18134	7.95274	7.76449	7.84959	7.77091	7.62635	7.63773	7.39797	7.41252	7.57432	7.61702	7.60146	7.81602	7.78052	7.67012	7.82889	7.73866	7.66478	7.58223	7.65787	7.50572	7.58707	7.36876	7.66615	7.75205	7.67411	7.59685
Dnttip1	9.08182	9.15687	9.27775	9.55306	9.38855	9.22324	9.13983	9.01994	8.96815	8.68868	8.95257	9.15471	9.14315	9.20738	9.37451	9.33825	9.38013	9.20072	9.36987	9.08738	9.17686	9.1117	9.16968	9.1347	9.28472	9.30116	9.29478	9.37901	9.50543	9.38013	9.43634	8.95564	8.8537	9.10018	9.01123	9.02621	9.21925	9.0347	9.1347	9.22969	9.34882	9.1622	9.2473	8.83688	8.76555	8.89451	8.99539	9.07686	9.22752
Klhdc2	9.75272	9.95982	10.1909	10.4114	10.2346	10.1619	9.95154	9.98835	9.88844	9.67327	9.82473	9.87093	10.011	9.75618	10.1289	9.8935	10.1972	10.0912	10.0275	9.97996	9.87716	9.98174	9.82641	9.74856	9.88844	9.94463	10.0762	9.96352	10.2785	10.0855	10.1028	9.84374	9.65048	9.68973	9.68425	9.77366	9.89881	10.0275	9.97255	9.85507	10.0991	10.0671	10.0179	9.87256	9.7453	9.82171	9.88011	9.91698	10.1484
Manbal	8.10492	8.2757	8.20506	8.45285	8.31735	8.20196	7.9532	7.95868	7.88507	7.8795	7.92332	8.17365	8.22846	8.11235	8.14076	8.14946	8.25439	8.20603	8.00298	7.94876	7.90564	7.93806	7.8183	8.04876	8.08396	8.06458	8.2309	8.33143	8.24519	8.16742	8.37538	7.777	7.78136	7.94638	8.03325	8.19603	7.96703	8.07565	8.06984	8.13262	8.20301	8.17208	8.26378	7.86846	7.82024	7.84451	7.91821	8.13168	8.16687
Ulk1	7.42993	7.87651	7.71277	8.06306	8.24803	8.18777	7.97856	7.68999	7.35764	7.39229	7.83108	7.41268	7.42869	7.42728	7.85785	7.74327	8.01009	7.97462	8.06063	7.55541	7.20777	7.41634	7.58	7.44966	7.44831	7.59922	7.49064	7.92948	8.18488	8.08019	7.7061	7.63235	7.38283	7.57078	7.41649	7.52717	7.45184	7.47987	7.50096	7.71347	7.99283	7.812	7.94275	7.75498	7.21366	7.28995	7.54329	7.49511	7.64096
1700029G01Rik	6.82267	6.85022	6.90838	7.12507	7.1286	7.0865	7.07109	6.92294	6.87546	6.79265	6.92557	6.88515	6.87508	6.86583	7.05264	7.09757	7.05371	7.04448	7.03406	6.87469	6.81329	6.84824	6.89321	6.85154	6.87691	6.89943	6.86793	6.98611	7.18996	7.05887	7.21609	6.84223	6.81633	6.90229	6.89025	6.68435	6.94109	6.85677	6.94493	6.91613	7.02531	6.93294	7.20309	6.98143	6.91052	6.84462	6.84324	6.89565	6.98129
Tmem150	8.77895	8.58332	8.7181	8.46716	8.25121	8.19725	7.89027	8.47427	8.83484	8.86554	8.75194	8.87636	8.70244	8.56211	8.5146	8.27564	8.41864	8.31804	8.16833	8.48444	8.90994	8.703	8.50557	8.89112	8.6624	8.6166	8.67087	8.64241	8.39091	8.01981	8.08254	8.25502	8.48652	8.72142	8.97198	8.6668	8.54126	8.66229	8.58077	8.41446	8.22102	8.29228	8.28107	8.28786	8.53287	8.62188	8.69988	8.78491	8.70669
Sgpl1	7.55811	7.43522	7.49719	7.3533	7.30108	7.34715	7.11205	7.16813	7.30675	7.58779	7.64044	7.58391	7.53008	7.32995	7.32918	7.21817	7.30049	7.26237	7.16953	7.20148	7.18621	7.34464	7.44063	7.48698	7.50594	7.55184	7.38171	7.47126	7.33876	7.24772	7.18904	7.26243	7.51766	7.55588	7.72398	7.70767	7.2945	7.35335	7.36233	7.21169	7.21303	7.20582	7.23951	7.34633	7.19634	7.25357	7.5049	7.33786	7.33505
Fgf1	7.97442	7.75711	7.59249	7.55204	7.72844	7.79816	8.16169	8.09732	8.20848	8.33147	8.30571	8.05654	7.76896	7.94639	7.81623	7.92237	7.74887	7.90712	7.59322	8.227	8.33643	8.0946	7.84124	8.04353	7.82739	7.77125	7.83571	7.76017	7.75211	8.05568	7.85028	8.30326	8.14451	8.36673	8.24333	7.93021	7.7325	7.7212	7.77525	7.61156	7.69803	7.72879	7.8502	7.77431	7.86032	8.02783	8.00067	7.81913	7.7085
Nfic	7.52587	7.56419	7.47087	7.28958	7.35638	7.37411	7.40016	7.40659	7.4669	7.65204	7.6708	7.54715	7.61049	7.29648	7.36411	7.23829	7.28677	7.39659	7.25013	7.43701	7.37918	7.64565	7.66047	7.40285	7.42879	7.2816	7.31258	7.31592	7.27573	7.38658	7.33844	7.38116	7.73503	7.62136	7.62168	7.69523	7.43388	7.3748	7.36166	7.35345	7.33118	7.39324	7.45634	7.6969	7.61004	7.64052	7.6819	7.55781	7.47795
Slc17a3	7.11325	7.09222	7.00505	6.97775	6.95866	6.99994	6.95347	6.99396	7.06803	7.16772	7.143	7.11923	7.04705	7.19853	7.05964	7.09046	6.98552	6.95272	6.90465	6.93878	7.03953	7.15014	7.00787	7.20214	7.12205	7.06567	7.05626	6.93811	6.97144	6.88257	6.89963	7.00564	7.07155	7.21845	7.22272	7.04663	7.02568	7.02118	7.05704	6.9995	6.94054	6.90699	6.86366	6.90172	6.98844	7.03237	7.04203	7.04143	6.9359
Prpf18	8.07855	8.17262	8.28494	8.39632	8.48383	8.44615	8.3211	8.0929	8.11807	8.14679	8.26956	8.08135	7.96607	8.21212	8.28274	8.34754	8.4252	8.41242	8.2872	8.25551	7.95923	8.24568	7.91683	8.34037	8.22483	8.20734	8.36066	8.32897	8.40898	8.38402	8.32713	8.21658	7.94271	7.95487	7.99683	8.01924	8.19454	8.28443	8.28547	8.46342	8.42839	8.51442	8.36	8.34037	8.22587	8.05114	8.15872	8.17602	8.33527
Dusp1	8.73922	8.8634	8.64091	8.3537	8.28389	8.49629	10.199	9.76573	9.61073	9.32902	9.71885	8.69117	8.72079	8.3766	8.4067	8.46601	8.22647	8.26785	9.79294	9.89003	9.64862	9.41124	9.02941	9.79435	8.6235	8.41963	8.80337	8.25439	8.5256	8.83959	9.38736	9.36244	9.25899	9.26863	9.14941	9.31178	8.89555	8.56453	8.25066	8.12862	7.92975	8.04493	9.08923	9.62171	9.08076	9.39784	8.8745	8.74184	8.5772
Rangrf	6.9133	7.00212	7.03788	6.9613	6.94086	6.90373	6.88889	7.02502	7.07742	7.15559	7.01022	7.04376	7.04334	6.94273	6.86239	6.92381	6.8571	6.8541	6.88299	7.03374	7.21655	7.28755	7.26472	7.02851	7.04488	6.9246	6.89099	6.86501	6.99751	6.8666	6.88757	7.03606	7.1419	7.08146	7.12282	7.141	7.01266	7.14063	6.99951	7.06514	7.00264	7.00503	7.01606	7.1858	7.22059	7.22897	7.11086	7.17729	7.08077
Mat2a	7.48908	7.44848	7.42589	7.61989	7.66514	7.73222	7.74987	7.66575	7.71645	7.73423	7.57862	7.50622	7.39125	7.43278	7.55393	7.53053	7.5536	7.55712	7.80176	7.57176	7.67644	7.58132	7.56051	7.59616	7.5561	7.50073	7.49435	7.46213	7.56129	7.59556	7.58663	7.78171	7.68609	7.62774	7.50294	7.5034	7.61261	7.50921	7.57626	7.65688	7.65323	7.5135	7.54204	7.71052	7.85517	7.78074	7.6064	7.63877	7.5504
3110009E18Rik	7.12998	7.07151	7.121	7.07612	6.89724	6.84387	6.94952	6.96829	6.92391	7.01554	7.09329	7.05327	7.15423	7.0877	6.96538	7.06688	6.89195	6.93806	6.99041	6.89618	7.08636	6.98944	7.11727	7.11709	7.06267	7.0198	7.01751	7.00278	6.87314	6.98317	6.932	6.96953	6.95315	7.01345	7.15092	7.09683	7.01968	7.04881	7.07391	7.04074	6.91634	6.85138	7.05056	7.06975	6.96789	7.14524	7.12064	7.0831	7.14084
Zfyve26	7.72252	7.88263	7.9656	8.17602	8.17302	8.0818	7.72372	7.66918	7.47477	7.70533	7.60696	7.74901	7.62603	7.83666	7.87259	7.87691	8.16854	7.94917	7.78706	7.52501	7.36754	7.52978	7.62307	7.74834	7.70565	7.84451	7.92547	8.03905	8.1776	7.922	7.65655	7.52793	7.43866	7.69666	7.79724	8.04629	7.87387	7.98076	7.93501	7.95923	8.15929	8.087	7.86498	7.8043	7.63897	7.79258	7.79101	7.8454	7.94548
Usp52	7.30267	7.34988	7.27346	7.3573	7.35112	7.27688	7.22088	7.19149	7.14026	7.12807	7.14813	7.22956	7.23583	7.32487	7.39241	7.34436	7.40596	7.31035	7.25995	7.10293	7.17043	7.22097	7.25889	7.26872	7.19885	7.3108	7.31594	7.28056	7.2286	7.17301	7.10953	7.08327	7.07586	7.08502	7.13551	7.05071	7.19598	7.29917	7.25823	7.15941	7.24041	7.185	7.12765	7.17017	7.22153	7.20748	7.15322	7.2279	7.22286
1300018I05Rik	9.12029	8.95049	9.01457	9.09429	8.94933	8.7588	8.69117	8.73272	8.62188	8.85477	8.79965	9.00805	9.02411	8.81976	8.90745	8.87255	8.88694	8.71514	8.70805	8.5162	8.74405	8.8439	8.84045	8.94026	8.85685	8.96275	8.9567	9.06074	8.91215	8.80544	8.83339	8.58957	8.62829	8.82574	8.84475	8.79112	8.94833	8.95257	8.83339	8.98365	8.87642	8.69295	8.68054	8.69295	8.6094	8.73578	8.82674	8.99438	9.06759
Ttpal	6.72916	6.77558	6.73418	6.73085	6.69509	6.76548	6.87659	6.88161	6.90288	6.8464	6.82645	6.75331	6.76488	6.7136	6.72333	6.71661	6.74224	6.73697	6.86694	6.95271	6.83357	6.77123	6.73852	6.77034	6.72836	6.76759	6.76064	6.69878	6.76393	6.81888	6.77432	6.89316	6.86417	6.85449	6.75561	6.77454	6.74909	6.78758	6.79606	6.74183	6.75175	6.83171	6.80135	6.87683	6.8534	6.76763	6.81003	6.86014	6.76225
Dedd2	7.34835	7.65378	7.62701	7.7475	8.17602	8.27011	7.6267	7.7006	7.73047	7.48564	7.55923	7.29375	7.47157	7.68243	7.91414	8.04035	8.60996	8.25773	7.51319	7.85511	7.59386	7.4603	7.36493	7.35715	7.55896	7.96338	7.80837	8.3725	8.61637	8.183	8.21711	7.54304	7.58707	7.67698	7.62771	7.66748	7.37282	7.60237	7.90163	8.07855	8.20667	8.11861	7.90247	8.01961	7.81385	7.38014	7.46993	7.70943	7.6393
Slc25a32	6.85804	6.81834	6.83974	6.84318	6.89278	6.91286	7.05455	6.95716	6.86749	6.85295	6.85454	6.74092	6.82838	6.76956	6.82367	6.81402	6.84337	6.93448	6.91791	6.93661	6.80166	6.82523	6.78604	6.83256	6.77816	6.78585	6.83812	6.85692	6.89919	6.92981	6.90748	6.93163	6.90848	6.86742	6.75976	6.83267	6.83089	6.79559	6.83155	6.79662	6.8777	6.9135	6.95493	6.93292	6.81727	6.792	6.72086	6.87298	6.75518
1810049H13Rik	7.99248	8.26448	8.15343	8.37481	8.58368	8.4067	8.36938	8.08286	7.90564	7.77287	7.90939	8.02605	7.91638	8.04792	8.24685	8.17302	8.45015	8.50348	7.77475	8.13772	7.9532	7.8617	7.81566	8.10655	8.13971	7.90809	8.24457	8.27513	8.51976	8.37538	8.38951	8.03939	7.83218	7.98954	7.96652	8.1171	8.25439	8.08396	8.38525	8.24169	8.45215	8.34696	8.58824	8.10655	8.06368	8.10544	8.03405	8.14679	8.23401
Zfp277	7.11809	7.21278	7.18892	7.29318	7.35879	7.23162	7.23698	7.09175	7.0771	7.02572	7.11276	7.16718	7.18386	7.10296	7.21017	7.22586	7.2535	7.27125	7.23832	7.07284	7.07953	7.11763	7.12477	7.12678	7.1397	7.12441	7.13014	7.2388	7.22836	7.19231	7.23614	7.07391	7.02244	7.07921	7.10559	7.09345	7.21483	7.15526	7.1594	7.22312	7.25402	7.19528	7.26065	7.05203	7.07845	7.07028	7.09702	7.14777	7.19132
Nudt8	7.87602	7.84408	7.97378	7.89481	7.73232	7.77814	7.88039	7.98122	8.02154	8.07565	8.02336	8.02247	7.96375	8.02011	7.79774	7.77246	7.77091	7.7266	7.90163	7.93116	8.25169	8.07221	7.94638	7.90564	8.04536	7.83418	7.90894	7.76524	7.7902	7.89167	7.85973	7.85105	8.22647	8.16854	8.17698	8.13457	7.96972	7.92975	7.85686	7.88645	7.82522	7.79564	8.08037	8.0761	8.08135	8.01341	8.11093	8.11183	8.01042
Accs	6.83807	6.86393	6.83443	7.02531	7.04726	6.94132	6.86702	6.85097	6.67557	6.80211	6.63402	6.74346	6.67751	6.75585	6.86374	6.80658	6.92155	6.88496	6.85307	6.68019	6.62746	6.76729	6.73169	6.73125	6.69054	6.80506	6.8591	6.95855	6.95986	7.00344	7.05555	6.91668	6.72014	6.63661	6.78332	6.72714	6.72932	6.81071	6.84339	7.01478	6.97238	6.932	6.9365	6.7701	6.70418	6.70339	6.73728	6.74364	6.7171
Slc1a2	7.96395	7.95323	7.94114	7.95093	7.92159	8.01985	7.9845	8.08945	8.11056	8.07603	8.31467	8.04786	8.0952	7.97247	7.93609	7.91449	8.00841	8.07907	8.21016	8.27305	8.25918	8.34012	8.03483	7.96333	8.03313	7.90335	7.88222	7.97168	8.00819	8.17786	8.16588	8.1967	8.21913	8.16087	8.05936	8.16226	8.25081	7.92145	8.0393	8.04852	8.06992	8.15072	8.23847	8.3292	8.58399	8.31017	8.31638	8.29707	8.20137
Mnat1	7.08957	7.29117	7.12576	7.25533	7.22083	7.12803	7.04897	6.98374	7.07733	7.01286	6.9869	7.06815	7.10203	7.12902	7.17795	7.24859	7.16435	7.13565	7.02445	7.03657	7.16104	6.985	6.99608	7.09515	7.10892	7.08551	7.16754	7.2005	7.14236	7.07807	7.12893	6.98132	6.99834	6.99049	7.08943	7.04115	7.24915	7.31099	7.24073	7.32195	7.34274	7.16181	7.16831	7.02956	7.07569	7.20813	7.08241	7.19479	7.18759
Asb13	8.30371	8.26205	8.42547	8.20614	8.16121	8.10979	8.01037	7.94686	8.08053	8.1019	8.35435	8.3946	8.30627	8.32952	7.88001	8.25662	7.96978	7.88065	7.85421	7.86514	8.11153	8.25072	8.33791	8.22644	8.21837	8.27155	8.30482	8.20427	8.11595	7.97909	7.95359	7.88954	7.97644	8.31574	8.39448	8.29138	8.16174	8.19263	8.20751	8.1687	8.17242	8.12148	7.95199	7.95038	7.99348	8.18642	8.2631	8.30195	8.32932
Adck5	7.72593	7.64295	7.95091	8.03856	7.77166	7.8543	7.83098	7.47569	7.31789	7.49797	7.44325	7.57657	7.96972	7.87216	8.17208	7.82393	7.74238	7.57528	7.56707	7.3777	7.51412	7.44023	7.48379	7.86892	8.02336	8.22393	8.33017	8.22	7.83751	7.56763	7.67994	7.40699	7.606	7.51101	7.93017	8.01783	8.03061	7.79442	7.8589	7.85926	7.73232	7.74538	7.52179	7.48914	7.63738	7.44789	7.57213	8.01467	7.9915
Hist1h2bm	9.23406	9.04883	9.04078	8.71918	8.48929	8.45927	8.25708	8.65825	8.90208	8.86888	9.37664	9.1149	8.95971	8.85584	8.67024	8.83255	8.74961	8.48507	8.46844	8.76213	9.08531	9.09637	8.99351	8.96385	9.12601	8.9845	8.95257	8.71769	8.68717	8.65494	8.65562	8.34338	8.45147	8.64761	9.11064	8.91802	9.1451	9.16324	9.06435	8.96578	9.13568	8.99146	8.66359	8.53981	8.85774	8.91908	9.04685	9.1149	9.14636
Unc84b	8.20603	8.00519	8.32956	9.14407	8.86249	8.93108	8.69534	8.43969	8.19127	8.18134	8.49393	8.09848	8.22288	8.44811	9.33505	8.99539	9.15031	9.08738	9.02207	8.60037	8.11929	8.37011	8.52808	8.6205	8.4067	8.27734	8.6789	9.0748	9.38999	8.99643	9.05069	8.76462	8.25708	8.30464	8.31418	8.31902	8.62188	8.22483	8.60713	8.61823	8.94522	8.8974	8.8143	8.93108	8.57498	8.52879	8.59685	8.47283	8.69022
Rrp12	7.54363	7.6886	7.49856	7.49561	7.2478	7.3657	7.8547	8.14888	7.94876	7.89123	7.46794	7.75315	7.95358	7.74941	7.3608	7.40517	7.22172	7.37614	7.45943	8.03761	8.1105	8.15143	8.06212	7.68283	7.77372	7.60453	7.61506	7.22103	7.14998	7.59718	7.50572	8.0169	8.16854	8.10703	7.69217	7.86932	7.85643	7.64951	7.60171	7.53897	7.21342	7.61223	7.41679	7.9743	8.01379	8.0818	7.82764	7.78663	7.71039
2010007H12Rik	7.70719	7.89972	7.8679	7.87056	7.85396	7.73595	7.6884	7.55642	7.59676	7.50211	7.67732	7.74268	7.96894	7.91254	7.86718	7.8762	7.83784	7.79141	7.50005	7.67455	7.57256	7.66909	7.5328	7.72063	7.75516	7.84473	7.75176	7.83246	7.83575	7.68683	7.93254	7.69506	7.60231	7.60142	7.67382	7.77859	7.74124	7.67948	7.87219	7.77412	7.85142	7.75312	7.74304	7.61252	7.5125	7.62591	7.69611	7.72653	7.73803
Ctage5	8.94635	8.88621	8.93975	8.97599	9.20087	9.13852	9.19891	9.0829	8.95712	8.91396	9.02133	8.86698	8.95704	8.94285	8.97204	8.97106	9.06237	9.06217	9.1273	9.02725	8.92605	8.95279	8.96734	8.91944	8.859	8.92047	8.85689	9.04946	9.00155	9.10097	9.17008	9.11029	8.86025	8.93098	8.9019	8.86425	8.95964	8.98788	9.00754	9.01037	9.05883	9.13046	9.16487	9.07437	8.98588	9.00777	8.9432	8.95397	9.0139
Cobll1	7.10127	7.1611	7.05204	7.1823	7.38133	7.35422	7.45171	7.27269	7.09652	7.0762	7.30961	7.09948	7.15463	7.13047	7.19295	7.29181	7.42657	7.37445	7.4711	7.35926	7.18435	7.19122	7.12392	7.24244	7.09297	7.15814	7.07382	7.2657	7.37115	7.47918	7.50103	7.34522	7.10484	7.18418	7.10313	7.10941	7.14216	7.05173	7.17061	7.21666	7.34326	7.32767	7.44472	7.16457	7.07025	7.11612	7.19639	7.12426	7.15602
Rbpms	7.74994	7.67603	7.86972	7.97987	7.82954	7.68882	7.59024	7.55888	7.48404	7.70866	7.8004	7.63809	7.8594	7.89259	8.16183	8.09431	7.89707	7.73653	7.67071	7.66	7.53104	7.76379	7.69832	7.78159	7.92357	8.09993	8.07616	8.0541	8.13069	7.76788	7.74717	7.62839	7.67406	7.69693	7.79415	7.88371	7.87617	7.944	7.84154	7.74949	7.86566	7.80503	7.69108	7.64763	7.54873	7.62275	7.73553	7.76398	7.91438
Tuba1b	11.1123	11.4955	11.1327	10.6063	10.3139	10.4758	10.1562	10.5843	10.8823	10.8959	10.8823	11.1154	10.8101	11.0318	10.5116	10.9472	10.3429	10.3889	10.0991	10.6934	11.1098	10.9927	11.2395	10.9308	10.8959	10.9681	10.8928	10.6416	10.5068	10.0821	10.1721	10.6847	11.1421	11.1024	10.92	11.0484	10.7502	11.2488	11.002	10.9308	10.5277	10.4935	10.1764	11.098	10.8771	11.1523	11.0194	10.9441	10.92
Rcan1	6.85549	6.76722	6.74967	6.7071	6.6348	6.81322	7.16957	7.57689	7.53151	7.39274	7.00424	7.01266	6.96217	6.76725	6.82364	6.72465	6.66562	6.85428	6.96447	7.67544	7.87479	7.4443	6.9062	6.91913	6.92272	6.73529	6.87991	6.64937	6.6919	7.0522	6.78367	7.87006	7.45688	7.07538	6.8665	6.81782	6.97042	7.00569	6.77425	6.74701	6.71695	6.83553	6.78183	7.26635	7.59782	7.38184	6.86422	6.92745	6.93549
2410015N17Rik	8.28389	8.01834	7.84204	8.0575	8.28835	8.3725	8.58824	8.52623	8.603	8.31735	8.41561	8.20603	8.0506	7.98485	8.26323	8.11487	8.30181	8.2877	8.1452	8.41963	8.60996	8.42336	8.76046	8.25773	8.35248	8.11294	8.06058	8.08233	8.29001	8.41307	8.48929	8.4958	8.62896	8.28904	8.3325	8.30825	8.40962	8.14478	8.10952	8.24052	8.18765	8.17602	8.29051	8.49393	8.53787	8.39325	8.37297	8.32778	8.33701
2410018M08Rik	6.66761	6.71571	6.74067	6.83909	6.88468	6.81016	6.91718	6.74209	6.67736	6.69074	6.65402	6.75802	6.66334	6.78743	6.77101	6.85784	6.93169	6.8177	6.84104	6.80402	6.67632	6.57717	6.694	6.6099	6.61066	6.75221	6.75377	6.77345	6.90373	7.06344	6.90161	6.64666	6.62789	6.69206	6.74957	6.70491	6.74319	6.72096	6.81812	6.932	6.972	6.90026	6.92131	6.83967	6.89409	6.62933	6.67022	6.79118	6.7148
Ldb1	8.51315	8.40962	8.54056	8.95879	9.1117	9.09832	9.08639	9.01563	8.81133	8.38272	8.78676	8.68208	8.85863	8.53106	8.75645	8.58507	9.04479	9.07789	9.34404	8.92076	9.05282	8.82174	8.54709	8.63663	8.76555	8.65562	8.92994	8.81133	8.95257	9.16114	9.2368	8.97714	8.62258	8.58	8.46342	8.49629	8.8422	8.6094	8.59177	8.70723	8.80715	8.90929	9.02621	8.88694	8.78523	8.4758	8.4252	8.71018	8.96471
Kynu	10.4363	10.3815	10.3069	10.3429	10.0636	10.0821	9.72201	9.79294	9.80344	10.2848	10.5142	10.3051	10.1951	10.5585	10.424	10.4562	10.1325	9.8935	10.016	9.25788	9.71631	9.73431	10.9415	10.4994	10.2404	10.4849	10.5785	10.3603	10.0874	10.0707	9.3452	9.43397	9.78614	9.92083	9.9745	10.2424	10.4267	10.2404	10.4965	10.4534	9.82641	9.95982	9.59301	9.94463	9.88679	9.87716	9.95832	10.2516	10.2471
Nicn1	7.56931	7.37848	7.33117	7.39147	7.33249	7.34096	7.16143	7.1376	7.23738	7.38143	7.33631	7.40212	7.33389	7.50479	7.43504	7.42642	7.31616	7.21479	7.33002	6.99772	7.09671	7.28327	7.47744	7.45932	7.42358	7.45489	7.36955	7.43583	7.23593	7.2862	7.26233	7.1746	7.2405	7.32375	7.41435	7.38666	7.32801	7.33315	7.42343	7.51382	7.26199	7.27501	7.25523	7.24546	7.31262	7.24848	7.34535	7.36983	7.35203
Mad2l2	7.28202	7.02675	7.05327	6.97453	7.01225	6.97427	6.80843	6.78774	6.85307	6.96761	6.93842	7.03302	6.8844	7.11843	7.23603	7.08161	6.97337	6.82121	6.87602	6.76245	6.73596	6.69121	6.86862	7.02377	7.06189	7.09425	6.99515	7.11516	6.9974	6.90101	6.75136	6.78877	6.96761	6.91845	7.04039	7.13833	7.06729	6.9979	7.01693	7.12507	6.82427	6.8246	6.76916	6.90424	6.93806	6.94286	6.95764	6.91827	6.80705
Nup62	7.63093	7.39949	7.47419	7.57557	7.25152	7.2461	7.52978	7.58391	7.73462	7.92076	7.86542	7.6267	7.60727	7.65584	7.35276	7.43132	7.21026	7.17888	7.4962	7.59566	7.90724	7.76079	7.85973	7.69217	7.84245	7.62253	7.73232	7.42093	7.47419	7.495	7.18564	7.58391	7.69704	7.91724	7.54603	7.78585	7.69146	7.8392	7.55731	7.25846	7.14804	7.4101	7.22635	7.55387	7.94876	7.78249	7.69525	7.68606	7.63773
Xpnpep3	7.80764	7.6838	7.96099	7.83098	7.64628	7.90989	8.14831	8.18587	8.04965	8.1392	8.09234	7.88219	8.10851	7.93268	7.90027	7.69638	7.77055	7.94876	7.73639	8.31192	8.17302	8.29001	8.23293	8.02447	7.87647	7.80867	7.83057	7.78863	7.81134	7.88695	7.85195	8.14227	8.30771	8.08753	8.01554	8.09079	7.84362	7.83254	7.86244	7.78052	7.89215	8.04184	8.02657	8.23575	8.21936	8.09655	8.12307	7.94412	7.83666
LOC100046898	8.17208	8.03189	8.12177	7.92454	7.77055	7.82063	7.8786	7.97508	8.14277	8.18191	7.9624	8.11755	8.37011	8.14027	7.79612	7.65686	7.66448	7.76524	7.57152	8.00648	8.04792	8.11861	8.22587	7.99197	8.09958	8.16566	7.81867	7.84362	7.80469	7.91771	7.7266	7.97682	8.27458	8.23834	8.04744	8.35067	8.20777	8.2314	7.92935	7.98166	7.86581	8.02154	7.80951	8.39504	8.30464	8.2534	8.30825	8.20141	8.10278
Gpr146	7.29965	7.41402	7.59389	7.82743	7.91866	7.7085	7.64299	7.53885	7.17745	7.24475	7.2501	7.30345	7.44968	7.20176	7.85853	7.66248	7.89044	7.90362	7.76166	7.5921	7.59673	7.49321	7.56251	7.33269	7.486	7.23308	7.54713	7.85472	7.96718	7.86898	7.93579	7.50301	7.61447	7.43956	7.47564	7.57369	7.3627	7.33236	7.39697	7.57349	7.78812	7.78903	7.75273	7.58343	7.59357	7.33094	7.26438	7.46527	7.41679
Gpr97	6.7351	6.80122	6.78672	6.78329	6.75589	6.71396	6.74349	6.72989	6.69015	6.70116	6.68384	6.73362	6.72034	6.77329	6.81604	6.7761	6.77774	6.74291	6.80864	6.70657	6.65674	6.67574	6.72989	6.74587	6.7687	6.74769	6.77213	6.76912	6.76387	6.68956	6.71057	6.6237	6.67995	6.67061	6.67286	6.68341	6.80732	6.80343	6.82937	6.80993	6.80612	6.80924	6.78275	6.79555	6.69761	6.67809	6.71823	6.7584	6.72215
Rgs16	6.75309	6.7704	7.00381	7.07644	9.19952	8.64832	8.82574	7.25201	7.27738	7.17888	7.17631	6.82241	6.71274	6.78357	7.0717	8.54567	9.64471	9.30959	6.89176	7.53522	6.98931	6.63774	6.79209	6.73917	6.72186	7.28245	6.88937	7.24544	9.56089	9.11812	9.01457	7.86324	6.86393	6.98117	6.73746	6.93949	6.72606	6.745	6.85121	6.86916	7.01082	7.76003	7.8532	6.81645	6.67375	6.7718	6.64562	6.66132	6.74667
Psma5	11.1228	11.2558	11.271	11.4546	11.3247	11.1774	11.1024	10.979	10.8928	10.7404	10.9646	11.1024	11.2635	11.1728	11.1843	11.3477	11.2753	11.2591	11.2052	11.0782	10.7018	11.1951	10.9387	11.1596	11.1489	11.1024	11.126	11.1062	11.2153	11.2052	11.2591	10.9225	10.7277	10.735	10.7967	10.8484	11.3943	11.4025	11.4247	11.3745	11.5608	11.4546	11.2964	11.0484	11.014	11.0814	11.2488	11.3517	11.4113
Tubgcp2	7.18176	7.34093	7.39769	7.58032	7.42174	7.48695	7.32335	7.24712	7.08805	7.06789	7.08789	7.20101	7.23423	7.32335	7.42319	7.33085	7.41767	7.46672	7.33221	7.31258	6.95145	6.96297	7.1931	7.1887	7.40386	7.28755	7.40492	7.48848	7.5138	7.38093	7.53003	7.26472	7.17297	7.18445	7.37867	7.38479	7.33492	7.44951	7.36826	7.47046	7.55923	7.4754	7.55582	7.52066	7.32635	7.24415	7.32606	7.34331	7.39297
2310044G17Rik	7.78089	7.6453	7.59478	7.94876	7.59087	7.70135	8.08396	8.25214	8.01834	7.94592	7.92765	7.66816	7.80552	7.58067	7.50406	7.55644	7.48914	7.59386	8.13364	8.16479	8.04233	7.96375	7.82642	7.64628	7.68214	7.61089	7.64565	7.55487	7.56933	7.92634	7.77019	8.20196	8.03015	8.01598	7.58932	7.7169	7.93393	7.73157	7.57842	7.62307	7.66478	7.91028	8.09803	8.32397	8.22483	8.03325	7.79187	7.85643	8.00389
Ovca2	7.91683	7.85389	8.00648	7.91144	7.65344	7.60049	7.72859	7.73866	7.77246	7.96748	7.81292	7.90605	8.09897	7.97992	7.73712	7.85006	7.6393	7.58739	7.75242	7.63959	7.80116	7.98769	8.22748	8.02154	7.91238	7.82434	7.90072	7.64169	7.52559	7.67236	7.55952	7.67376	7.87101	7.90522	7.858	7.86207	8.07812	8.09234	7.83341	7.85643	7.67448	7.79371	7.6886	7.85686	7.89215	8.00389	7.91943	7.89167	8.03603
D17Wsu104e	8.66645	8.64027	8.78523	8.32397	8.14622	8.18705	8.19825	8.36647	8.42396	8.44934	8.40781	8.55186	8.67508	8.54926	8.44615	8.37903	8.37192	8.2309	8.12177	8.35793	8.43235	8.5925	8.45147	8.43118	8.51442	8.68372	8.5124	8.43591	8.46977	8.37839	8.19652	8.20346	8.56717	8.39937	8.61637	8.76128	8.30127	8.44349	8.40505	8.26733	8.35739	8.46914	8.19454	8.19495	8.32713	8.37839	8.3065	8.33143	8.39747
Col27a1	6.808	6.78093	6.76136	6.7392	6.72827	6.80597	6.82474	6.90674	6.96044	6.92636	6.86051	6.951	6.82364	6.82503	6.81023	6.71523	6.73949	6.78387	6.69027	6.86384	7.01461	7.10205	6.79613	6.93073	6.86933	6.7995	6.73799	6.74776	6.68918	6.68292	6.74633	6.80327	6.96108	7.04226	7.03047	6.73501	6.85901	6.81126	6.82886	6.78145	6.77598	6.72881	6.87991	6.83545	7.0075	7.22659	6.97491	6.86727	6.97477
Rnase4	11.249	11.1149	11.8466	11.5603	11.7585	11.9982	11.9866	11.8079	11.7564	11.5512	11.7695	10.9762	11.608	11.7166	11.6512	11.7248	11.7821	11.9553	12.7474	12.0974	11.8595	11.8488	11.5231	11.7145	11.2867	11.3293	11.4922	11.6028	11.9907	11.9575	12.0478	12.0335	11.736	11.5831	11.372	11.2212	11.5825	11.507	11.8656	11.742	12.1104	12.1938	11.8434	12.0256	11.9748	11.7692	11.7784	11.6456	11.6588
Abtb1	7.37075	7.38794	7.5231	7.48227	7.51501	7.52179	7.50406	7.35715	7.47244	7.1389	7.31345	7.22126	7.2927	7.47419	7.58476	7.55021	7.59386	7.62117	7.34119	7.4793	7.25824	7.31973	7.25243	7.31814	7.50514	7.44348	7.66615	7.59628	7.62223	7.70208	7.80506	7.37867	7.40274	7.328	7.41379	7.27012	7.51352	7.4463	7.51101	7.4606	7.51472	7.45856	7.53492	7.43367	7.34249	7.2551	7.2781	7.48379	7.52887
Frap1	6.99369	6.91624	6.92222	7.06595	7.06051	7.0514	7.03971	6.99581	6.88108	6.83647	6.9114	6.886	6.99505	6.95943	7.10006	7.06534	7.14568	7.14101	7.14842	7.02982	6.95643	6.95557	7.02979	6.94526	6.95824	6.99245	6.97419	7.09499	7.13816	7.11599	7.10892	7.02411	6.95098	6.98218	6.95463	6.93117	6.99662	6.96445	6.9919	6.99854	7.11386	7.06015	7.08929	7.10441	6.91923	6.94567	6.92081	6.99132	6.98482
Rdh20	7.20167	7.26017	7.21118	7.12167	7.06452	6.9805	6.94422	7.01593	7.02143	7.2321	7.19082	7.27702	7.23709	7.2312	7.21445	7.22099	7.08938	7.01916	6.76239	6.98147	7.14515	7.2496	6.95582	7.24751	7.43839	7.32739	7.39752	7.22347	7.1024	7.07139	7.05877	6.9572	7.16763	7.24307	7.31704	7.26173	6.96615	7.00354	6.92605	6.92874	6.94358	6.87178	6.84569	6.77357	6.94199	6.9997	7.01465	7.05194	6.94494
Dgat2	11.4766	11.6191	11.5794	11.1062	11.9381	11.8097	11.9797	11.7268	11.848	12.0187	11.8999	11.5457	11.1987	11.4283	11.12	11.2591	11.565	11.7906	11.6917	11.8293	11.8775	11.5257	11.848	11.312	11.1024	11.1878	11.12	11.3208	11.7906	11.7696	11.6969	12.0393	11.8775	11.8896	11.7097	11.5696	10.9415	10.874	11.0106	11.1558	11.3331	11.3985	11.661	12.0258	11.5257	11.5257	11.3477	11.2052	10.8348
Loxl1	7.01478	7.14137	6.93479	7.20412	6.984	7.0198	6.83884	6.87792	6.84594	6.81194	6.98971	7.05592	6.99542	7.04462	7.08636	7.10219	7.01197	6.91979	6.97992	6.81708	6.87487	6.91792	6.88432	6.90331	6.98241	7.23105	7.08618	7.16932	7.18485	6.9199	7.06101	6.86086	6.80552	6.87208	6.99662	7.02041	6.99139	7.0117	6.87053	6.90305	6.9835	6.92604	6.83105	6.88823	6.72209	6.82142	6.94375	6.89665	7.05402
2009-09-01	7.53033	7.82483	7.72179	7.29347	7.31054	7.1988	7.23187	7.03047	7.31403	7.62802	7.67857	7.67012	7.43895	7.447	7.51819	7.31953	7.17014	7.24712	7.01183	7.05698	7.46911	7.34575	7.46672	7.37411	7.32555	7.51901	7.46884	7.43132	7.27033	7.16729	6.94742	6.95065	7.3486	7.5084	7.70943	7.66816	7.12328	7.59452	7.52591	7.23105	7.36157	7.15403	7.06205	7.17452	7.26779	7.56372	7.6369	7.43784	7.36731
Parp16	7.11535	7.19108	7.11672	6.99502	6.94075	7.16006	7.01444	6.99076	7.20002	7.25201	7.46822	7.24212	7.22789	7.212	7.12262	7.08789	7.0741	7.1419	7.17631	7.31403	7.2947	7.4235	7.51874	7.50869	7.10829	7.31933	7.18007	7.05118	7.00853	7.06715	7.06161	7.03651	7.29588	7.45001	7.36304	7.28439	7.21744	7.28295	7.20585	7.06851	7.14629	7.20225	7.06118	7.21719	7.18501	7.32749	7.58133	7.25082	7.34119
Pes1	7.6506	7.45943	7.77961	7.4162	7.14257	7.11122	7.28881	7.45513	7.51195	7.65903	7.52209	7.75205	7.8024	7.44077	7.31503	7.4739	7.09489	7.12011	7.53897	7.39661	7.80837	7.72796	7.76781	7.50062	7.48287	7.42232	7.5912	7.17612	7.11178	7.18176	7.20797	7.35349	7.89308	7.72627	7.70632	7.6868	7.7272	7.66197	7.63482	7.50033	7.43751	7.33031	7.30631	7.66224	7.8043	7.84619	7.45943	7.66748	7.69376
Ppargc1b	7.40417	7.57776	7.90894	7.55305	8.33017	8.0469	7.95358	7.51592	7.52243	7.56673	7.62404	7.37798	7.50144	7.53151	7.6154	8.02154	8.4905	8.15143	7.38583	7.62253	7.50432	7.54479	7.39928	7.4358	7.07934	7.47018	7.60337	7.94737	8.31783	8.32282	8.1576	7.6489	7.53461	7.47128	7.39876	7.57182	7.30536	7.32952	7.49373	7.59657	7.91144	7.82104	8.21152	7.63482	7.26413	7.35001	7.36545	7.14275	7.34682
St3gal1	7.2507	7.15254	7.24674	7.10843	6.92451	6.96242	6.91252	7.06402	7.25537	7.24768	7.29402	7.36727	7.26194	7.24826	7.25031	7.19968	7.00164	7.00896	6.97058	7.10991	7.24078	7.11261	7.2127	7.22434	7.28983	7.37366	7.4162	7.15932	7.13481	7.08993	6.98872	7.13497	7.19777	7.1325	7.16139	7.29743	7.05764	7.22959	7.10619	7.05213	7.01701	7.02686	6.92217	6.92066	7.19055	7.14631	7.20211	7.16319	7.07788
Psmb10	8.71307	8.65231	8.57135	8.88273	8.999	8.87427	8.94111	8.77742	8.76279	8.61228	8.32623	8.51606	8.50019	8.4658	8.5412	8.50444	8.7648	8.75926	9.23566	8.8943	8.8388	8.7185	8.44121	8.5307	8.62318	8.56952	8.57809	8.65512	8.84689	8.8602	9.04229	8.97713	8.94018	8.94254	8.75033	8.52101	8.32276	8.34431	8.15167	8.39123	8.7141	8.66694	8.68099	8.59966	8.60291	8.50121	8.42028	8.36853	8.46353
Ppl	6.9747	6.84889	6.77761	6.80227	6.86759	6.99662	7.0168	7.09504	7.0114	7.02566	7.06593	6.97889	6.88622	6.76997	6.8495	6.81166	6.90831	6.88947	6.97832	6.98296	7.17349	6.88664	7.07714	6.81221	6.8148	6.78194	6.73118	6.81737	7.02512	6.97568	6.91081	7.10349	7.14036	6.97806	6.82921	6.90432	6.86862	6.83779	6.86425	6.90307	6.86013	6.83	7.02949	7.13748	6.95139	6.90492	6.8631	6.8336	6.84166
Cmtm8	9.37862	9.56419	9.56763	9.72595	9.95907	9.76123	9.49094	9.19468	9.05879	9.18178	9.47147	9.43642	9.47509	9.40725	9.76027	9.64334	9.81977	9.71626	9.33645	9.42496	9.12899	9.30333	9.38584	9.49705	9.54325	9.54049	9.34809	9.81494	9.97633	9.70185	9.66244	9.36016	9.17314	9.29693	9.45516	9.44158	9.47882	9.2633	9.50961	9.47146	9.77025	9.58539	9.83465	9.47872	9.00717	9.24191	9.39981	9.2284	9.38854
Prrc1	8.1529	8.14227	8.22118	8.63939	8.36232	8.52808	8.64091	8.37778	8.2757	7.83834	8.00389	8.00891	8.49853	8.50087	8.63062	8.7426	8.6205	8.54492	8.42268	8.41129	8.23515	8.41914	7.81134	8.0169	8.3325	8.58215	8.55186	8.54056	8.80162	8.67644	9.06172	8.38656	8.27349	8.19652	8.01877	8.14174	8.35793	8.44735	8.4372	8.49117	8.56158	8.6086	8.58893	8.35183	8.12862	8.04357	7.94271	8.07565	8.50348
Gtf2h1	7.65252	7.65771	7.58641	7.80464	7.78494	7.74618	7.89891	7.89999	7.79691	7.84455	7.77323	7.68806	7.75401	7.62458	7.63279	7.61959	7.77902	7.81177	7.89732	7.94839	7.7696	7.86912	7.87535	7.73555	7.74709	7.7548	7.65407	7.70376	7.74151	7.86136	7.91226	8.00845	7.72368	7.7931	7.71512	7.63025	7.7629	7.69921	7.66267	7.68316	7.6998	7.84581	7.83451	7.87008	7.92366	7.7474	7.75142	7.72884	7.86783
Peci	8.90459	8.52682	8.87362	8.86434	9.67327	9.84551	9.91506	9.25078	9.53932	9.43753	9.04381	8.79196	8.51315	9.14315	9.69522	9.27076	9.35556	9.67966	9.83902	9.57273	9.24599	9.03166	8.92412	9.03873	8.78844	8.67121	8.79965	9.35862	9.23406	9.52051	9.21925	9.45945	9.65187	9.3182	9.11587	9.10641	9.49877	9.27775	9.7251	9.49625	9.47998	9.71343	9.58807	9.93737	9.92251	9.80489	9.64589	9.52295	9.1817
Adora1	6.79556	6.77871	6.8088	6.8968	7.03331	6.97454	6.90429	6.87094	6.88537	6.8121	6.8234	6.81502	6.77486	6.87476	6.93534	6.95284	7.00138	7.06505	6.96805	6.87981	6.79498	6.88163	6.92418	6.84255	6.80894	6.81939	6.80771	6.9589	7.03326	6.99243	6.94601	6.86222	6.91851	6.86337	6.81842	6.81461	6.71652	6.79489	6.90843	6.91945	6.97783	6.93303	6.9849	7.14732	6.85561	6.80519	6.85712	6.76441	6.85243
Gusb	7.47536	7.40525	7.31254	7.34723	7.28521	7.36886	7.37594	7.45465	7.46192	7.50781	7.52015	7.54615	7.41824	7.37614	7.28775	7.26368	7.30224	7.36905	7.38447	7.38939	7.52275	7.43665	7.40719	7.39959	7.44892	7.43284	7.45746	7.34742	7.28284	7.42252	7.47793	7.40312	7.47219	7.48638	7.45566	7.49129	7.33189	7.37703	7.28698	7.31551	7.33383	7.29344	7.35035	7.33336	7.34046	7.33155	7.4077	7.39703	7.40303
Ubqln4	7.34813	7.25082	7.35622	7.23289	7.15267	7.18849	7.26565	7.31973	7.41596	7.65686	7.4627	7.30151	7.48536	7.34119	7.24212	7.19833	7.23168	7.20373	7.19034	7.46884	7.46765	7.6796	7.71122	7.3821	7.27197	7.28542	7.22282	7.24315	7.17767	7.25798	7.17538	7.50062	7.64462	7.48801	7.46293	7.22659	7.23851	7.26038	7.20267	7.2277	7.11793	7.10465	7.22523	7.40807	7.36329	7.30023	7.37305	7.31915	7.27219
Ppp1r3c	11.7696	10.5254	10.9646	10.3864	10.3677	8.86888	10.8454	10.4484	10.1583	10.9123	11.2017	11.433	10.6445	11.1362	9.65342	10.0894	10.0092	8.9567	8.20826	9.48114	9.47874	9.82807	10.3725	11.3709	11.6403	10.9739	10.6721	9.76238	9.9499	9.04785	9.17484	9.35862	9.32317	10.3495	10.272	11.1807	11.3076	11.12	9.97647	9.51499	9.16718	8.68717	8.47035	8.6388	9.17418	10.5785	10.677	10.7197	11.0219
Evi5	9.65606	9.66784	9.70784	9.702	9.59672	9.36596	9.12384	9.08738	9.08531	9.3022	9.71631	9.57756	9.41124	9.26968	9.52531	9.51765	9.27537	9.1451	9.15234	8.92412	8.58368	9.2677	9.5448	9.41609	9.45237	9.46298	9.49403	9.64471	9.50414	9.21697	9.19317	8.86888	8.85477	9.05361	9.35556	9.48114	9.55026	9.5027	9.55306	9.49877	9.50685	9.25447	9.44582	9.06172	8.98624	9.23186	9.49251	9.3707	9.64048
Nedd4l	8.53981	8.53925	8.61437	8.26106	7.92935	7.74861	7.66644	8.00012	8.63206	8.55059	8.87545	8.6094	8.64294	8.42785	8.44671	8.41731	7.88901	7.39632	8.23239	7.83341	8.5498	8.50283	8.33468	8.51315	8.22535	8.86434	8.36706	8.46785	7.847	7.5084	7.78173	7.85389	8.5124	8.31418	8.56158	8.36397	8.53719	8.73177	8.45807	8.21534	7.75459	7.47738	7.74385	8.07903	8.24568	8.39937	8.43969	8.55887	8.72892
Flcn	7.24604	7.35332	7.40304	7.52585	7.97606	7.73221	7.54952	7.32554	7.30259	7.34264	7.38994	7.30985	7.08531	7.32416	7.68248	7.60862	8.00675	7.68138	7.73722	7.28768	7.23376	7.19399	7.41627	7.33146	7.22229	7.40916	7.42392	7.78057	7.92091	7.45306	7.62043	7.27161	7.12209	7.24678	7.34478	7.30243	7.1769	7.29427	7.50049	7.5141	7.62247	7.49706	7.48078	7.19298	7.23379	7.11352	7.29366	7.30002	7.38277
AI316807	8.6829	8.75475	8.65909	9.0575	8.92994	8.92076	9.00049	8.72808	8.61224	8.45147	8.4926	8.71918	8.90568	8.65982	8.81223	8.77825	8.92281	9.00191	9.11812	8.70182	8.76128	8.52808	8.49853	8.58755	8.74803	8.61437	8.87255	8.90745	9.04883	9.07374	9.23797	8.83688	8.52049	8.6086	8.70649	8.69295	8.9845	8.72646	8.95971	9.02621	9.0575	8.82476	9.14636	8.78014	8.74337	8.74803	8.5925	8.83339	8.9761
N6amt1	7.19402	7.30033	7.16703	7.37749	7.41906	7.29207	7.3723	7.3216	7.10159	7.16723	7.09107	7.23391	7.15932	7.31687	7.37574	7.41137	7.45371	7.41216	7.32853	7.29511	7.10931	7.15644	7.27212	7.25122	7.21786	7.22902	7.21793	7.33329	7.40452	7.47517	7.37648	7.29683	7.0147	7.17325	7.18131	7.19653	7.25537	7.28634	7.37584	7.48306	7.38244	7.32927	7.32097	7.24463	7.17916	7.21009	7.17356	7.21981	7.22258
Inhbc	8.09604	7.91896	8.34696	7.76781	7.68929	7.91414	7.93393	7.96338	8.35616	8.32166	8.28954	8.46977	8.55967	8.39571	7.97471	8.11659	7.84917	7.75894	7.74047	8.13664	8.10655	8.47154	8.43347	8.07516	8.28169	8.14478	8.12972	8.08609	7.97144	7.99435	7.98076	8.12128	8.66286	8.55735	8.6235	8.65825	7.91724	8.0539	8.04315	7.78986	7.90989	7.90809	7.96099	8.20777	8.02447	8.12862	8.34754	8.32585	8.14076
Ppm1l	7.34682	7.16495	7.21805	7.16634	7.15461	7.19336	7.18858	7.17528	7.31065	7.42678	7.47668	7.27869	7.1966	7.1266	7.17408	7.22503	7.10902	7.10316	7.40407	7.22747	7.41913	7.38885	7.54267	7.21476	7.2164	7.20136	7.1332	7.21751	7.17413	7.14644	7.19843	7.18501	7.40322	7.45943	7.40916	7.38525	7.21752	7.2279	7.17667	7.19393	7.14196	7.15198	7.30055	7.26208	7.45309	7.37671	7.41078	7.22702	7.21894
Gm114	7.42086	7.33741	7.42553	7.50176	7.6467	7.62589	7.71865	7.57139	7.40212	7.32909	7.46702	7.34687	7.49976	7.41522	7.5183	7.41944	7.61129	7.58193	7.81199	7.59962	7.43903	7.43288	7.49897	7.42664	7.47351	7.47475	7.43909	7.52721	7.60729	7.6082	7.80115	7.6473	7.44062	7.41784	7.39766	7.31814	7.46221	7.38579	7.48362	7.46697	7.44024	7.50366	7.61466	7.5888	7.43753	7.42363	7.3745	7.40747	7.44207
Enpp2	8.68717	8.23834	8.25773	8.51379	8.90459	9.02712	9.26863	8.95257	9.01881	9.17686	8.89934	8.62662	8.52049	8.79112	8.90035	8.78844	9.29702	9.19198	9.04183	9.20608	9.18271	8.90384	9.35089	8.87926	8.82091	8.6658	8.5925	8.69534	9.09725	9.24599	9.06943	9.35684	9.30959	9.29702	8.88483	8.70341	8.7588	8.35739	8.74803	8.80432	8.52116	8.55639	8.74337	9.1805	9.00305	8.92281	8.62662	8.47223	8.37903
Fundc1	7.20471	7.16485	7.11626	7.11354	7.01797	6.99184	7.01744	7.05848	7.15917	7.16301	7.15376	7.20621	7.12253	7.1136	7.06423	7.07266	6.99883	6.95895	7.03099	7.0762	7.08326	7.16268	7.10579	7.10137	7.09274	7.17892	7.07998	6.98432	6.96542	6.96484	6.9986	7.02509	7.06799	7.1061	7.1289	7.02592	7.05619	7.20419	7.05257	7.0237	6.96016	6.9925	6.99343	7.07938	7.08158	7.0998	7.1227	7.03989	7.04799
Ivns1abp	7.57085	7.58701	7.35928	7.45564	7.65709	7.79662	8.14492	8.36401	8.11279	7.94503	8.17328	7.58054	7.61967	7.57723	7.42506	7.50896	7.636	7.62591	7.88096	8.27505	8.04264	7.89306	7.55099	7.75368	7.48956	7.71401	7.49287	7.20767	7.46014	7.82587	7.8929	8.35795	7.66798	7.81674	7.55738	7.32498	7.6757	7.71504	7.48773	7.55789	7.5285	7.65515	7.79268	7.58602	7.67372	7.65924	7.64894	7.61212	7.63245
D0H4S114	8.87255	8.80162	9.35556	8.77555	8.85219	9.25447	10.8823	10.84	10.1084	9.56217	8.53433	9.47162	8.97516	8.65494	8.55562	8.29353	8.71351	9.27775	9.10225	10.7526	10.1226	9.85167	9.941	8.8439	8.83872	8.70948	9.26863	8.36066	8.16522	9.71631	10.0762	10.7081	9.99193	9.62171	9.4557	9.39137	8.88875	9.28356	8.40172	8.60638	9.31496	10.199	9.9241	9.6333	10.8652	10.12	8.78364	9.28472	9.12384
Sec14l2	9.19198	8.79283	8.66812	8.55967	8.68944	8.71596	8.4747	8.36232	8.59896	8.68054	8.48866	8.86696	8.78262	9.08825	9.2368	8.91299	8.82674	8.75645	8.46914	8.27616	8.45215	8.51442	8.94108	9.04685	9.11587	9.05561	9.02815	9.07058	8.64027	8.55967	8.38656	8.4366	8.63527	9.01022	8.97714	9.26011	9.31496	8.9905	9.17792	9.1578	8.62577	8.61362	8.34391	8.80631	8.83872	9.03048	8.87076	9.11288	8.77927
Thnsl2	7.92569	8.20879	8.11308	8.28851	8.25874	8.18913	8.08782	8.1342	7.90754	7.74134	7.63846	7.89581	8.01685	7.99168	8.07891	8.1009	8.17675	8.20195	7.85389	8.09569	7.96045	7.8701	7.71706	7.75748	8.10043	8.15417	8.16184	8.27009	8.2956	8.2196	8.21661	8.04546	7.99472	8.06441	8.03244	8.05503	8.21397	8.357	8.06385	8.22264	8.38198	8.16736	8.33142	7.91435	7.98163	8.02306	7.95059	8.06868	8.21327
Epm2aip1	7.0837	6.96452	6.91294	6.9335	6.96214	6.90516	6.90712	6.9556	7.02927	7.13119	7.02958	7.07682	6.99102	6.96837	6.92132	6.91428	6.90362	6.83693	6.99333	6.89652	6.94265	6.96757	7.07118	7.04713	6.99518	6.8809	6.99614	6.88149	6.81538	6.82022	6.76511	6.92242	7.04433	7.09858	7.02247	7.01182	7.00984	7.01267	7.01382	7.02306	6.84809	6.84152	6.85735	7.05936	7.15531	7.17393	7.0044	6.96262	6.88838
Chchd4	7.42319	7.2783	7.30174	7.29146	7.39116	7.46854	7.75205	7.73787	7.7153	7.53522	7.47333	7.35127	7.35393	7.31426	7.22216	7.18464	7.35849	7.52735	7.25534	7.78475	7.60426	7.50144	7.53769	7.42492	7.37194	7.38507	7.40989	7.20331	7.29938	7.45974	7.46884	7.77961	7.69564	7.44727	7.30244	7.36463	7.50985	7.48564	7.33415	7.2756	7.26335	7.4162	7.33666	7.83615	7.84661	7.56457	7.42402	7.55244	7.44756
Stx8	7.56776	7.67455	7.57744	7.678	7.70635	7.7104	7.72549	7.68861	7.61593	7.51272	7.44395	7.56747	7.60447	7.5974	7.67459	7.71196	7.70742	7.70754	7.73421	7.70743	7.6964	7.58454	7.42004	7.65832	7.65046	7.5644	7.64422	7.62766	7.68732	7.79413	7.7797	7.77237	7.61317	7.52257	7.57723	7.56951	7.57131	7.66021	7.65854	7.73548	7.69984	7.68121	7.73864	7.60147	7.68155	7.63051	7.58421	7.576	7.55042
Repin1	7.94158	8.08036	7.84908	7.83358	7.76591	7.56729	7.51546	7.62378	7.8567	7.83324	8.06094	7.92516	7.86916	7.98698	7.9923	8.0138	7.85297	7.7198	7.4937	7.77511	7.93158	8.12258	7.99964	8.12674	7.9614	8.03819	8.02118	7.88409	7.84557	7.60691	7.68006	7.78982	7.87114	7.90268	8.04755	7.86757	7.97508	8.01779	7.95129	7.82331	7.7597	7.71329	7.5058	7.7933	7.83237	7.83578	7.81976	8.02904	8.08587
Nme7	6.83716	6.76829	6.84581	6.88078	6.95278	6.88136	6.85376	6.83996	6.756	6.74751	6.75395	6.74703	6.86446	6.90597	6.90835	6.85086	6.89576	6.89641	6.99281	6.83182	6.74435	6.7667	6.76208	6.84352	6.83419	6.82674	6.84947	6.89624	6.92449	6.86961	6.87623	6.80197	6.76231	6.7463	6.8131	6.82175	6.83256	6.79091	6.82536	6.84308	6.90946	6.86817	6.86295	6.78024	6.75961	6.73198	6.7767	6.81192	6.75335
Cdca7	7.01881	6.89596	6.91946	6.93806	6.91074	6.87724	6.96424	7.07391	7.14611	7.17088	7.121	7.03521	7.05641	6.96217	6.92022	6.95718	6.99316	7.03187	7.08033	7.18041	7.30466	7.37818	7.29105	7.17354	7.0239	6.99502	6.98427	6.96271	6.91792	6.92011	6.89573	7.24003	7.12626	7.24045	6.93038	7.0525	7.06528	6.98317	6.82567	6.91352	6.88111	6.92733	6.8629	7.02099	7.18241	7.19833	6.99087	7.0467	7.09913
Obrgrp	7.86766	7.94271	8.12307	8.11984	8.04398	7.97471	7.87006	7.74689	7.66136	7.51874	7.61663	7.92634	7.83615	7.6629	8.09848	8.06938	7.92935	8.03711	8.41027	7.83184	7.6637	7.56115	7.79479	7.84163	7.8039	7.8043	7.88219	8.02247	8.10898	7.98814	7.84787	7.79334	7.52365	7.46293	7.64921	7.69945	7.74238	7.80075	7.75504	7.83666	7.95774	7.96375	7.88995	7.82191	7.58512	7.57911	7.83709	7.70736	7.86581
Srebf1	7.64848	7.58151	7.0346	7.00535	7.22423	7.21504	7.26948	7.27517	7.60766	7.58739	7.38474	7.548	7.43165	7.25844	6.88353	7.00414	7.1329	7.24033	7.00162	7.33779	7.40214	7.43371	7.4242	7.27947	7.29842	7.35295	7.03691	7.18852	7.12832	7.23667	7.19272	7.4888	7.7024	7.66238	7.60273	7.47307	7.15177	7.1612	7.05876	7.20587	7.08463	7.13492	7.32106	7.30047	7.17847	7.34199	7.32781	7.17249	7.07568
Trp53	7.35055	7.31	7.33715	7.51986	7.32685	7.2478	7.26012	7.29674	7.14543	7.20773	7.13137	7.35276	7.27335	7.35895	7.36463	7.41146	7.35441	7.30536	7.16078	7.2152	7.164	7.24585	7.18564	7.37194	7.25735	7.32053	7.48801	7.39144	7.21165	7.22789	7.23646	7.20126	7.04908	7.1659	7.19626	7.34952	7.31953	7.30272	7.28016	7.23744	7.22282	7.1905	7.12028	7.16788	7.20839	7.26038	7.23983	7.2482	7.38869
Carhsp1	8.61066	8.79594	8.55562	8.67722	8.70341	8.6374	8.51379	8.26048	8.21367	8.34645	8.50896	8.32166	8.38216	8.54567	8.39504	8.6829	8.49201	8.59685	8.39632	8.32527	8.08753	8.37716	8.35248	8.29051	8.44027	8.71434	8.55059	8.92799	8.73578	8.67361	8.61507	8.42208	8.28274	8.30945	8.30586	8.5162	8.40308	8.26106	8.60228	8.58132	8.7977	8.6651	8.80162	8.6235	8.33983	8.17812	8.43291	8.42785	8.31846
Pea15	7.47569	7.54545	7.59505	7.38739	7.27127	7.26283	7.16496	7.17146	7.20922	7.31345	7.30126	7.55866	7.39691	7.30418	7.37937	7.42736	7.36463	7.36278	7.31705	7.15252	7.2781	7.30977	7.42869	7.41117	7.36625	7.38065	7.51257	7.4372	7.35601	7.30562	7.20456	7.10185	7.28153	7.23532	7.28542	7.28683	7.32685	7.37358	7.4109	7.328	7.33639	7.20288	7.31476	7.15146	7.22349	7.12162	7.39091	7.30073	7.32903
Dmap1	7.51472	7.52559	7.54363	7.60237	7.47445	7.36435	7.33127	7.31143	7.30126	7.27335	7.31077	7.41596	7.50094	7.4549	7.48995	7.59748	7.58331	7.35791	7.31503	7.27535	7.40699	7.46993	7.43444	7.33953	7.48227	7.45592	7.60112	7.59051	7.55211	7.37305	7.39355	7.17912	7.34952	7.43161	7.49586	7.44048	7.41379	7.50604	7.45562	7.45913	7.50922	7.42928	7.50235	7.20395	7.26565	7.33927	7.40539	7.44481	7.40417
Arhgap18	7.07758	7.11347	7.19147	7.18284	7.19773	7.16812	7.07819	7.00722	6.91589	6.98907	7.03133	7.17281	7.10685	7.05204	7.16236	7.20245	7.19469	7.03091	7.14611	6.94751	6.89596	6.8201	7.14666	7.09232	7.1065	7.11826	7.1689	7.35468	7.04025	7.10144	7.00032	6.92481	6.95013	6.98808	7.00696	7.07346	7.00607	6.9661	7.23001	7.1075	7.18024	7.15818	7.14543	7.16812	6.86393	6.94075	7.04939	6.94307	6.91771
Gale	7.16427	7.47783	7.14119	6.90684	6.79553	6.81913	6.7842	6.91465	7.05462	7.16036	6.89292	7.39691	7.42134	7.43599	7.23533	7.34513	6.90255	6.82249	6.72296	7.01001	7.28421	7.31396	7.07559	7.21156	7.1643	7.27477	7.20432	7.01769	6.96059	6.78289	6.84255	6.9856	7.18508	7.31876	7.37925	7.2691	7.26063	7.65536	7.37873	7.42113	7.17749	6.92772	6.82718	6.97028	7.08265	7.43628	7.29992	7.31001	7.34952
Lsm8	7.49561	7.76866	7.67663	7.70174	7.9532	7.89858	7.85354	7.76866	7.59051	7.54947	7.63176	7.57911	7.57875	7.71498	7.91544	7.92858	7.85389	7.84492	7.79645	7.71933	7.57121	7.68178	7.66748	7.82434	7.66224	7.65484	7.82146	7.89345	7.84492	7.79645	7.7821	7.68214	7.40959	7.42573	7.55514	7.62541	7.74047	7.67206	7.7475	7.7902	7.89167	7.74238	7.75417	7.44789	7.50033	7.65787	7.59532	7.70135	7.57497
Osgep	7.96923	8.05007	7.97682	8.00607	7.86289	7.87259	7.7342	7.81791	7.7182	7.56427	7.77884	7.91683	8.01598	7.90384	8.14371	7.98673	8.03279	7.9479	7.8795	7.77439	7.7641	7.86244	7.64951	7.7472	7.97555	7.97378	8.08489	7.82678	8.00477	8.09449	8.04744	7.72033	7.6369	7.72829	7.78089	7.83098	8.10797	8.05448	8.002	8.17262	8.08662	8.02293	7.93645	7.70174	7.87216	7.80594	7.8532	7.91544	8.10019
Enpp5	8.28017	8.31192	8.3381	8.42903	8.6359	8.41914	8.30352	8.33198	7.80313	8.04075	7.99818	8.12026	8.34875	8.33076	8.38027	8.38336	8.58649	8.62188	8.42458	8.26835	8.01467	8.28904	8.11545	8.54853	8.45215	8.33076	8.58957	8.58215	8.58649	8.61974	8.52287	8.35183	8.0469	7.89308	8.12972	8.28065	8.28115	8.13619	8.33198	8.40836	8.48866	8.54709	8.52493	8.23735	8.01516	7.94313	8.15242	8.13619	8.20826
2810405K02Rik	7.70022	7.78318	7.27127	7.33539	7.19606	7.16788	7.19167	7.29375	7.46822	7.57944	7.62223	7.66853	7.52179	7.33085	7.39327	7.28319	7.31118	7.24928	7.21678	7.26697	7.49279	7.21147	7.36329	7.58476	7.52706	7.53406	7.43921	7.36435	7.30418	7.36304	7.3772	7.28319	7.45801	7.49279	7.62802	7.60965	7.37124	7.42988	7.42492	7.29088	7.22874	7.27691	7.21786	7.21933	7.22415	7.55832	7.31953	7.39769	7.42688
Ankrd12	6.80293	6.7465	6.73158	6.72513	6.85166	6.87055	6.93182	6.86489	6.86514	6.84429	6.83541	6.74974	6.7968	6.77472	6.78433	6.78468	6.83667	6.90433	6.92599	6.87632	6.93032	6.98216	6.86698	6.80162	6.71824	6.74788	6.68825	6.78608	6.79346	6.83201	6.88054	6.87366	6.76912	6.81447	6.78507	6.7839	6.81055	6.75603	6.68489	6.77034	6.85124	6.83611	6.94027	6.91129	6.86479	6.74683	6.79225	6.85671	6.73674
AU022252	8.55639	8.49393	8.21102	8.38711	8.18191	8.06694	8.00796	8.01139	8.12918	8.30464	8.22118	8.2724	8.33931	8.33418	8.23785	8.49201	8.13559	7.97331	8.17872	8.04127	8.04536	8.13619	8.10019	8.20667	8.21475	8.40001	8.41365	8.42839	8.18646	8.1105	8.04965	7.98485	8.19127	8.27293	8.25652	8.27293	8.3714	8.32956	8.39504	8.36521	8.26274	8.20667	8.07459	8.07812	8.18191	8.3089	8.32527	8.27458	8.25934
Ppa1	12.0926	12.1195	12.1195	11.8941	11.6917	11.7023	11.6701	11.8584	11.9435	12.2957	12.0187	12.2421	12.0457	12.079	11.7773	11.9685	11.5167	11.4997	11.8293	11.7149	11.7097	11.9497	12.2957	12.0393	11.9327	11.7696	11.7963	11.6856	11.482	11.6191	11.3441	11.5846	11.9115	11.9115	11.9115	11.9497	11.8025	11.9435	11.9998	11.9929	11.884	11.9863	11.7773	12.2069	12.0457	12.1057	12.1268	11.9929	11.9497
Tor1aip1	7.63837	7.76944	7.79334	8.04398	7.92422	7.86846	8.0169	7.87348	7.50955	7.48429	7.7006	7.56398	7.73567	7.55359	7.86131	7.57974	7.96099	7.95685	8.00946	7.9317	7.40168	7.6163	7.51412	7.57776	7.73008	7.57911	7.6598	7.87432	7.98623	8.02154	7.97508	7.86661	7.50604	7.42232	7.54236	7.67928	7.63867	7.63381	7.6637	7.73462	7.84245	7.92041	7.83218	7.88337	7.60481	7.60049	7.63176	7.58512	7.53864
2310076L09Rik	7.55945	7.52375	7.55491	7.43773	7.16397	7.46237	7.84387	7.88317	8.05413	7.80665	7.98549	7.84824	7.73521	7.68482	7.53256	7.36787	7.24772	7.33338	7.19322	7.85652	8.01281	7.66766	7.65404	7.65774	7.45212	7.55391	7.65983	7.4178	7.38301	7.6149	7.49575	7.77562	7.97131	7.98011	7.83051	7.89564	7.8872	7.85226	7.84304	7.53754	7.32562	7.39961	7.50154	7.74476	7.90287	7.9016	7.95477	8.09555	8.00681
Tex2	8.14819	8.04594	8.11709	8.00948	8.04881	8.02413	7.92014	7.84532	7.86386	7.98611	8.0211	8.04269	7.95347	8.05321	8.00969	8.04261	7.96187	7.81121	7.83347	7.78194	7.64382	7.84246	7.93891	8.10073	8.00966	8.0095	8.04683	8.15537	7.92516	7.98372	7.87913	7.78274	7.88035	7.9563	7.98569	8.0991	8.07718	8.10397	8.11372	8.21123	7.99193	7.98102	7.92151	7.88558	7.95015	7.97323	7.98576	8.05033	8.10308
Tpi1	9.64221	9.63605	9.44981	9.41126	9.33515	9.38376	9.19688	9.40273	9.39522	9.51999	9.40511	9.6326	9.50864	9.45902	9.48592	9.51537	9.51727	9.35608	9.35424	9.34748	9.44852	9.43221	9.56157	9.58358	9.58067	9.54751	9.42889	9.48151	9.49128	9.39594	9.29425	9.3426	9.55502	9.56677	9.64296	9.60238	9.45855	9.44359	9.46622	9.52454	9.44444	9.4017	9.30696	9.53706	9.45052	9.56357	9.53197	9.51253	9.47633
C130074G19Rik	7.72796	7.68606	7.74689	7.91318	7.75795	7.61149	7.54639	7.51958	7.51592	7.51319	7.79219	7.62345	7.66551	7.77519	7.76631	7.84204	7.84163	7.72179	7.79219	7.43015	7.40089	7.53958	7.67271	7.58739	7.84451	7.83954	7.6853	7.90111	7.87984	7.90849	7.62701	7.4482	7.3657	7.59323	7.60696	7.73385	7.7733	7.59351	7.78089	7.71357	7.80189	7.72934	7.76944	7.60237	7.37305	7.4917	7.57743	7.54422	7.82146
Dyrk1b	6.97719	7.22785	7.21495	7.36222	7.37213	7.08328	7.04989	6.96223	6.93947	6.94268	7.11109	7.18993	7.09361	7.08781	7.43377	7.34466	7.43611	7.22159	7.09521	6.96279	6.94269	6.99887	7.06984	7.09269	7.14682	7.11944	7.15871	7.51264	7.42934	7.24606	7.26069	6.90805	6.93782	6.97488	7.19733	7.21755	7.14107	7.09483	7.25302	7.21959	7.35452	7.21951	7.23654	6.9905	6.89879	6.98548	7.09283	7.13575	7.27311
Eif2a	9.23303	9.33256	9.2473	9.4003	9.49746	9.37901	9.58248	9.48222	9.17792	9.07577	9.0252	9.17792	9.365	9.2473	9.3926	9.365	9.40858	9.43634	9.6333	9.36841	9.17931	9.35556	9.15031	9.21174	9.17484	9.35556	9.28706	9.36098	9.43397	9.35441	9.49513	9.46562	9.06539	9.04078	9.10953	9.00417	9.31065	9.29142	9.27314	9.55177	9.47402	9.36596	9.55816	9.26968	9.19749	9.03983	9.18271	9.16968	9.25207
Dbt	7.69396	7.68735	7.54833	7.55025	7.61655	7.54623	7.63757	7.65306	7.65447	7.71847	7.69954	7.67345	7.59929	7.6121	7.606	7.55655	7.52548	7.53946	7.55305	7.60633	7.69257	7.615	7.8145	7.64343	7.63255	7.65979	7.59612	7.59967	7.55147	7.54722	7.57197	7.63224	7.67775	7.71504	7.64047	7.62235	7.63496	7.62461	7.64575	7.5874	7.62446	7.67634	7.67655	7.68355	7.67833	7.69982	7.69215	7.65832	7.62709
9130011J15Rik	8.01639	8.002	7.90027	8.28274	8.19454	8.09449	8.10703	8.04035	7.72215	7.59748	7.81525	7.95531	8.0534	7.83021	7.98814	8.09492	8.17978	8.21367	8.23628	7.86244	7.86965	7.77055	7.8532	7.96149	7.96703	7.96465	8.08338	8.25551	8.31616	8.303	8.4372	8.07025	7.80276	7.84619	7.93854	7.88776	7.99865	8.00347	8.0056	8.23031	8.17152	8.26835	8.21658	8.00796	7.78396	7.83491	7.97331	8.04792	8.06015
Gja4	6.93141	7.1353	7.08452	7.2549	7.0831	7.69005	7.55896	7.29324	7.3317	7.05134	7.05371	7.18094	7.08967	7.05042	7.22659	7.13063	7.25534	7.33953	7.71357	7.45105	7.41795	7.16651	6.93995	7.12162	7.17033	7.06281	7.0339	7.28567	7.29909	7.60337	7.60016	7.27174	7.24389	7.13749	7.32476	7.06774	7.01915	7.05713	7.07697	7.11011	7.08045	7.23105	7.4413	7.39168	7.23338	7.02714	7.24737	7.17376	7.17949
Phf17	7.51729	7.35558	7.63283	7.6393	8.05679	7.79026	7.72168	7.57533	7.54216	7.58122	7.6558	7.48248	7.51246	7.55924	7.63382	7.85961	7.9657	7.80628	7.65821	7.57536	7.39234	7.47262	7.47376	7.52156	7.38404	7.47116	7.40186	7.75071	7.92779	7.78667	7.69822	7.53561	7.47677	7.43996	7.4108	7.47058	7.42476	7.49704	7.65873	7.7577	7.82599	7.79854	7.64796	7.55452	7.43679	7.45107	7.55698	7.39719	7.42138
EG624219	9.56445	8.29938	8.41129	8.36	7.83666	7.57245	8.61637	10.3815	10.659	10.3362	10.3069	10.6566	9.36987	8.19127	7.79932	8.17102	7.91238	7.47419	7.64951	10.4562	10.1028	9.76411	8.33307	9.90728	10.1638	8.63527	8.80432	7.79442	7.92159	7.86498	7.471	10.5706	10.1764	10.21	8.68127	9.39643	10.1543	8.94733	7.73275	7.47072	7.37194	7.76666	7.31732	10.0537	9.99193	10.3473	8.55967	8.99762	8.59685
Tbc1d25	7.01461	7.06296	7.01999	7.08361	6.85243	6.88557	6.93316	7.04488	7.04516	7.11347	7.07214	7.01251	7.09425	6.98277	6.84462	6.80693	6.8173	6.86821	6.90757	7.04389	7.13473	7.05179	7.20023	6.91845	7.10205	7.07477	6.95157	6.89724	6.85488	6.88889	6.85384	7.1181	7.13276	7.20309	7.08146	7.16339	7.01793	7.07464	6.97956	6.95226	6.8581	6.92941	6.88289	7.16339	7.16378	7.08452	7.01416	7.04835	7.01432
Ppat	7.06601	6.93886	6.96789	6.98303	7.24067	7.38614	7.41484	7.31586	7.05341	7.05577	6.96338	6.87526	7.16318	6.97175	6.86062	7.01738	7.23875	7.2866	7.23168	7.32729	7.21165	6.96864	7.0467	7.06851	6.91818	7.14204	6.98531	7.04713	7.21089	7.50144	7.45318	7.3515	7.09827	7.00044	6.9423	7.14084	7.07182	6.9646	7.00777	7.18501	7.03091	7.28825	7.35644	7.36203	7.15052	7.04376	7.03006	7.00225	6.98414
Pop5	9.77587	9.64409	9.84132	9.58823	9.64642	9.66482	9.70816	9.71139	9.86607	9.83135	9.78819	9.70025	9.71393	9.76227	9.61598	9.62175	9.50825	9.62851	9.51871	9.78444	9.87888	9.97497	9.86336	9.77055	9.81319	9.63975	9.63944	9.58718	9.57381	9.72962	9.70982	9.76409	10.0735	9.87055	9.80839	9.84069	9.76599	9.73763	9.73156	9.74849	9.70963	9.78008	9.77328	10.0412	10.0624	9.98669	9.95746	9.92672	9.79675
Arhgef19	8.3537	8.25066	8.38889	8.14478	7.96923	7.64823	7.58416	8.00691	8.20196	8.18259	8.39267	8.39504	8.21767	8.30771	8.12076	8.15814	7.84741	7.60268	7.49532	7.64859	8.33701	8.26563	8.57866	8.16566	7.99336	7.99056	8.42268	8.25601	7.85006	7.492	7.71498	7.73353	8.14679	8.25708	8.33583	8.18501	8.19177	8.24286	8.26733	8.32527	7.92332	7.75718	7.53461	8.12918	8.22238	8.2872	8.28017	8.34219	8.24845
Rab2a	10.5068	10.5706	10.7379	10.7453	10.6721	10.5706	10.62	10.4907	10.3495	10.4994	10.3362	10.5171	10.6472	10.5706	10.5382	10.6225	10.5513	10.6828	10.6847	10.4707	10.2571	10.5277	10.334	10.4907	10.4803	10.587	10.6828	10.6354	10.6299	10.659	10.7502	10.4341	10.3648	10.3815	10.4509	10.5431	10.5971	10.677	10.7502	10.7502	10.7197	10.8001	10.8623	10.7427	10.5488	10.4707	10.5277	10.659	10.6641
Clmn	7.21273	7.10825	7.36163	7.3746	7.43365	7.46783	7.53735	7.4831	7.36923	7.34573	7.41299	7.17014	7.27025	7.24584	7.26683	7.22402	7.40662	7.5281	7.42228	7.38298	7.37911	7.35251	7.31668	7.20826	7.3294	7.38917	7.21633	7.33986	7.55692	7.52607	7.54156	7.47319	7.51282	7.39485	7.31311	7.41745	7.40745	7.31243	7.25263	7.33843	7.48153	7.49268	7.66221	7.61154	7.44766	7.38554	7.41561	7.2436	7.35719
Dbi	10.9614	11.0206	11.1318	10.9919	10.9187	10.9294	10.7099	10.9002	10.8573	10.7657	10.7971	10.9184	11.0334	11.0289	11.0172	10.9601	11.0555	10.9477	10.9437	10.8966	10.8601	10.8563	10.7955	10.9777	11.0107	11.0741	11.0101	11.1484	11.0334	10.8391	10.9444	10.8211	10.8443	10.8762	10.9733	11.0594	11.0782	11.1908	11.2012	11.1497	11.1356	11.1266	11.0158	10.9631	10.9733	11.0588	11.0673	11.1281	11.1083
Mta3	6.99275	7.08968	7.01465	7.08134	7.12318	7.07204	6.94459	6.8372	6.86372	6.87929	6.82613	6.97947	6.95564	7.01551	6.92879	7.15449	6.92685	6.93896	6.91986	6.81137	6.78657	6.82815	6.90646	6.91887	6.96354	7.03672	7.0224	7.10513	7.05734	6.89079	7.00835	6.84393	6.85094	6.96395	6.97225	7.01225	6.95871	7.06081	6.9628	7.01923	7.04028	7.02337	7.06299	6.88728	6.88528	6.92073	7.0606	6.99979	6.99724
Prmt3	8.05448	8.02718	8.21043	8.002	7.78173	7.85389	7.98343	8.34037	8.33307	8.28065	7.9701	8.15444	8.15143	8.183	7.80004	7.86093	7.77019	7.76978	7.68568	8.27458	8.44349	8.40066	8.46397	8.13507	8.10225	8.16355	8.06105	7.75095	7.69376	8.03325	8.08967	8.35248	8.47966	8.40375	8.23401	8.23188	8.22846	8.18923	7.93451	7.85148	7.7733	8.01516	7.84362	8.33076	8.59825	8.47707	8.33527	8.32008	8.33749
1810011O10Rik	7.08045	7.13418	6.84807	6.83235	6.85999	7.10587	7.40144	7.72593	7.71077	7.60112	7.23944	7.26891	6.91214	6.94828	6.83489	6.89409	6.80177	6.88239	7.08229	7.60016	7.61892	7.04334	6.90829	7.05841	7.00557	6.87191	6.92625	6.76303	6.83574	7.0515	6.84053	7.25469	7.25129	7.41329	7.22699	7.164	6.8044	6.90525	6.84379	6.80552	6.84625	6.79101	6.91569	6.98189	6.92791	7.09439	7.06009	6.95953	6.85173
Rwdd3	6.77139	6.7966	6.81387	6.8322	6.86873	6.83258	6.81196	6.74331	6.74932	6.74462	6.73059	6.76093	6.76439	6.85023	6.8597	6.80497	6.89824	6.81701	6.72933	6.79652	6.62321	6.69902	6.63567	6.81965	6.74218	6.79429	6.8842	6.93722	6.84076	6.7873	6.84687	6.75464	6.76583	6.6999	6.76785	6.8113	6.78212	6.8366	6.93947	6.8911	6.85421	6.81219	6.8452	6.77557	6.78024	6.7991	6.75186	6.79502	6.79512
Slc9a3r1	9.98835	10.1841	10.1506	10.1364	10.2449	10.3544	10.4562	10.4875	10.2161	10.1638	10.1927	10.272	10.1543	9.91899	9.87549	9.90184	10.1677	10.3092	10.6566	10.466	10.1543	10.3254	10.3385	10.0614	10.1484	9.90846	9.79435	9.98347	10.1245	10.2937	10.4114	10.2785	10.6354	10.5382	10.334	10.3229	9.95832	9.80988	9.78932	9.98174	10.3092	10.4734	10.62	10.735	10.3889	10.3385	10.3573	10.0726	9.91698
Abhd8	6.78726	6.8708	6.82742	6.74221	6.72142	6.73317	6.73557	6.79653	6.88432	6.90948	6.97298	6.88557	6.84291	6.87645	6.72444	6.87733	6.77778	6.81505	6.71877	6.79426	6.97956	6.96926	7.16496	6.88496	6.91286	6.83924	6.76925	6.78967	6.73695	6.80526	6.69224	6.84259	6.93795	6.90405	6.92369	6.94842	6.74072	6.78253	6.74139	6.71857	6.74256	6.74675	6.78838	6.83526	6.83165	6.8345	6.86466	6.84283	6.76563
Tssc1	7.20888	7.3418	7.15625	7.04246	6.99523	7.0489	6.98845	7.07771	7.0608	7.2028	7.0836	7.19585	7.21599	7.30183	7.10982	7.25096	7.06988	7.03702	7.00808	7.06072	7.21592	7.26377	7.22879	7.23136	7.24038	7.22899	7.20348	7.1562	7.10717	7.0696	7.12388	7.00642	7.19177	7.264	7.29611	7.23963	7.0478	7.14572	7.1167	7.12374	7.09766	7.0439	7.03521	7.01982	7.03313	7.11045	7.0872	7.09052	7.11792
2610024G14Rik	7.6555	7.59536	7.63198	7.61829	7.42022	7.58494	7.70454	7.83326	7.90272	7.71157	7.66898	7.71683	7.78747	7.56657	7.45868	7.43383	7.45784	7.57538	7.29847	7.91483	8.09272	8.06787	7.84142	7.67315	7.8339	7.67829	7.65479	7.48035	7.54792	7.658	7.76402	7.84505	7.98534	7.94768	7.83184	7.75337	7.8149	7.78134	7.60988	7.59814	7.55549	7.68489	7.70866	7.81275	8.03051	7.9427	7.82918	7.928	8.00245
Ercc5	7.61193	7.67656	7.64445	7.87849	7.82763	7.76486	7.70721	7.69013	7.57482	7.52738	7.6197	7.59934	7.63905	7.70067	7.77872	7.72424	7.84542	7.76495	7.94852	7.5612	7.5473	7.64445	7.68695	7.66369	7.59054	7.61707	7.66552	7.85697	7.78019	7.83	7.75572	7.57868	7.45535	7.54162	7.55649	7.38983	7.61761	7.651	7.78057	7.79676	7.8352	7.77398	7.79387	7.59011	7.50749	7.52794	7.60547	7.57261	7.72408
Ppp2r2d	7.89308	7.72252	7.99435	8.2393	8.4905	8.341	8.61437	8.06212	7.95005	7.98904	7.89898	8.03983	8.06105	8.08338	8.43969	8.36177	8.44671	8.44165	8.16566	8.23401	7.99336	7.8778	8.00347	7.92935	7.92076	7.8795	8.1529	8.31616	8.53036	8.29761	8.25991	8.21711	8.09492	8.13971	8.07364	8.16804	8.01042	7.96048	8.08233	7.91683	8.11183	8.303	8.34219	8.24052	8.12265	8.13215	8.07565	8.09182	7.88995
Myl4	6.73554	6.78774	6.78136	6.88036	6.8744	6.8312	6.81608	6.87116	6.87028	6.87314	6.74385	6.70327	6.78743	6.73607	6.72718	6.79101	6.89331	6.75014	6.91881	6.93939	6.88047	6.89087	6.85428	6.70914	6.74813	6.77966	6.75648	6.76241	6.89485	6.86966	6.92217	7.00344	6.92057	6.8386	6.82247	6.77495	6.76264	6.80163	6.77766	6.77221	6.84215	6.84161	6.98372	6.92723	6.86195	6.80806	6.78918	6.76907	6.93637
AI987692	6.75384	6.71771	6.68879	6.6681	6.63171	6.64009	6.65335	6.59047	6.60898	6.69942	6.64407	6.72781	6.68487	6.71426	6.72947	6.69311	6.64278	6.62026	6.5847	6.61172	6.61735	6.66956	6.64187	6.70941	6.6266	6.7674	6.70873	6.72229	6.65676	6.61487	6.6407	6.60656	6.65748	6.62998	6.74069	6.66833	6.68071	6.64927	6.71763	6.68326	6.61654	6.63007	6.66245	6.65702	6.61806	6.67176	6.69552	6.63654	6.77161
Nat15	6.93956	6.95934	6.9473	6.92959	6.94172	7.05645	7.09789	7.08366	7.05423	7.01722	7.02922	6.9818	7.03506	6.93567	6.92085	6.9001	7.01126	7.00426	6.92094	7.15043	7.149	7.14065	7.01483	6.97037	6.98951	7.02581	6.9577	6.94026	7.03285	7.04758	7.08966	7.11552	7.12329	7.11824	7.06677	7.12047	7.03174	6.97342	6.92668	6.92481	7.03306	7.02622	7.15064	7.05644	7.10755	7.05074	7.07247	7.03818	7.07683
Tfrc	7.88037	8.43704	7.9462	7.54597	7.06289	7.64121	8.16815	7.56229	8.27818	8.49652	7.73176	8.14963	7.84222	7.76243	7.29399	7.79751	7.22709	7.53688	7.91418	8.30649	8.19365	8.52894	8.44595	8.08185	7.79131	8.17597	7.63721	7.34223	7.21621	7.93912	7.72626	8.43991	8.49859	8.64899	8.53674	8.34473	7.64473	7.96421	7.92926	7.98072	7.18727	7.49711	7.71495	8.08273	8.35844	8.49639	8.16675	8.25654	7.93654
Ankzf1	7.24464	7.24017	7.30366	7.22013	7.21983	7.30161	7.18055	7.19827	7.10996	7.11106	7.08418	7.18698	7.10184	7.21128	7.22049	7.19113	7.28691	7.32292	7.11628	7.19253	7.08559	7.17656	7.07658	7.08608	7.11559	7.287	7.23698	7.30307	7.286	7.27314	7.22734	7.23426	6.99442	7.09577	7.15128	7.12287	7.20953	7.32665	7.36161	7.4138	7.3357	7.27327	7.38763	7.25754	7.23191	7.1372	7.13523	7.22915	7.30209
Ttc19	6.91274	6.94133	7.00181	6.97678	7.00769	7.05945	7.10795	7.13532	7.15179	7.07135	7.0572	6.99898	7.00869	7.00084	7.00686	6.95545	7.11043	7.07763	7.00476	7.13262	7.08921	7.10266	6.98289	7.02621	7.0188	7.02318	7.07923	7.02515	7.06211	7.09431	7.18258	7.21983	7.16176	7.07963	7.0423	7.03395	6.99744	6.98433	7.04544	7.06027	7.07984	7.07537	7.12357	7.17652	7.14666	7.02792	7.02196	7.00894	7.05855
Arpp19	7.64361	7.67826	7.37888	7.38065	7.41679	7.24192	7.21421	7.2491	7.30001	7.3777	7.37506	7.57377	7.66073	7.47569	7.37194	7.54273	7.2947	7.29631	7.32852	7.1905	7.42793	7.39846	7.52793	7.53265	7.32706	7.39824	7.47599	7.35999	7.33715	7.29631	7.24544	7.18642	7.3253	7.49467	7.49682	7.40879	7.52978	7.71357	7.45943	7.6359	7.52365	7.47714	7.45161	7.37532	7.43866	7.54983	7.64036	7.58255	7.68929
Arrdc4	7.53124	7.35172	7.3068	7.67138	7.89433	7.68606	7.78173	7.58255	7.58416	7.37691	7.59566	7.35791	7.4643	7.4243	7.66197	7.83254	7.75757	7.72934	7.45913	7.73197	7.53897	7.57743	7.52243	7.37841	7.4198	7.49052	7.53349	7.65559	7.74238	7.95774	8.06368	7.88039	7.55244	7.53739	7.39116	7.33688	7.31866	7.2622	7.39846	7.36517	7.43921	7.34331	7.57657	7.42232	7.42764	7.29608	7.23315	7.30772	7.35416
Adfp	8.33983	8.0521	8.55402	8.20346	8.3766	8.29001	8.01467	7.6267	8.00796	8.14888	8.15603	8.21596	8.01422	8.48438	8.7588	8.74094	8.28656	8.44735	8.06984	7.91862	7.53432	7.61267	7.60237	8.23293	7.89822	8.28274	8.58071	8.50758	8.65562	7.78825	7.94461	7.7182	7.89167	7.61892	8.15343	8.27185	8.38469	8.91215	8.7426	8.48075	8.76555	8.59598	8.19933	8.32008	8.29353	8.20506	8.59105	8.67508	8.4601
Stip1	8.91908	9.04277	9.31496	8.20826	8.15398	8.11601	8.39937	8.83595	9.17931	9.59672	9.18859	8.85291	8.91215	9.23062	8.74184	8.98947	8.32778	8.30239	8.21711	8.91299	9.55685	9.66911	9.69221	8.81223	8.75379	8.85477	8.85685	8.57204	8.34219	8.25551	8.303	8.89266	9.54747	9.13377	9.37791	9.05361	8.34391	8.87362	8.70723	8.53648	8.29822	8.37778	8.14679	8.77192	9.09429	9.23505	9.04987	8.60163	8.3537
Cisd1	9.51909	9.35305	9.37791	9.4241	9.51909	9.28094	9.01123	8.83419	8.88875	8.98947	9.27537	9.08825	8.90929	9.28016	9.54226	9.22023	9.46919	9.31715	8.67361	8.72489	8.89088	8.90301	9.20834	9.43274	9.43753	9.3246	9.47162	9.63891	9.43274	9.32572	9.19838	8.89172	8.94108	8.89555	9.36376	9.35556	9.48374	9.26011	9.60642	9.55567	9.47758	9.25899	9.39643	8.81047	9.13377	9.03559	9.24495	9.3926	9.37223
Ddx52	7.65132	7.71039	7.66551	8.03565	7.89822	7.63123	7.57593	7.49738	7.40323	7.48107	7.47477	7.56736	7.8043	7.6067	7.79479	7.71008	7.78318	7.64105	7.78396	7.5162	7.39063	7.41539	7.39632	7.67411	7.35554	7.55084	7.5899	7.7342	7.65203	7.60112	7.62089	7.44242	7.29796	7.37169	7.45622	7.40829	7.63837	7.64263	7.65864	7.69217	7.70022	7.53376	7.66073	7.42819	7.22017	7.52123	7.41539	7.44896	7.49083
Pole4	7.33322	7.11429	7.15128	7.05264	7.01852	7.13436	7.18464	7.24647	7.40274	7.55762	7.31167	7.27691	7.16513	7.17471	7.07612	7.13657	7.01345	7.21386	7.20147	7.07819	7.20604	7.17471	7.59628	7.20649	7.36352	7.06528	7.1324	7.0633	6.99854	7.07464	7.0049	7.23622	7.41596	7.54792	7.28683	7.28928	7.14204	7.16651	7.26086	7.158	6.98053	7.01867	7.25152	7.33196	7.49109	7.40596	7.36779	7.28683	7.13081
Klhl21	7.90247	7.91109	7.93806	8.07855	8.52753	8.6094	8.44165	8.27011	8.22118	7.90072	8.16419	7.73462	7.82483	7.8392	7.82799	8.01139	8.77025	8.7297	7.80837	8.43291	7.95487	7.93393	7.48968	7.945	8.12128	8.22748	7.99197	8.26733	8.81602	8.57794	8.61898	8.27407	7.9624	7.85277	7.81901	7.76334	7.87525	7.95091	8.01732	8.10655	8.4758	8.53307	8.54124	8.32956	8.22794	7.61823	7.97239	8.3108	8.34696
Upf1	7.15971	7.22916	7.19135	7.04877	7.05436	7.1528	7.18057	7.19246	7.24229	7.20782	7.23957	7.21404	7.2103	7.15843	7.0432	7.0256	7.09052	7.12739	7.09075	7.17979	7.29332	7.2464	7.26381	7.17817	7.07156	7.11141	7.11404	7.08633	7.11447	7.18284	7.0944	7.07923	7.24246	7.27042	7.22198	7.28017	7.18799	7.24199	7.14399	7.13222	7.18734	7.25405	7.19197	7.31952	7.26828	7.26887	7.23496	7.24396	7.1632
H6pd	10.0636	9.98835	10.3889	10.6959	10.3889	10.1084	10.1007	9.92904	9.62749	9.68714	10.3838	9.81791	10.3114	9.96352	10.7554	10.4267	10.6416	10.255	10.7502	9.96352	9.55306	9.89557	9.90344	10.0954	10.0147	10.3026	10.2913	10.5615	10.5662	10.1543	10.2804	9.83439	9.66784	9.78777	9.75121	10.1742	9.96352	10.1407	9.91899	9.87256	10.3677	10.4363	10.0537	10.0636	9.85645	9.67058	9.97996	9.8935	10.3051
Blvra	8.0971	8.09079	8.17602	8.39747	8.30406	8.40066	8.2205	8.26495	8.11294	7.98394	7.8886	8.04924	8.02247	8.05965	8.25169	8.10797	8.37716	8.44615	8.40115	8.16419	8.16566	8.08967	7.89561	8.29245	8.227	8.17429	8.36347	8.24685	8.24568	8.21043	8.45676	8.18878	8.227	8.07761	7.98034	7.98076	8.19776	8.27965	8.1776	8.29051	8.17872	8.18646	8.29822	8.29112	8.23239	8.19454	8.09079	8.29761	8.36885
Ppap2b	8.82108	8.83769	8.91163	9.02669	9.32098	9.13904	8.97618	8.83788	8.98295	8.8611	8.8102	8.95875	8.77442	9.06822	8.95982	9.13237	9.28683	9.34863	9.09083	8.93257	8.91365	8.99689	8.69106	8.97429	8.74898	8.8302	8.9558	9.18949	9.39946	9.21931	9.35393	9.10889	8.88138	9.04269	8.9492	8.84378	9.04229	9.05218	9.0506	9.02917	9.29045	9.01116	9.16141	9.00761	8.79526	8.97231	8.98135	8.86128	9.14646
Slc19a1	6.99475	6.97879	6.89167	6.967	7.1868	7.27266	7.67138	7.45184	7.27535	7.15845	7.25265	7.0981	7.12679	6.98708	6.97867	7.04939	7.12658	7.35029	6.97638	7.35622	7.34428	7.05655	6.93316	6.97262	7.00669	7.03406	7.05075	6.98241	7.2806	7.4524	7.52793	7.4101	7.24585	7.39144	7.06701	7.10922	7.08717	7.02907	6.96217	7.19545	7.20023	7.21049	7.40853	7.26264	7.21442	7.13581	7.13226	7.14257	7.27932
Slc22a5	7.08507	7.12967	7.263	7.22938	7.24274	7.28136	7.54199	7.25765	7.41784	7.31756	7.37196	7.20726	7.2217	7.20201	7.28864	7.27192	7.32799	7.47246	7.47075	7.57532	7.2783	7.30426	7.15196	7.34726	7.04222	7.12233	7.28568	7.16953	7.36191	7.37406	7.46319	7.46018	7.36258	7.2429	7.16403	7.21453	7.28362	7.31093	7.46404	7.2424	7.51322	7.6267	7.60809	7.53521	7.59804	7.50067	7.51137	7.43174	7.37282
Rab43	6.86591	6.9667	6.91208	6.98026	7.0305	7.06108	7.06706	6.9827	6.94797	6.89037	6.96459	6.88646	6.90245	6.88372	6.91195	6.9838	6.98005	7.14534	6.89471	7.08186	6.84673	6.85996	6.79772	6.90072	6.85775	6.90127	6.92072	6.98412	7.04486	7.06747	7.02441	6.94722	6.91177	6.91182	6.90916	6.90758	6.93633	6.8981	6.998	6.93574	7.10855	7.10388	7.10014	7.08208	6.94677	6.96645	7.00353	6.9394	6.88831
Dph3	7.54814	7.50964	7.458	7.44685	7.42497	7.454	7.51045	7.56229	7.51603	7.5703	7.55478	7.52045	7.52938	7.5119	7.48514	7.46281	7.38723	7.45783	7.46315	7.59262	7.58005	7.61922	7.66608	7.61012	7.49575	7.50342	7.46005	7.37301	7.38822	7.50361	7.47532	7.50695	7.5458	7.50522	7.4491	7.53231	7.55202	7.53104	7.52787	7.5696	7.52634	7.49	7.47304	7.51451	7.56145	7.62266	7.54763	7.57169	7.4878
Isy1	8.0324	8.02811	7.95134	7.95818	7.72691	7.71933	7.86719	8.04127	8.03603	8.06303	7.96703	8.10544	8.0592	8.01467	7.87739	7.777	7.75022	7.76601	7.76666	8.02771	8.08805	8.14831	8.18342	7.89938	8.00607	8.09394	7.99865	7.74012	7.86661	7.73462	7.89167	7.96418	8.07761	8.10748	7.99963	7.87558	7.95228	7.89037	7.77814	7.69105	7.70135	7.76299	7.77738	7.84281	8.06058	7.92376	7.91028	7.91318	8.05652
Irgq	6.95159	6.87127	6.95029	6.831	6.79673	6.81113	6.85808	6.99974	6.99758	6.97286	6.91185	6.99202	6.98679	6.92595	6.84908	6.84182	6.7478	6.84813	6.77428	6.96342	7.02766	6.93472	6.91863	6.94402	6.99526	6.88975	6.9828	6.81437	6.7865	6.85048	6.80509	6.94217	7.05619	6.96681	6.96677	7.01585	6.98444	7.021	6.95437	6.88756	6.77928	6.87591	6.76789	6.9798	7.06562	7.00451	6.90581	6.96565	6.90086
Cdk5rap2	6.70427	6.69967	6.74176	6.7777	6.79036	6.71916	6.69617	6.69311	6.633	6.612	6.61928	6.66125	6.74742	6.69393	6.84131	6.75497	6.82762	6.7754	6.78918	6.73934	6.63578	6.74733	6.66786	6.7623	6.69223	6.70956	6.75007	6.81738	6.80818	6.73514	6.72077	6.66309	6.65295	6.63794	6.7056	6.66929	6.68121	6.73579	6.7134	6.71104	6.80199	6.76212	6.80604	6.73543	6.63728	6.70956	6.7271	6.6804	6.78868
Usp39	7.74132	7.67585	7.69554	7.56772	7.4908	7.56325	7.56189	7.75967	7.7847	7.84783	7.73934	7.74669	7.6944	7.71185	7.4745	7.58711	7.53324	7.54845	7.44225	7.73362	7.81016	7.85909	7.63698	7.58266	7.663	7.72311	7.62748	7.55764	7.4885	7.52586	7.66312	7.69613	7.88836	7.79056	7.73292	7.71198	7.63792	7.69557	7.60537	7.57688	7.584	7.61646	7.54021	7.7243	7.75087	7.68568	7.73005	7.70709	7.61061
Gpt2	10.4778	10.6416	10.1484	10.3164	10.2571	10.5557	10.7881	10.8853	10.8801	10.6987	10.6694	10.7404	10.1469	9.69381	9.59672	9.82807	10.1506	10.4453	10.6143	10.6504	10.6721	10.4433	10.5409	10.0707	10.0935	10.1137	10.0092	9.97647	10.3518	10.8182	10.6828	10.5534	10.466	10.8182	10.5094	10.5198	10.5409	10.4453	10.4189	10.803	10.6445	10.4562	10.8508	10.9764	10.7168	10.8127	10.6934	10.7252	10.8801
Cldn2	9.09725	9.14221	9.31369	9.38362	9.00417	8.75965	8.60783	8.41365	8.48313	8.89346	8.45483	9.35684	9.06539	8.9761	9.01767	9.13983	8.80892	8.67193	9.11288	8.4308	8.19721	8.87255	8.47101	8.90659	8.91508	8.97237	9.08825	9.1589	8.89172	8.55127	8.60571	8.38402	8.40559	8.70805	9.02712	9.2473	9.05069	9.10641	9.29045	9.16829	8.97821	9.01353	8.69456	8.54853	8.93527	9.04381	9.03654	9.12281	8.99762
Prkaca	8.26371	8.3941	8.39569	8.26646	8.07684	8.10107	8.13975	8.13656	8.20627	8.21961	8.34104	8.50735	8.60254	8.39367	8.38343	8.26345	8.24371	8.24418	8.01188	8.12667	8.11144	8.24753	8.27515	8.32843	8.31624	8.25538	8.27443	8.21261	8.28889	8.18873	8.19949	8.17641	8.2629	8.29606	8.45876	8.66437	8.38188	8.35748	8.38584	8.31214	8.25892	8.24479	8.1382	8.30007	8.18394	8.32775	8.42331	8.33481	8.39569
Nosip	6.84118	6.91332	6.92227	6.88117	6.97092	7.03267	6.97194	6.92395	6.86276	6.85015	6.79483	6.81988	6.81157	6.8721	6.98849	6.96171	6.99844	7.04782	6.79892	6.97674	6.81652	6.81701	6.76539	6.86573	6.88292	6.94811	6.90741	6.94889	7.00302	6.98535	6.98078	6.97546	6.86788	6.82921	6.90741	6.89785	6.90975	6.87158	6.98097	6.95348	7.00893	7.04658	6.95833	6.90973	6.80855	6.83021	6.81529	6.87722	6.81825
Acot12	7.777	7.67509	7.72593	7.95397	7.98623	8.20875	8.33931	7.94876	8.0521	7.98166	7.90072	7.6796	7.4962	7.73933	7.78356	8.05602	7.85511	8.13262	7.62541	8.10544	8.01783	7.80951	7.38121	7.64462	7.5902	7.87984	7.84451	8.15712	8.26733	8.27407	8.31902	8.17302	8.08233	7.9532	7.693	7.79258	7.91461	7.99292	8.1302	7.94876	8.13408	8.36581	8.43843	8.33418	8.28494	8.01516	7.95531	8.02905	7.91638
Sdc1	7.37678	7.37368	7.22799	7.10319	7.08889	7.06162	7.11195	7.13201	7.26547	7.34569	7.44673	7.42452	7.13828	7.23874	7.07752	7.1449	7.02313	7.08166	7.12715	7.10822	7.22124	7.15546	7.73943	7.36679	7.22072	7.27201	7.20119	7.2477	7.16225	7.10003	7.05016	7.193	7.2399	7.26855	7.32129	7.36713	7.18376	7.11951	7.21309	7.10422	7.07833	7.08181	6.94686	7.10731	7.10828	7.21835	7.26886	7.20122	7.0959
LOC654842	7.96878	8.13619	8.15143	8.06899	8.39682	8.34391	8.36706	8.19328	8.14027	8.06162	8.06303	8.01467	8.14371	8.07459	8.33307	8.30945	8.45215	8.42903	8.22794	8.33307	8.10126	8.01139	7.7855	8.23628	8.17872	8.05698	8.1576	8.17152	8.33143	8.18587	8.36885	8.12762	8.04276	7.89858	8.07761	7.97471	7.91064	8.10608	8.20667	8.12026	8.28835	8.18765	8.14227	7.99493	7.92716	7.81455	7.98394	8.07663	7.93065
Orc3l	7.11672	7.13295	7.10922	7.05192	7.00437	7.02445	7.00891	6.90948	6.93369	7.10734	7.1286	7.13563	7.04293	7.10421	6.967	7.07109	6.96889	6.99938	6.91623	6.85359	6.95436	7.11966	7.09635	7.16318	7.04502	7.08837	7.04881	6.93178	7.03848	6.92581	6.97638	6.97718	6.97627	7.05387	7.11551	7.11709	7.12522	7.15965	7.0474	7.1312	7.05234	7.20922	7.06729	7.06947	7.10219	7.11579	7.13833	7.18303	7.13333
Cyp2c55	7.2107	7.47628	7.30126	7.4754	7.32131	7.30098	7.02786	7.00929	6.97414	7.0391	6.83423	7.21442	7.21089	7.30098	7.4549	7.46704	7.37411	7.35468	6.78272	7.17672	6.87664	6.95425	7.0239	7.09791	7.186	7.43389	7.23205	7.5458	7.19414	7.32828	7.42958	7.05402	6.99126	6.9979	7.27197	7.45974	7.10421	7.24296	7.35372	7.28755	7.06743	7.04434	7.25758	6.90996	6.99041	7.0622	7.09232	7.03894	7.04307
Klkb1	9.50543	9.45455	9.74706	9.60483	9.83308	9.67526	9.54622	9.4703	9.45945	9.25559	9.46562	9.39137	9.72667	9.6856	9.77366	9.7251	10.0329	10.0461	9.44954	9.75933	9.35976	9.36841	9.42525	9.61194	9.72034	9.69381	9.73988	9.92904	10.1047	9.75618	9.93516	9.73597	9.49251	9.40131	9.51244	9.42745	9.43274	9.48869	9.51244	9.51621	9.79885	9.6333	9.68112	9.28472	9.19838	9.17062	9.32674	9.29241	9.47998
Cask	7.62149	7.86131	7.81525	7.76487	7.85763	7.83751	7.95228	7.9794	7.92547	8.11861	8.03456	7.91282	7.98394	7.87348	7.87216	7.83666	7.86058	7.92935	8.13507	8.12918	8.12762	8.18765	8.3683	7.91638	7.92376	7.86289	7.79645	7.78947	7.84163	7.8778	7.82799	8.00845	8.08439	8.16522	8.06015	8.02539	7.77773	7.68966	7.62117	7.71571	7.84451	7.77929	8.03939	7.95774	7.81602	8.00058	7.96048	7.89658	7.83341
Gm826	6.66123	6.68252	6.68389	6.72325	6.72026	6.75538	6.94506	6.98708	6.88786	6.919	6.80272	6.77297	6.79332	6.76898	6.62815	6.71721	6.71018	6.71697	6.64553	6.91397	6.89127	6.83916	6.99087	6.74828	6.75501	6.73262	6.72813	6.70707	6.73187	6.98769	6.84617	7.0015	6.87655	6.95903	6.86756	6.83383	6.7162	6.74596	6.73446	6.85293	6.77063	6.84245	6.88586	6.93027	6.86778	6.78461	6.78169	6.74684	6.76628
Exoc8	8.32336	8.0539	8.11235	8.20875	8.23239	8.17485	8.28115	8.48815	8.41071	8.33983	8.38525	8.20826	8.46136	8.33701	8.10748	8.03101	8.03856	8.25066	8.48815	8.45015	8.40962	8.42208	8.37297	8.23031	8.22288	8.14227	8.15495	8.02336	8.16742	8.20826	8.227	8.48075	8.36297	8.45411	8.18501	8.25708	8.36581	8.17652	7.96099	8.12265	8.20603	8.3381	8.35497	8.62896	8.36	8.35437	8.26448	8.12972	8.19652
Sec22c	6.79362	6.81607	6.85488	6.9264	6.96316	6.96407	7.00485	6.94895	6.84487	6.8355	6.84547	6.77539	6.91832	6.82716	6.80049	6.85974	6.9417	7.01418	6.90089	6.96643	6.82509	6.88524	6.8842	6.82858	6.82437	6.79535	6.79864	6.83156	6.88543	6.94933	7.02477	6.89177	6.81886	6.85244	6.79457	6.81849	6.88538	6.83424	6.8585	6.93025	6.99093	6.98649	7.08067	7.01764	6.90976	6.781	6.84513	6.85938	6.81462
Wbscr22	7.38581	7.5196	7.37729	7.27991	7.27338	7.27553	7.32115	7.27167	7.41603	7.57993	7.51782	7.57709	7.43943	7.38076	7.39668	7.36646	7.26972	7.24717	6.97435	7.3433	7.51395	7.46758	7.41766	7.48764	7.47234	7.44033	7.43656	7.39205	7.33774	7.26353	7.31787	7.40811	7.50516	7.4276	7.50329	7.51144	7.46883	7.49838	7.44143	7.46	7.37209	7.404	7.33551	7.43248	7.48342	7.50883	7.51018	7.52726	7.41639
Wnt5b	6.82254	6.74912	6.78928	6.78755	6.76456	6.85642	6.80621	6.8761	6.98143	7.06514	6.88036	6.85802	6.82018	6.80421	6.78696	6.80786	6.80718	6.77574	7.01578	6.79359	7.1759	7.04105	7.00044	6.77036	6.76877	6.79508	6.78361	6.78387	6.76318	6.80774	6.92733	6.82329	7.01277	7.01565	6.95301	6.86314	6.9708	6.8614	6.77381	6.78832	6.84208	6.85835	6.96217	6.9247	7.09346	7.05355	6.9036	6.88526	6.87943
Als2	8.17914	8.21684	8.36437	8.12126	7.96259	7.92834	8.07093	8.11248	8.10414	8.18444	8.24035	8.25783	8.59004	8.4642	8.4162	8.07299	8.04913	7.95653	7.67252	8.20918	8.283	8.54927	8.25638	8.36986	8.48447	8.61397	8.528	8.28125	7.95507	8.07623	8.02874	8.10415	8.41018	8.33101	8.52225	8.6044	8.35159	8.53648	8.14549	8.05196	8.04607	8.01694	7.92186	8.07181	8.43033	8.3828	8.37999	8.44075	8.37277
Pdcd2l	7.79258	7.90989	7.83451	7.88382	8.1412	7.89167	7.93065	7.76449	7.62189	7.55145	7.66853	7.77055	7.78512	7.75757	7.93722	7.95184	8.0971	7.8617	7.73047	7.52093	7.66816	7.59782	7.49682	7.74649	7.81566	7.57557	7.71189	7.9505	7.92716	7.83341	7.96149	7.61185	7.66918	7.71607	7.63622	7.70463	7.78475	7.6629	7.80469	7.87432	7.91318	7.99772	7.8392	7.68788	7.66779	7.71784	7.7153	7.80189	7.7479
Nfkbia	7.40465	7.32606	7.29865	7.45347	7.57657	7.54363	7.86058	7.51319	7.48407	7.45513	7.39245	7.19228	7.19389	7.55487	7.44048	7.74458	7.62279	7.92285	7.94638	7.72068	7.56486	7.42958	7.50094	7.46611	7.37691	7.65619	7.44023	7.57182	7.8454	7.69564	7.83792	7.68283	7.40064	7.43866	7.52826	7.26387	7.35496	7.26129	7.3208	7.40323	7.41252	7.60016	7.39009	7.54479	7.37984	7.33611	7.4549	7.30272	7.38507
Hspb1	7.66615	7.22874	7.78356	7.06851	7.1303	7.04835	6.8541	7.08985	7.84321	7.90605	8.03061	7.88134	7.10219	7.43444	7.2852	7.31866	7.19545	7.09489	6.96648	7.32027	8.06984	8.28065	8.41731	8.2534	7.33787	7.51648	7.36493	7.35249	7.39274	7.16164	7.17125	7.19833	8.05786	7.65344	8.12762	7.60237	7.33813	7.45027	7.2756	7.15217	7.77961	7.4627	7.05683	7.41928	8.43527	7.81026	8.9012	8.26448	7.56863
2700094K13Rik	8.44092	8.57928	8.83419	8.88092	8.96471	8.75379	8.84045	8.93224	8.57928	8.32008	8.05164	8.37903	8.58957	8.50283	8.74884	8.6937	8.98171	8.88298	9.37664	8.92177	8.77738	8.86161	8.39682	8.47154	8.92281	8.66728	8.87642	8.95049	8.90745	8.96815	9.09025	8.82674	8.81693	8.64902	8.56717	8.43969	8.53036	8.48691	8.6359	8.77825	8.90842	8.82769	9.0347	8.7894	8.71351	8.69117	8.65562	8.62662	8.67277
l7Rn6	8.79522	8.66645	8.94833	8.58287	8.54193	8.57204	8.38336	8.53239	8.86888	9.10953	9.11692	9.00513	8.71769	8.69703	8.66812	8.58	8.60163	8.42607	8.26223	8.76732	9.04685	9.22138	8.85584	9.1117	8.79112	8.62753	8.84045	8.55333	8.47283	8.44735	8.41731	8.54632	8.85584	8.75803	8.81602	8.73032	8.63206	8.56234	8.49629	8.5772	8.70497	8.72489	8.31354	8.46342	8.85291	8.83255	9.00711	8.92602	8.72489
Abcg8	8.6461	8.74803	8.20549	9.30007	9.73988	9.62888	9.56739	8.87157	8.5162	7.83878	8.37903	8.02154	8.49775	8.99762	9.13653	9.34404	9.6856	9.87093	8.8131	9.44211	8.53106	8.21416	9.67679	8.78844	8.89555	9.13762	8.8818	9.48222	9.95154	9.95674	9.91506	9.40715	8.63376	8.51774	8.39571	8.32527	9.07166	8.63939	9.33018	9.4901	9.80669	9.7608	9.8787	9.48869	8.58824	8.25214	8.38216	8.83519	9.3246
Dctn2	8.58547	8.63789	8.56918	8.68607	8.68471	8.67073	8.66567	8.63497	8.4944	8.47359	8.45148	8.46215	8.63329	8.58438	8.67958	8.67027	8.6331	8.75365	8.60353	8.63234	8.63169	8.62052	8.5758	8.47269	8.58366	8.71402	8.63525	8.75751	8.78006	8.78563	8.74057	8.69031	8.60041	8.61164	8.60046	8.51948	8.63589	8.62034	8.61287	8.63388	8.72072	8.68876	8.77353	8.72829	8.576	8.55929	8.53296	8.56028	8.70029
Efna1	7.89986	7.99056	8.2724	7.92634	7.61476	7.32209	6.94263	7.49709	7.63959	7.42036	7.81641	7.56427	7.65655	7.79523	7.79371	7.75894	7.80764	7.65203	7.79612	7.44676	7.26361	7.4925	7.62471	7.72068	7.77884	8.43903	8.22913	7.78631	7.74901	7.27418	7.33492	7.3463	7.51412	7.3758	7.63773	7.88601	7.57557	7.84245	8.12357	7.87216	7.45622	7.76183	7.18426	7.42736	7.70943	7.50144	7.64951	7.80951	7.99596
Cyp8b1	12.4942	12.7393	12.4772	12.8677	12.3268	12.079	11.7589	11.9435	11.9929	11.9192	12.199	12.51	12.288	12.5333	12.6001	12.8388	12.6103	12.343	10.4509	11.535	11.5945	11.9863	11.8163	12.1919	12.3859	12.343	12.7138	12.6001	12.6836	12.1268	12.0581	11.7773	11.3665	12.0987	12.3931	12.288	13.1248	13.1541	12.9934	13.065	13.065	13.0363	12.9352	12.7647	12.7393	12.8537	12.8929	12.9775	13.093
Nsmaf	7.13464	7.28057	7.20019	7.22963	7.21948	7.22756	7.1745	7.10892	7.07005	7.13727	7.17816	7.14856	7.08418	7.15454	7.19731	7.13852	7.16687	7.23173	7.20206	7.13356	7.12196	7.11559	7.05915	7.09157	7.10373	7.15965	7.18217	7.2099	7.29771	7.20465	7.20958	7.08979	7.11149	7.09298	7.02403	7.08941	7.17792	7.22321	7.23193	7.17185	7.19626	7.10743	7.23942	7.13429	7.11709	7.11715	7.15228	7.15207	7.27346
Wipi1	7.00098	7.10436	7.12066	7.17682	7.16711	7.17936	7.22856	7.31831	7.03768	7.04392	7.06957	6.9804	7.12455	7.08408	7.25047	7.15386	7.2795	7.26174	7.31632	7.2357	7.07664	7.10153	6.89382	7.0294	7.14289	7.15596	7.18754	7.18287	7.14852	7.13393	7.19973	7.11353	7.01694	6.94375	6.99867	7.03369	7.11612	7.13846	7.092	7.14553	7.21686	7.2163	7.265	7.16839	7.10865	7.09405	7.06658	7.13621	7.10017
D16Ertd472e	7.99197	7.60506	7.75585	7.82434	7.4819	7.82104	8.06303	8.05698	7.9915	7.99683	8.06899	7.99387	8.12559	7.68929	7.51319	7.55866	7.54236	7.87306	8.27293	8.26563	8.0794	8.27513	8.25066	8.05872	8.02493	7.67586	7.64226	7.58581	7.55454	8.06938	7.82724	8.13717	7.96837	7.95969	7.83491	7.80506	8.06984	7.9844	7.51319	7.62223	7.75205	7.91943	8.26048	8.42146	8.26563	8.15814	7.96703	8.18191	8.2474
4930455F23Rik	7.23827	7.13349	7.25201	7.47072	7.37614	7.36374	7.27535	7.20839	6.97286	7.06688	7.07566	7.15537	7.18464	7.1218	7.23465	7.27714	7.35554	7.26387	7.43499	7.0792	7.02755	7.24666	7.17052	7.14504	7.24088	7.2687	7.27979	7.49532	7.27127	7.27102	7.36681	7.12771	6.99461	7.06404	7.1319	7.07596	7.2411	7.22059	7.19773	7.44325	7.29631	7.30698	7.42928	7.18241	7.16812	7.16298	7.15559	7.18622	7.49856
Phka2	6.95012	6.94976	7.03268	7.04531	7.03656	7.02005	7.0233	6.92807	6.8962	6.85979	6.87923	6.95413	6.95315	7.01535	7.05982	6.89749	7.0378	7.03911	6.88888	6.96265	6.90722	6.86131	6.79738	6.88715	6.95053	6.96596	6.92714	7.03615	7.09658	7.02203	7.01416	6.87569	6.95387	6.9202	6.93053	6.9467	6.92056	6.95933	7.02192	6.9499	7.05474	6.95842	7.13965	6.97331	6.9063	6.92875	6.91117	6.97506	7.04796
Dpp9	7.21845	7.21854	7.21898	7.04702	7.02888	7.04433	6.9562	6.97359	7.02576	7.09991	7.24263	7.23358	7.16957	7.28789	7.01854	7.11959	6.95915	7.00985	6.97459	6.99504	7.0289	7.11027	7.56268	7.14436	7.19642	7.2352	7.1741	7.20859	7.13724	7.07217	6.92462	6.95852	7.16237	7.31511	7.28666	7.37631	7.05532	7.13744	7.05253	7.01347	7.08092	7.04927	7.01733	7.03796	6.96539	7.03585	7.08531	7.03824	7.17633
Tbl2	7.2152	7.09539	7.10164	7.20101	6.99869	7.11551	7.3208	7.31894	7.32108	7.30466	7.24889	7.14723	7.36107	7.13851	6.91298	6.936	6.94742	7.1868	7.15128	7.38869	7.2478	7.42659	7.27997	7.1683	7.33276	7.20733	7.11483	7.01507	7.05507	7.2482	7.25824	7.33859	7.45137	7.44873	7.12522	7.29295	7.4347	7.23127	7.0345	7.07552	7.09018	7.22594	7.22415	7.39037	7.47364	7.32952	7.19606	7.23944	7.27148
Net1	7.39178	7.26937	7.22192	7.2023	7.09956	7.03033	7.07313	7.17977	7.21646	7.30877	7.42937	7.30002	7.1694	7.27783	7.22803	7.26758	7.02669	6.88566	7.18508	7.21686	7.18869	7.23472	7.21666	7.33985	7.27299	7.36447	7.30228	7.22106	7.06903	6.9816	7.05504	7.19535	7.14669	7.19302	7.24599	7.20047	7.2556	7.32993	7.40473	7.13017	7.0098	7.00152	7.18648	7.06707	7.10865	7.39335	7.36322	7.27794	7.40028
Mtap	7.27951	7.32191	7.29465	7.20233	7.19642	7.12038	7.14104	7.14405	7.15568	7.245	7.20685	7.35574	7.16742	7.15426	7.15083	7.22122	7.0962	7.06276	6.91524	7.05975	7.22806	7.19052	7.19577	7.29286	7.23825	7.2733	7.27474	7.18102	7.14785	7.07526	7.12779	7.07096	7.19928	7.28801	7.31104	7.33776	7.65289	7.75868	7.72283	7.71495	7.5042	7.54396	7.50082	7.6814	7.69381	7.73025	7.7663	7.78259	7.73555
Slc35b3	7.69436	7.92564	8.00428	8.00584	7.99425	7.82639	7.78861	7.70955	7.71992	7.68574	7.78631	7.81538	7.79582	7.72477	7.95739	7.9324	7.97913	7.92943	8.15454	7.78108	7.65741	7.72635	7.78565	7.80363	7.78267	7.85754	7.98072	7.89238	7.91017	7.78794	7.85711	7.69115	7.56124	7.66981	7.67523	7.68629	7.8251	7.87537	7.90836	7.91727	8.00992	7.96297	7.81543	7.64455	7.77987	7.76561	7.73275	7.89159	7.93129
9430023L20Rik	8.33639	8.48748	8.62896	8.4819	8.19495	8.07261	7.89986	7.95397	8.22288	8.18398	8.24519	8.36347	8.25214	8.69616	8.58	8.62258	8.32057	8.19933	7.58547	7.92498	8.0771	8.25991	8.02605	8.50231	8.48815	8.74556	8.82476	8.81047	8.4601	8.07565	8.29694	8.07413	8.36347	8.303	8.70036	8.52953	8.22393	8.37716	8.53433	8.40717	8.21416	8.05602	8.08805	7.96099	8.08856	8.11984	8.2025	8.31616	8.64223
Scap	7.59173	7.48017	7.56673	7.6267	7.71933	7.75095	7.41355	7.50062	7.41737	7.2927	7.3764	7.44325	7.55672	7.59173	7.86289	7.67376	7.78902	7.74614	7.30772	7.39274	7.3587	7.3772	7.42602	7.4527	7.68283	7.7821	7.57842	7.71462	7.78356	7.65344	7.73275	7.48407	7.4328	7.47018	7.51412	7.6506	7.63058	7.60639	7.66255	7.72336	7.64263	7.4492	7.36203	7.58032	7.52243	7.42492	7.69182	7.52416	7.58295
Lrrc28	7.74941	7.76978	7.62149	7.68128	7.65903	8.33076	8.10332	7.81641	8.23785	8.11183	8.13664	7.73129	7.69981	7.52706	7.38528	7.3068	7.67928	7.91367	7.74012	8.24948	7.91943	8.14478	7.69105	7.65021	7.84362	7.86719	7.51728	7.38422	7.70809	8.34808	8.03456	8.29453	8.38764	8.19077	7.88467	7.80837	7.74279	7.67343	7.42988	7.53578	7.58032	7.69704	7.91771	7.94461	7.94694	7.82889	7.85006	7.82393	7.90894
Atl2	7.18674	7.26341	7.10441	7.11022	7.21509	7.26067	7.52912	7.49411	7.55699	7.42851	7.42204	7.242	7.10165	7.23084	7.1825	7.22509	7.14834	7.19937	7.24084	7.37081	7.3466	7.26817	7.35489	7.28911	7.1809	7.10479	7.1951	7.10742	7.09563	7.28544	7.2592	7.48465	7.35664	7.3182	7.13919	7.16579	7.35022	7.28486	7.31415	7.34214	7.22965	7.30101	7.36692	7.51577	7.51002	7.48337	7.36222	7.38054	7.2892
2010111I01Rik	6.89517	6.92294	6.82547	6.87478	6.90829	6.89145	7.06554	7.1353	7.01765	7.06554	7.00915	6.93413	6.8026	6.83932	6.82908	6.84468	6.88622	6.94828	6.87783	7.11709	7.09683	6.93949	6.86746	6.99802	6.80984	6.83369	6.88945	6.87402	6.87422	6.9035	6.83909	7.07819	7.01793	7.00837	6.95914	6.8	6.88567	6.98931	6.84013	6.86907	6.94273	6.84712	6.8782	7.02027	6.97784	7.1039	7.01621	6.93829	6.81978
OTTMUSG00000004551	7.75279	7.76334	7.63347	7.62603	7.51592	7.59566	7.57432	7.37433	7.23744	7.4372	7.37456	7.68283	7.76978	7.77814	7.69638	7.74133	7.74901	7.53958	7.56486	7.3608	7.30244	7.60531	7.68243	7.65518	7.63123	7.64602	7.64664	7.85724	7.78706	7.736	7.53349	7.35081	7.29105	7.51043	7.75383	7.70771	7.39971	7.57005	7.65021	7.81026	7.72593	7.6594	7.62223	7.36993	7.32584	7.568	7.51958	7.52978	7.49344
Uck2	7.0306	7.05986	7.1008	7.12809	7.0675	7.10927	7.22225	7.29587	7.21228	7.17064	7.21649	7.06008	7.134	7.02909	7.1096	7.18435	7.06142	7.13271	7.12607	7.23036	7.19087	7.15711	7.21659	7.04516	7.03697	7.01843	7.10937	7.05487	7.12427	7.20262	7.20118	7.2587	7.22169	7.27211	7.14901	7.22566	7.16364	7.08754	7.06783	7.1256	7.15784	7.08353	7.16703	7.2007	7.22965	7.26178	7.2121	7.16813	7.07044
Slc35b4	8.42336	8.27965	8.24052	8.09604	7.99915	8.08967	8.2757	8.28017	8.47154	8.42961	8.39937	8.32219	8.48438	8.41071	7.86719	8.25066	7.92376	7.91683	8.05602	8.18705	8.37067	8.54193	8.28389	8.25708	8.07812	8.24395	8.34452	8.10492	7.90724	8.12307	8.18923	8.2877	8.4747	8.64832	8.43174	8.32462	8.37192	8.46471	8.33583	8.183	8.0506	8.09182	8.18398	8.24457	8.38402	8.44934	8.51172	8.32336	8.35793
Hsd17b2	9.92083	10.0839	10.2261	10.2056	10.1721	9.91698	9.59424	9.92251	9.58125	9.99334	9.59424	9.96716	10.1506	10.1305	10.5277	10.3385	10.255	10.1226	9.66526	9.93905	9.67836	9.59836	8.98171	9.82807	10.1137	10.2958	10.3408	10.3452	10.2346	9.87549	9.71885	9.65048	9.72034	9.84855	10.0636	10.2763	9.75618	10.0636	9.88185	9.95982	10.1245	9.80988	9.51359	9.25207	9.55026	9.57408	9.5753	9.65939	9.73597
Serpina6	9.55437	10.0312	9.21925	9.3926	10.0252	9.90184	10.2008	9.71343	10.1177	9.92083	10.0275	9.66526	9.58807	9.19198	9.2677	9.4003	9.77982	10.0147	9.61812	10.2404	10.3209	9.92571	10.332	9.85825	9.06539	9.33599	9.07789	9.56886	9.99864	10.1469	10.2424	10.1785	10.0235	9.82807	9.95674	9.57641	9.34404	9.27192	9.39137	9.25329	9.47281	9.70784	9.95314	9.95832	9.87093	9.68714	9.632	9.37664	9.36987
Mapk14	9.02621	9.12281	9.16625	8.81223	8.77102	8.75035	9.16718	9.13058	9.35089	9.47402	9.45685	9.09429	8.87076	8.70576	8.59177	8.76213	8.52953	8.83872	8.92799	9.10641	9.28472	9.10439	9.35198	8.66286	8.62753	8.72169	8.7117	8.65562	8.67361	8.95564	8.87999	9.0748	9.13762	9.29045	8.9986	9.09116	8.68372	8.8974	8.58957	8.61066	8.80802	8.83179	9.01667	9.20518	9.10225	9.03873	8.9884	8.80544	8.76046
Hdac5	7.59985	7.59153	7.66236	7.37348	7.44217	7.24603	7.08755	7.14634	7.3318	7.45007	7.57155	7.47731	7.44758	7.4132	7.62126	7.54732	7.3857	7.32839	7.1783	7.24504	7.36779	7.34934	7.29728	7.53625	7.45614	7.46585	7.39742	7.6234	7.53868	7.18662	7.19514	7.10488	7.35769	7.49803	7.64929	7.53521	7.47708	7.44034	7.40073	7.38531	7.45558	7.2708	7.33509	7.41198	7.18742	7.43805	7.60103	7.45901	7.50546
Grk5	6.75744	7.0679	6.82001	6.63638	6.64689	6.68856	6.70149	6.61669	6.64156	6.71297	6.72267	6.83596	6.8174	6.90046	6.79196	6.8178	6.68776	6.72792	6.72949	6.64982	6.68676	6.72334	6.68412	6.783	6.84466	6.81179	6.95414	6.74569	6.66096	6.66657	6.6226	6.67483	6.68176	6.71225	6.76332	6.7769	6.76174	6.86784	6.81996	6.66341	6.66492	6.66384	6.74514	6.67138	6.71407	6.73628	6.792	6.76795	6.81055
Atp6v1d	8.85774	8.8377	8.88875	8.86064	8.91908	8.89266	9.19952	9.3086	9.10535	9.13871	8.94185	8.83872	8.7977	8.58215	8.46844	8.65142	8.4747	8.61898	9.02411	9.14221	8.85685	8.9692	9.14941	8.64982	8.58824	8.6621	8.59825	8.59598	8.55735	8.79043	8.9198	8.95879	9.1117	9.12029	8.83419	8.83419	8.67803	8.60996	8.72489	8.63206	8.72489	8.84045	9.07789	8.95879	8.96698	8.98743	9.04592	8.74337	8.53307
Tulp4	7.88953	7.74385	7.90072	7.79564	8.07364	8.07903	8.41365	8.11545	8.09655	7.89077	8.03662	7.82264	7.91544	7.78902	7.76228	7.858	7.78052	8.09552	8.27734	8.00519	7.91193	7.99772	7.93065	7.83057	7.78663	7.89077	7.76866	7.70022	7.88301	8.11136	8.17152	8.00891	7.99729	7.95228	7.86058	7.72593	7.9479	7.86456	7.80152	8.01732	8.09492	8.04965	8.15975	8.15041	8.13168	8.03662	8.0975	8.002	8.08233
Hdhd3	8.11984	7.77128	7.99683	7.73899	7.50695	7.59628	7.40675	7.70096	7.98673	8.13113	7.70295	8.13215	8.09848	8.17102	7.68717	7.73232	7.44846	7.47628	7.09183	7.63058	7.93997	7.91414	7.61056	8.08135	8.02605	7.99818	8.14831	7.59288	7.37194	7.41064	7.55387	7.76978	8.35437	8.21813	8.20141	8.06984	7.89123	7.86965	7.83373	7.8795	7.45211	7.30948	7.34355	7.73755	7.79932	8.00746	8.01516	8.04233	7.62437
Ywhag	8.63376	8.8537	8.75803	8.35739	8.55186	8.80968	8.69703	9.03048	8.9986	9.20224	9.02312	9.05169	8.80544	8.63206	8.6829	8.60571	8.67508	8.7574	8.4308	9.01767	9.00191	9.13762	8.81976	8.91709	8.70948	8.9578	8.92897	8.64539	8.64539	8.84144	8.77738	8.87157	9.26278	9.0748	9.09934	8.9692	8.67965	9.04381	8.9845	8.7297	8.8439	8.73177	8.69947	8.91121	9.28094	8.97332	9.1451	9.10641	9.02815
Amigo2	7.21299	7.24628	7.352	7.25692	7.26677	7.40829	7.57689	7.23149	7.40644	7.19469	7.41484	7.20187	7.14314	7.08586	7.2152	7.41564	7.3764	7.40572	7.65413	7.37124	7.42764	7.19773	7.12716	7.18526	7.02826	7.09002	7.17107	7.27581	7.40754	7.45801	7.51819	7.30418	7.24951	7.21421	7.30698	7.16708	7.18849	7.22874	7.39144	7.30126	7.45562	7.62635	7.62253	7.5138	7.52793	7.31503	7.31403	7.34195	7.19898
Hist1h1c	10.888	10.5615	10.6934	9.56089	9.56217	9.16324	9.08531	10.4267	10.6828	10.711	10.4994	10.7277	10.9337	10.6749	10.1619	10.4587	9.20518	9.43883	10.677	10.5615	11.2317	11.0514	10.8454	11.0048	10.268	10.12	10.7427	10.0199	9.17792	8.98257	9.1897	9.42525	10.5094	10.3768	10.9097	10.3069	10.9247	10.9387	10.8297	10.6472	10.1785	10.2533	10.21	10.4039	10.6116	10.8986	10.5382	10.9739	10.9308
Pnkp	7.93577	7.93387	7.91108	7.91855	7.84632	7.73658	7.70351	7.67443	7.72844	7.6685	7.71699	7.89942	8.16188	8.21019	8.08526	8.0926	7.91804	7.85073	7.72622	7.79029	7.85316	7.92089	7.89231	7.98078	8.11897	8.17353	8.23048	8.17248	7.92664	7.90789	7.89699	7.76851	7.9436	7.95099	8.03069	7.99322	7.96375	7.98203	7.89499	7.94517	7.8377	7.75049	7.82508	7.76572	7.67995	7.79999	7.82827	7.91251	8.01
Naca	9.1897	9.28748	9.21115	9.22717	9.47945	9.3326	9.36667	9.28818	9.07404	9.12767	9.07529	9.15364	9.1514	9.28859	9.47769	9.38317	9.51108	9.48326	9.10381	9.36403	9.19799	9.09641	8.92742	9.23416	9.21627	9.20614	9.32006	9.20937	9.30371	9.299	9.37793	9.41171	9.07974	9.03161	9.08449	9.09273	9.26499	9.36425	9.42598	9.48878	9.27552	9.24255	9.28073	9.06306	9.27493	9.25717	9.15179	9.2095	9.177
Mgll	8.22009	8.29901	8.19749	7.94363	7.97201	8.23976	8.64364	8.2938	8.89334	8.75878	8.64538	8.5253	8.31518	8.10235	8.26536	8.24522	8.10669	8.33613	7.66228	8.63109	8.7846	8.77914	8.20341	8.45305	8.24203	8.02845	8.05198	8.10488	8.40115	8.36357	8.53271	8.50522	8.80811	8.92693	8.76733	8.47415	8.6422	8.70061	8.36703	8.38062	8.67175	8.70417	8.51578	8.66686	8.79943	8.92608	8.90797	8.79534	8.79072
Tyki	7.39632	7.25444	7.26264	7.21827	7.09726	6.94879	6.77833	6.82776	6.84478	6.98808	6.93972	7.37557	6.95425	6.97565	7.11909	7.06994	6.9651	6.94916	6.7958	6.79082	6.83785	6.73326	6.96724	6.90101	7.16496	7.11745	7.05713	7.0053	7.11924	7.0041	6.89441	6.83088	6.87515	6.92369	7.07151	7.24434	6.93294	7.04502	7.04641	6.94167	6.99224	7.08058	6.75674	6.76646	6.84076	6.83807	6.94892	6.91074	7.10144
Bhlhb2	8.74961	8.33076	7.76631	8.53787	9.81305	9.07686	9.43753	10.0199	9.69522	9.7498	9.4901	9.702	8.19127	8.07761	8.183	8.82769	9.60126	9.02941	9.24849	9.33392	9.48114	9.10641	9.1622	9.16416	9.0125	8.11487	7.6517	8.77927	9.21174	8.68372	8.66286	10.0071	9.54622	9.59974	9.26523	9.14116	8.70576	8.42268	7.89696	8.89172	8.53364	9.13653	8.48075	9.78777	9.76411	9.52403	9.11692	9.15471	8.07221
Irf2bp1	7.29631	7.2434	7.31449	7.33127	7.24845	7.25107	7.38896	7.28776	7.52793	7.42287	7.47364	7.33196	7.48968	7.32729	7.21589	7.29674	7.19566	7.28825	7.15387	7.41305	7.55053	7.73899	7.6453	7.35328	7.32501	7.22499	7.1474	7.2563	7.29696	7.41379	7.33611	7.54983	7.5912	7.4819	7.43999	7.40064	7.30606	7.20434	7.11793	7.15128	7.12149	7.23086	7.19626	7.42174	7.4358	7.35742	7.24454	7.24951	7.37456
Pxmp4	8.28656	7.94355	8.33418	8.17365	7.79062	7.80506	8.0521	8.0592	8.08286	8.11807	8.03983	8.28954	8.22587	8.59177	8.50687	8.34808	7.76487	7.70174	7.91943	7.81491	7.93501	7.81255	8.23834	8.53364	8.47895	8.5162	8.71839	8.12357	7.88427	7.86542	7.83998	8.06368	8.06803	8.29571	8.35067	8.48866	8.82476	8.65299	8.24948	8.00691	7.76487	7.78706	7.90475	8.04536	8.19177	8.48622	8.41963	8.52116	8.63206
Ubr5	8.26378	8.32956	8.44735	8.63062	8.54124	8.49912	8.7877	8.77285	8.50406	8.52116	8.70723	8.40001	8.44165	8.28389	8.48691	8.44416	8.57204	8.59452	8.93527	8.68944	8.43396	8.44615	8.51095	8.41844	8.27458	8.31783	8.39632	8.36347	8.55127	8.49449	8.72563	8.6374	8.47101	8.5124	8.37839	8.35014	8.45215	8.33076	8.34754	8.2474	8.58431	8.72808	8.6658	8.56661	8.37067	8.36706	8.53719	8.34696	8.42961
Tax1bp3	7.82039	7.62939	7.59721	7.69516	7.77952	7.87742	7.90974	7.80973	7.88596	7.74844	7.77661	7.67624	7.64839	7.70195	7.71164	7.72845	7.66982	7.76992	7.88644	7.78244	7.77136	7.71431	7.88642	7.70483	7.72633	7.68378	7.60597	7.70678	7.73396	7.85779	7.95429	7.9887	7.97848	7.87964	7.73253	7.79919	7.66196	7.57035	7.66502	7.62711	7.64393	7.70755	7.82812	7.8714	7.84856	7.68895	7.72436	7.71234	7.58598
Rabggtb	9.1149	9.26662	9.41485	9.48743	9.26157	9.35441	9.36376	9.18271	8.94733	9.03654	9.11064	9.23062	9.43002	9.19096	9.46439	9.19532	9.4667	9.36244	9.21697	9.25447	9.08825	9.12281	8.83011	9.29045	9.38736	9.48607	9.4003	9.37451	9.41263	9.3022	9.38362	9.35198	8.82769	9.04883	8.98624	9.09313	9.32061	9.3086	9.25672	9.16718	9.25329	9.20441	9.31496	9.05561	8.97237	9.08923	9.06289	9.16416	9.43511
Rap2a	7.0299	7.05192	7.15502	7.05279	7.02403	7.18787	7.2122	7.16092	7.39116	7.24889	7.38065	7.23532	7.22478	7.1877	6.99316	7.06118	7.09696	7.13833	6.88421	7.22195	7.35297	7.42602	7.54304	7.12363	7.26565	7.04956	7.16419	7.0041	7.05744	7.12439	7.34119	7.31345	7.28439	7.35468	7.3895	7.18485	7.14275	7.09669	7.05869	7.02488	7.032	7.00123	7.26565	7.08452	7.21678	7.29248	7.34279	7.19815	7.09104
Thrsp	10.3408	11.8025	9.05561	8.75645	8.44671	10.4875	11.0106	11.5167	11.9115	11.6136	10.3648	11.0076	9.42641	9.06943	8.44165	8.43903	9.41124	9.83584	8.57204	11.6356	12.0659	10.803	9.06943	10.199	10.1583	10.1543	9.3086	8.45743	9.09313	10.2533	10.1972	11.8718	11.5945	11.9327	11.1421	11.451	9.82473	10.4875	9.34292	10.1159	9.26278	9.37223	10.659	10.1325	11.4638	11.4726	10.7802	10.9035	10.21
Araf	8.2305	8.36707	8.29576	8.33774	8.47766	8.4048	8.37798	8.43791	8.27143	8.30384	8.11416	8.22292	8.21702	8.33701	8.29547	8.44928	8.39183	8.39927	8.55251	8.35317	8.38797	8.2191	8.33698	8.21747	8.27886	8.33132	8.29615	8.36853	8.32771	8.38574	8.4172	8.53027	8.27836	8.37173	8.24438	8.21493	8.25067	8.32351	8.17525	8.28394	8.35552	8.19298	8.39244	8.23306	8.18671	8.18284	8.15614	8.15247	8.24608
Mrps21	8.4455	8.61362	8.51849	8.28904	8.26048	8.47154	8.49117	8.69947	8.81693	8.76128	8.82769	8.66882	8.59598	8.62497	8.64902	8.23628	8.6658	8.66645	8.41307	8.91596	8.90929	8.82769	8.65724	8.92994	8.71258	8.53582	8.55639	8.41442	8.45864	8.34288	8.51095	8.83339	8.94733	8.67024	8.69295	8.78844	8.50283	8.76296	8.54567	8.56921	8.50758	8.6658	8.57498	8.78599	8.89088	8.53925	8.5976	8.83959	8.59036
P2rx4	7.40971	7.47694	7.43337	7.61268	7.71226	7.69224	7.72644	7.5926	7.38774	7.41305	7.33967	7.25762	7.43262	7.48381	7.61085	7.68799	7.68668	7.78115	8.4118	7.72083	7.69008	7.47664	7.56678	7.50066	7.51504	7.5723	7.57249	7.64984	7.77182	7.72243	7.93145	7.82491	7.52733	7.43912	7.45585	7.27496	7.3241	7.29953	7.26368	7.33902	7.5539	7.38837	7.5243	7.37739	7.27989	7.25798	7.26028	7.25993	7.28174
Hint3	8.56522	8.55077	8.56348	8.60393	8.80007	8.66483	8.81249	8.87109	8.73669	8.74981	8.60005	8.5221	8.74889	8.66077	8.78447	8.63692	8.81189	8.70336	8.87418	8.83221	8.88285	8.84911	8.70513	8.39239	8.51582	8.63449	8.45524	8.5471	8.51125	8.81348	8.9222	9.00187	8.83849	8.79964	8.65371	8.57688	8.75964	8.65433	8.81029	8.69607	8.64932	8.68669	8.96143	8.77365	8.9	8.89006	8.61346	8.53502	8.67948
Dpp3	9.0902	9.24867	9.15764	9.15188	8.92425	9.03032	8.86387	8.94491	8.82447	8.75379	8.70401	9.04157	9.20506	9.10171	9.06824	9.05415	9.1153	9.0427	8.64127	8.86548	8.90016	8.84319	8.80278	9.01135	9.17863	9.16991	9.26969	9.15793	9.19824	9.05523	8.99451	8.72568	9.00156	9.06921	9.09421	9.12877	8.9324	9.04915	9.01773	8.95358	9.14344	9.03642	8.90161	8.96151	8.82506	8.88819	8.9611	9.11906	9.14846
Ap2b1	7.06842	7.03579	7.07589	6.99303	7.01311	7.03102	7.0185	7.02144	7.01602	7.01258	7.04508	7.06056	7.06936	7.05931	7.04142	7.01858	7.03702	7.00164	7.01384	6.97518	6.99834	7.05073	7.06317	7.04994	7.06163	7.07198	7.0453	7.06491	7.04921	7.01772	6.98687	7.00605	7.05592	7.02012	7.05763	7.08651	6.94887	7.00398	7.03172	6.95151	7.00825	7.03143	6.95255	7.03383	6.99414	7.00617	7.06162	6.99743	6.99296
1810063B05Rik	9.46815	9.34404	9.16416	9.13983	9.35976	9.56217	10.0199	9.61812	9.86399	10.0128	9.68247	9.49877	9.12157	9.28224	9.26278	9.1589	9.15576	9.365	9.38225	9.5905	9.88185	9.31606	9.07058	9.43397	9.27665	8.9761	8.96698	9.06759	8.92897	9.26968	9.30759	9.49403	9.79742	9.85645	9.63466	9.64727	9.43136	9.3926	9.34882	9.31496	9.46562	9.35976	9.67327	9.66911	9.92711	9.90184	9.72377	9.46439	9.26863
Eif4ebp1	8.72169	8.55186	8.99262	8.91508	9.19642	9.13058	9.09521	8.99762	9.07789	8.80968	8.90301	8.68054	8.7555	8.85035	8.84547	8.67803	9.14407	9.06636	9.10535	9.16829	8.95879	8.78441	8.30825	8.84045	8.54567	8.86797	9.09725	9.07789	9.37223	9.12157	9.35862	8.97237	8.93527	8.52427	8.68868	8.95359	8.78844	8.85035	8.99146	8.94522	9.01123	8.93615	8.96385	8.93615	8.96471	8.45015	9.07058	9.10953	9.02621
Errfi1	11.5608	12.3859	11.6356	12.0926	12.0393	12.659	12.9628	12.7268	12.5518	12.3931	12.1919	12.3032	12.1268	12.1057	11.312	11.2282	11.7208	12.4346	13.1248	12.629	12.7647	12.3859	12.8251	11.6917	12.0331	12.2281	11.8353	12.2803	12.272	12.8793	12.9628	12.6103	12.6836	12.6836	12.7138	12.1533	11.6403	12.0258	11.7528	12.5257	12.1333	12.4858	12.9058	12.6711	12.4942	12.0187	12.5911	12.3203	11.5846
Hmga1	6.84984	6.88121	6.99894	7.07273	6.99796	7.08464	7.07624	6.90704	6.92657	6.93046	6.89775	6.86097	6.94095	6.89679	6.96954	6.93702	7.08085	7.04692	7.09786	6.98552	6.95188	7.0072	6.93245	6.88154	6.96044	6.89403	6.94137	7.04732	7.06514	7.04856	7.01234	6.91403	6.94278	6.91184	6.89	7.00298	6.94667	6.86728	6.92234	6.96731	7.01466	6.99659	7.09266	6.91862	6.88295	6.85559	6.96555	6.91407	6.97464
Clic4	9.79885	9.7251	9.80152	9.57872	9.48374	9.44211	9.5015	9.66093	9.6144	9.83308	9.86904	9.64187	9.66911	9.88519	9.68973	9.52803	9.27192	9.33151	9.6856	9.57001	9.33505	9.50414	9.70636	9.75777	9.85825	9.80032	9.62749	9.38612	9.31945	9.52295	9.33935	9.54067	9.7498	9.79435	9.71485	9.98174	9.70049	9.56445	9.632	9.41375	9.10439	9.20518	9.17686	9.38013	9.47874	9.64862	9.90184	9.68973	9.44582
Hnf4a	10.1118	9.93905	9.88679	9.76238	9.77506	10.0312	10.1047	10.5813	10.5277	10.1177	10.2261	9.97255	9.96184	9.92904	9.93071	9.85167	9.99705	10.0537	10.4534	10.5043	10.4386	10.0028	10.3114	10.0935	10.1506	10.0671	9.98347	10.1047	10.1449	10.2404	10.0383	10.3362	10.4319	10.4534	10.1137	10.3942	10.1951	9.91347	9.86722	9.88519	9.93905	10.0707	9.89188	10.5068	10.4803	10.0651	10.1047	10.1619	9.97072
Gtf3a	7.42818	7.3475	7.30013	7.36433	7.30938	7.31301	7.46763	7.46733	7.40618	7.39365	7.51586	7.45827	7.3936	7.36362	7.27048	7.36432	7.40226	7.34237	7.30138	7.44958	7.46026	7.45913	7.55354	7.40717	7.43046	7.39443	7.27806	7.36587	7.35977	7.35295	7.53276	7.5103	7.53508	7.59757	7.5834	7.38111	7.39797	7.37976	7.31833	7.30239	7.34164	7.34856	7.44402	7.43426	7.36341	7.47541	7.41955	7.29184	7.38166
Riok3	8.10736	8.00445	8.00214	8.11374	8.01234	8.09847	8.17711	8.16257	8.15353	8.19164	8.16745	8.10831	8.02872	7.99903	7.96729	8.00851	8.05092	7.97119	8.14053	8.14438	8.08758	8.1332	8.14691	8.09846	8.05991	7.98935	8.07181	7.98717	8.03107	8.08835	8.20369	8.1848	8.12456	8.10747	8.02316	8.01727	8.14786	8.14381	8.08134	8.12647	8.05987	8.13611	8.13384	8.13694	8.2193	8.1297	8.07528	8.1197	8.1637
Slco1b2	9.43486	9.36594	9.34279	9.6514	9.84181	9.81207	9.76493	9.66417	9.50807	9.56835	9.46984	9.34955	9.54446	9.70937	9.60934	9.68971	9.83709	9.83559	9.64285	9.69916	9.47478	9.62625	9.23415	9.62649	9.43261	9.4236	9.48551	9.54257	9.61717	9.76314	9.73253	9.80695	9.33458	9.37565	9.27803	9.03896	9.72527	9.61861	9.70669	9.8684	9.66352	9.69898	9.68977	9.53805	9.66102	9.55217	9.53745	9.48883	9.50894
Hist1h2bn	8.82366	8.72409	8.74884	8.40375	8.2779	8.22443	8.02112	8.46844	8.72259	8.66645	9.13653	8.87926	8.6658	8.5256	8.57928	8.58071	8.5925	8.37538	8.21596	8.48929	8.74719	8.71596	8.62896	8.97237	8.68437	8.7574	8.84646	8.5526	8.45285	8.18259	8.5256	8.31955	8.3683	8.32778	8.73177	8.65223	8.74638	9.0061	9.0125	8.72892	8.60571	8.78364	8.35067	8.36	8.61362	8.60432	8.85291	8.9692	8.83011
Bcdo2	7.56017	7.53003	7.53798	7.63176	7.6838	7.43696	7.36851	7.22195	7.19228	7.34977	7.46006	7.44846	7.31095	7.58441	7.52651	7.58739	7.68647	7.46373	7.1775	7.21147	7.07742	7.37746	7.36826	7.57032	7.48848	7.56081	7.47276	7.52859	7.49827	7.32454	7.36826	7.20817	7.13063	7.34501	7.67586	7.38896	7.74649	7.61926	7.63654	7.66102	7.58165	7.52949	7.41737	7.26413	7.30817	7.48287	7.58032	7.45137	7.58767
Srd5a3	7.39496	7.40893	7.41648	7.55229	7.66902	7.63158	7.49233	7.51473	7.55043	7.45586	7.51387	7.35404	7.51286	7.53082	7.46667	7.45087	7.57252	7.65107	7.57275	7.6294	7.45243	7.57462	7.45582	7.45386	7.40395	7.35128	7.38124	7.51681	7.66806	7.58157	7.66992	7.56126	7.58908	7.51354	7.46327	7.4654	7.5175	7.41833	7.54548	7.50812	7.6725	7.57859	7.7094	7.57102	7.48991	7.46389	7.53492	7.59353	7.4508
Serpina3k	7.7006	7.82678	7.60206	7.63058	7.32606	7.44048	7.75504	7.92634	7.78285	7.75547	7.79858	7.78439	7.81867	7.6443	7.55021	7.66224	7.54732	7.38707	7.77055	7.84408	7.96703	8.10608	7.89938	7.78706	7.91587	7.70664	7.73353	7.48429	7.55699	7.6875	7.858	7.87691	7.90688	7.83666	7.73899	7.83998	7.79406	7.71784	7.53549	7.6453	7.63309	7.77661	7.52921	7.33859	7.58416	7.6359	7.76113	7.61959	7.7266
Pik3c3	7.72372	7.66714	7.84245	8.01961	8.04233	7.89433	7.70135	7.606	7.53798	7.60895	7.84408	7.70736	7.71751	7.67544	7.78902	7.83878	7.91987	7.73567	7.65304	7.57461	7.52093	7.70494	7.66644	7.72555	7.64105	7.75315	7.90384	8.0929	7.91896	7.99493	7.90342	7.51257	7.54304	7.50604	7.70911	7.66918	7.70943	7.693	7.71293	7.81216	7.88695	7.76524	7.80721	7.50695	7.42174	7.42461	7.6296	7.71933	7.87057
Nr1i3	8.39813	7.9729	7.96837	8.31418	8.49515	8.56921	8.68868	8.47895	8.6374	8.49629	8.77452	8.40962	8.33017	8.25601	8.22118	8.29187	8.32651	8.62577	8.51849	8.85774	8.61637	8.4044	7.94178	8.30464	7.97891	7.89986	7.95184	8.04832	8.33527	8.56661	8.72409	8.67803	8.23239	8.47895	8.1576	8.00991	8.50822	8.08662	8.43396	8.03711	8.35123	8.2724	8.65562	8.64294	8.47399	8.72079	8.4926	8.33198	8.34808
Tmem9	7.3613	7.48848	7.40168	7.37148	7.67043	7.61267	7.62149	7.50818	7.39168	7.27355	7.37614	7.39899	7.4739	7.3764	7.65864	7.68348	7.77961	7.80796	7.68606	7.72104	7.57497	7.3821	7.36278	7.39168	7.6359	7.50818	7.52651	7.6796	7.71357	7.74458	7.95005	7.82764	7.38583	7.37746	7.41117	7.45296	7.53432	7.48939	7.53321	7.51958	7.70208	7.49682	7.68821	7.35715	7.3089	7.2497	7.42764	7.43944	7.36107
Slc27a2	11.3517	11.1596	11.3827	11.5794	11.7589	11.6701	12.0524	11.7528	11.7149	11.6856	11.8896	11.2635	11.4283	11.2876	11.7528	11.5746	11.8648	12.0331	11.3786	12.1057	11.6917	11.7773	11.1663	11.6403	11.2178	11.2921	11.4997	11.4678	11.7963	11.6701	11.9797	11.9381	11.7696	11.5257	11.3745	11.1228	11.6247	11.5746	11.8353	11.7149	11.9327	11.9192	11.7696	11.9435	11.8584	11.6298	11.8293	11.9327	11.9115
Bfar	7.22268	7.20163	7.27739	7.25526	7.25366	7.25945	7.31025	7.32833	7.19964	7.14462	7.19802	7.13497	7.26782	7.28237	7.2252	7.24866	7.42962	7.42111	7.31916	7.43673	7.30858	7.21534	7.04515	7.2144	7.28063	7.25323	7.26663	7.30001	7.44218	7.41093	7.41042	7.29949	7.28165	7.17444	7.19244	7.11047	7.23608	7.27292	7.21454	7.26253	7.40973	7.39223	7.38961	7.3727	7.21834	7.18377	7.2231	7.20287	7.30638
Pip4k2b	7.23734	7.1349	7.21559	7.16573	7.10935	7.14874	7.07662	7.10869	7.13075	7.2005	7.33247	7.31004	7.29876	7.13133	7.0165	7.08491	7.0285	7.12453	7.09116	7.06841	7.08937	7.21232	7.22895	7.14286	7.17249	7.13882	7.07374	7.10924	7.03632	7.05645	7.07418	7.03664	7.12198	7.27148	7.24536	7.22346	7.21425	7.18494	7.11268	7.02359	7.10222	7.09588	7.13446	7.19316	7.17646	7.2549	7.20956	7.15133	7.12287
Pbld	9.06943	8.82476	8.96578	9.29045	9.32794	9.30759	9.06435	9.07886	8.99262	8.7588	9.13169	9.02712	8.92799	9.0252	9.30544	9.28224	9.65764	9.57641	8.88391	9.39381	9.11391	8.83959	8.64982	8.95359	8.87157	8.93108	9.04883	9.29897	9.56739	9.49132	9.35556	9.15687	8.50283	8.86696	8.87545	8.88983	9.09116	8.71685	9.10439	9.13762	9.48471	9.28224	9.11391	8.94108	8.95166	8.6235	8.87545	8.80059	8.96275
B4galt1	7.76821	7.58133	7.57315	7.44896	7.42492	7.39381	7.91724	7.95685	7.71646	7.89858	7.91282	7.79062	7.68568	7.63176	7.56017	7.48407	7.4527	7.5458	8.00058	7.81791	7.91367	7.93065	7.81096	7.6641	7.7272	7.80276	7.7562	7.60368	7.48536	7.74649	7.67544	7.95531	7.77166	7.88953	7.72555	7.89696	7.68422	7.79371	7.76183	7.77055	7.5144	7.72252	7.7143	7.65092	7.90564	7.89734	7.58801	7.86244	7.73639
Nomo1	7.73232	7.7169	7.70494	7.70339	7.4358	7.48107	7.56081	7.82483	7.92076	7.95923	7.84078	7.7472	7.90027	7.75656	7.58295	7.62404	7.50721	7.60763	7.49797	7.73567	7.79774	7.89077	8.05965	7.73678	7.92672	7.87306	7.73275	7.81026	7.7122	7.75547	7.81791	7.77554	8.11294	8.13408	8.03939	8.18923	7.80552	7.77055	7.60727	7.6206	7.7272	7.65903	7.73755	7.96465	7.78663	7.88695	7.91461	7.86581	7.93596
Fermt2	10.4386	10.3229	10.5459	10.3838	10.5226	10.0147	9.42525	9.27192	9.53808	10.0312	10.011	10.1721	10.406	10.5431	10.5921	10.466	10.3473	9.90184	10.84	9.11391	9.59301	10.0742	10.0362	10.2008	10.2181	10.3005	10.4409	10.677	10.2978	9.67526	9.76238	9.09116	9.88519	9.98835	10.3625	10.0574	10.2056	10.4509	10.3745	10.3229	10.2224	9.941	9.85167	9.8787	9.87256	10.0614	10.4453	10.16	10.2937
Tmem134	8.28514	7.98717	8.05358	8.22244	8.04981	8.17059	8.31078	8.21679	8.42522	8.42069	8.25043	8.1712	8.40646	8.26292	8.09533	8.17188	8.15228	8.08196	8.08051	8.32795	8.47034	8.63484	8.31438	8.25829	8.28541	8.08334	8.02252	8.13546	8.19797	8.4109	8.3504	8.29635	8.47754	8.50164	8.5514	8.31796	8.445	8.23478	8.24498	8.35956	8.30997	8.28864	8.59014	8.42731	8.61971	8.58243	8.43913	8.4109	8.48788
Elovl1	7.70046	7.7607	7.76269	7.54352	7.36588	7.50239	7.42309	7.66348	7.75896	7.82623	7.59899	8.04808	7.9035	7.76348	7.62406	7.8328	7.6323	7.53111	7.40626	7.73877	8.03741	8.05211	7.7022	8.09552	7.80249	7.73702	7.80858	7.63014	7.59704	7.54796	7.58772	7.65866	7.94627	7.88314	8.01757	8.02527	8.05302	8.21391	7.98241	7.90224	7.86433	7.72734	7.51341	7.72728	8.03564	8.12978	8.15887	8.13442	8.14311
Oat	11.7643	12.0393	12.1399	12.5518	12.2139	12.3931	12.3203	12.3493	12.3268	11.8648	12.0132	11.9327	12.1057	12.358	11.9685	12.4105	12.1131	12.502	12.272	12.3493	12.0524	12.2957	12.1131	11.8999	11.8413	11.4908	12.1268	12.1714	12.4424	12.5805	12.502	12.3268	12.1333	11.9863	11.4997	11.8353	12.7953	12.3931	12.8793	12.8388	12.7138	12.8099	12.7138	12.9498	13.065	12.3032	12.4188	12.6711	12.8929
Gnat1	6.71445	6.82186	6.87955	7.21375	7.40513	7.38276	7.20279	7.1383	6.812	6.68444	6.71472	6.92101	6.72705	6.80142	6.86404	7.28754	7.15102	7.31992	8.05009	6.97101	6.83806	6.9227	7.43471	6.75197	6.81691	6.83473	7.07311	7.27601	7.53223	7.66027	7.60908	7.25851	6.95318	6.89771	6.89797	6.8921	6.7701	6.76964	6.86447	7.28714	7.46257	7.43481	7.3799	7.18649	7.04741	6.9257	6.86372	6.7577	6.90618
Slc35b2	8.34645	8.13971	8.46729	8.52623	8.75645	8.92897	8.72892	8.53981	8.49393	8.13824	7.98304	8.40505	8.37538	8.49515	8.50822	8.42268	8.81508	8.91022	8.33878	8.51315	8.36647	8.3325	7.95531	8.42336	8.60996	8.56234	8.66286	8.96072	8.92502	8.80715	9.14116	8.59319	8.57129	8.13215	8.2724	8.52231	8.42087	8.37067	8.47035	8.49703	8.71596	8.7117	8.7426	8.47895	8.49393	8.14324	8.19652	8.64027	8.64091
Vti1a	6.94134	6.92703	6.91915	6.96469	7.01671	7.01865	7.0817	7.02214	6.96572	6.88445	6.8557	6.9426	6.97412	6.9714	6.98365	6.9644	7.04357	7.06629	6.99942	7.06723	7.04186	6.95263	6.85056	6.93824	6.9406	6.94283	6.93059	7.00009	6.97362	7.05319	7.141	7.01176	6.99932	7.00067	7.00342	6.89948	6.99732	6.96742	6.99641	7.03843	7.01944	7.03204	7.10841	7.00224	6.99397	7.07469	6.96603	6.96274	6.96552
Stxbp2	8.62753	8.87076	8.86888	9.11064	8.91508	8.94414	8.92994	8.69703	8.52753	8.4747	8.47223	8.71685	8.5526	8.50687	8.65065	8.68127	8.86249	8.90568	8.40238	8.61437	8.34219	8.50552	8.31902	8.38402	8.61224	8.6461	8.84475	8.7574	8.94108	8.86064	9.0061	8.57928	8.39937	8.6094	8.5526	8.68717	8.65562	8.70497	8.6388	8.73578	8.92994	8.88875	9.1013	8.70262	8.603	8.7555	8.60163	8.88593	8.88391
Syf2	7.72635	7.75347	7.75925	7.86898	7.86712	7.81574	7.82646	7.74294	7.75637	7.67632	7.81044	7.63311	7.75192	7.73655	7.81688	7.83559	7.83538	7.82899	7.74952	7.76826	7.69309	7.78627	7.72329	7.67377	7.75171	7.78251	7.75463	7.82267	7.91205	7.82997	7.91955	7.75459	7.63377	7.77158	7.6106	7.71581	7.75473	7.76597	7.77428	7.7879	7.89154	7.76305	7.84013	7.7385	7.68075	7.66205	7.7605	7.76693	7.76646
Pard6a	7.16575	7.1334	7.1115	7.05511	6.95848	7.04569	7.01974	7.00033	7.00959	7.09086	7.22371	7.15315	7.24571	7.16036	7.10743	7.15048	7.04301	6.98706	7.01872	7.04127	7.14849	7.31639	7.25138	7.16514	7.16549	7.18039	7.13739	7.12601	7.01505	7.11137	7.08042	7.06251	7.11139	7.16788	7.20961	7.08474	7.19462	7.19559	7.15599	7.08922	7.05416	6.99679	7.02318	7.0095	7.11719	7.1594	7.10535	7.16882	7.11189
Cyb5b	12.1131	12.1919	12.0457	11.9797	11.848	11.7149	11.4426	11.4379	11.3745	11.6191	11.5945	12.1057	11.8718	11.6033	11.4113	11.7328	11.3827	11.4766	11.0076	11.1362	11.2837	11.5561	11.8293	11.6856	11.9065	11.8528	11.9258	11.9327	11.5457	11.6457	11.6094	11.3866	11.1728	11.7149	11.9863	11.9797	11.9497	12.0926	12.0079	12.1268	11.8999	11.8584	11.9863	11.8896	11.7208	11.8896	12.0187	11.9998	12.086
Spsb4	7.74689	7.47871	7.55084	7.26939	7.28494	7.2224	6.93479	6.92557	7.27197	7.41822	7.17538	7.73712	7.61376	7.68214	7.28319	7.60077	7.1389	7.04607	6.85719	6.9471	7.34727	7.51257	7.52093	7.49769	7.43524	7.47871	7.67857	7.55582	7.05732	7.06404	7.28853	6.93913	7.46122	7.66853	8.05251	7.35692	7.03832	7.19984	7.31705	7.26264	7.15164	6.86984	7.11745	6.94785	6.91263	7.47798	7.33927	7.40224	7.31095
2810432D09Rik	8.7894	8.48569	8.81508	8.77646	8.5162	8.28656	8.44092	8.56991	8.65142	8.71101	8.72646	8.6157	8.79196	8.74961	8.57433	8.67121	8.37778	8.42268	8.43527	8.56661	8.81047	8.90208	8.81133	8.69616	8.73514	8.71258	8.70431	8.61135	8.52177	8.42023	8.38093	8.6157	8.79196	8.78599	8.73922	8.8377	8.62416	8.41914	8.46203	8.44229	8.40238	8.36232	8.39875	8.56587	8.59319	8.6651	8.53787	8.51442	8.43591
Cugbp1	7.53726	7.60213	7.71291	7.54718	7.4652	7.45978	7.55474	7.72947	7.7069	7.80545	7.9302	7.70465	7.61109	7.56244	7.5254	7.56828	7.54045	7.54098	7.65172	7.7164	7.74591	7.79767	7.81385	7.66282	7.57079	7.58683	7.60834	7.47168	7.49458	7.61899	7.59757	7.69897	7.70747	7.68224	7.54946	7.62982	7.59865	7.58942	7.52604	7.47429	7.51983	7.59855	7.49751	7.55234	7.62042	7.63213	7.65803	7.54846	7.5926
2610528J11Rik	6.98769	7.23168	7.13385	7.13657	7.22499	6.99828	6.99977	6.89733	6.86026	6.91739	6.99343	7.08837	7.03878	7.03878	7.28439	7.29696	7.12453	7.02084	6.91063	6.9739	7.07677	7.09394	6.83611	7.05371	7.03534	7.03022	7.26635	7.16059	7.15703	7.04239	7.05612	6.89485	6.92022	6.96231	7.05204	7.10111	7.1683	7.24928	7.40807	7.24045	7.27399	7.07477	6.91374	6.93437	7.00175	7.06541	7.10003	7.12149	7.09394
Hmgb2l1	7.03361	6.98576	6.97115	6.97521	7.01937	6.8648	6.89836	6.87853	6.85639	6.96523	6.95493	7.01767	6.9614	7.03162	7.02272	7.02115	6.95178	6.89376	6.91207	6.82188	6.92288	7.01194	6.99177	6.99108	6.90612	7.0286	7.00453	7.03085	6.93567	6.88219	6.87669	6.82455	6.86524	6.96751	6.98559	6.90724	6.9606	6.96978	7.00487	7.01489	6.95206	6.88401	6.87496	6.84311	6.92121	6.97035	6.9581	6.93674	6.9656
Hspb8	8.49449	8.70723	8.91596	8.66055	8.63458	8.51315	9.05561	9.3707	9.26863	9.24495	9.16416	8.56784	8.69616	8.96385	8.3458	8.59319	8.51914	8.55562	8.99146	9.05839	9.17792	9.07789	9.55567	8.72169	8.85774	8.59105	8.67644	8.3381	8.63458	8.79522	8.53036	9.3045	9.33599	9.14834	8.74556	8.62109	8.96698	8.83595	8.62896	8.76929	8.61637	8.80253	8.5925	9.39513	9.43883	9.09521	9.08825	8.81693	8.6157
Krt10	7.82224	7.64664	7.63448	7.56832	7.52444	7.38843	7.50895	7.44896	7.44951	7.77405	7.75022	7.59351	7.63999	7.69704	7.51931	7.61149	7.3772	7.39691	7.26129	7.3702	7.57875	7.76631	8.10851	7.89215	7.57432	7.48914	7.54168	7.47599	7.36329	7.49467	7.21567	7.34553	7.5138	7.57182	7.67271	7.58032	7.53062	7.63837	7.62927	7.58331	7.40596	7.38528	7.4162	7.53986	7.66918	7.68243	7.65304	7.58767	7.41959
Cdc14b	7.33509	7.55995	7.35156	7.47634	7.62048	7.49041	7.26986	7.10387	7.08544	7.16755	7.37993	7.30927	7.16103	7.34965	7.75528	7.57487	7.76969	7.47009	7.2691	7.13346	7.12999	7.18839	7.31158	7.53219	7.33805	7.41416	7.3983	7.66936	7.58926	7.33741	7.46443	7.12105	7.14072	7.14372	7.47383	7.31266	7.35245	7.35754	7.57406	7.45795	7.55438	7.43891	7.45986	7.16537	7.05676	7.21509	7.39126	7.36453	7.42191
5730449L18Rik	7.59744	7.54934	7.62767	7.50066	7.39663	7.33134	7.32859	7.40939	7.5454	7.50557	7.47924	7.53644	7.60829	7.53667	7.43717	7.479	7.22677	7.29807	7.26431	7.41009	7.75833	7.6257	7.55645	7.49282	7.49299	7.45479	7.49679	7.36065	7.29406	7.27833	7.26164	7.34415	7.55464	7.55984	7.55248	7.54103	7.62885	7.56625	7.5484	7.36588	7.41037	7.37146	7.4153	7.42166	7.6713	7.71576	7.57147	7.52736	7.64502
Ctgf	7.83021	7.74901	7.62732	7.37124	7.65864	7.95434	8.63139	8.67361	8.68944	8.92702	8.52953	8.35314	7.75383	8.29571	7.42904	7.50721	7.419	7.70494	9.63891	8.43027	8.83011	8.12918	9.31496	7.47333	7.63999	7.65304	7.39797	7.54639	7.91821	8.21881	8.62896	7.8786	8.52177	8.83595	8.00891	7.6886	7.5162	7.44789	7.42869	7.52826	7.45717	7.48107	8.35123	8.27185	8.43174	8.4428	8.04075	7.90111	7.88382
Tmem70	7.34265	7.19493	7.28053	7.19321	7.18228	7.20098	7.20366	7.25687	7.34436	7.3335	7.26281	7.33042	7.23081	7.21859	7.17708	7.22848	7.08636	7.11648	7.10028	7.22276	7.36665	7.26257	7.27243	7.24078	7.25961	7.20498	7.19519	7.18232	7.19925	7.17154	7.18717	7.26188	7.32968	7.36843	7.2496	7.29221	7.28991	7.29178	7.21713	7.24932	7.29682	7.35307	7.22215	7.32972	7.40393	7.35451	7.39508	7.38316	7.31765
LOC100048221	7.70295	7.75346	7.7266	7.82678	7.75718	7.68821	7.57032	7.66551	7.42845	7.50262	7.46884	7.60763	7.76266	7.66779	7.74834	7.72829	7.6868	7.7186	7.76821	7.56643	7.48045	7.51352	7.53062	7.45105	7.73157	7.73824	7.65092	7.82434	7.81058	7.82483	7.75585	7.55731	7.64664	7.64859	7.68606	7.69769	7.6359	7.58098	7.60895	7.64072	7.78751	7.81713	7.81134	7.63805	7.49769	7.53297	7.69598	7.48536	7.78947
Nucks1	6.93015	6.93092	6.90216	6.9029	6.89386	6.95521	6.98475	7.0007	7.09324	7.00698	7.01506	7.05389	6.87816	6.85392	6.85105	6.84061	6.88797	6.8719	6.89208	6.98048	7.13745	7.05546	6.95815	6.99083	6.93215	6.88608	6.93414	6.91824	6.89605	6.91531	6.88226	7.08195	6.96529	7.0254	6.88459	6.9745	6.92206	6.95275	6.89402	6.88776	6.93454	6.93027	6.89299	6.95282	7.01933	7.00059	6.93548	6.94665	6.97742
Tuba4a	6.77761	6.90973	6.90169	6.76659	6.70302	6.76703	6.76985	6.6887	6.73344	6.73861	6.85384	6.89066	6.97453	6.98265	6.82958	6.82776	6.76519	6.70938	6.68167	6.78764	6.91461	6.80452	6.90568	7.03636	7.01416	6.88833	6.94592	6.85726	6.78743	6.73264	6.74562	6.75948	6.97414	7.03022	6.95619	6.99515	6.69351	6.86686	6.8489	6.84331	6.75103	6.78848	6.70624	6.77207	6.79041	6.79487	6.84068	6.85348	6.75277
Yod1	6.93467	6.94533	6.91329	6.91539	7.01614	7.06562	7.32419	7.11491	7.07015	7.02226	7.09753	7.0389	7.08058	6.95739	7.02897	7.01658	7.02597	7.12865	7.29516	7.36601	7.08591	7.1638	7.05802	7.06755	7.07235	6.89602	6.95019	6.92216	7.06336	7.20543	7.13075	7.28935	7.05624	7.07424	7.02514	7.02266	7.01757	6.95519	6.94231	6.98168	6.937	7.01724	7.05777	7.1334	6.98492	7.01714	6.99754	6.92394	6.99916
Vmo1	8.42146	8.27185	8.39813	8.4067	8.09449	8.16522	8.06938	7.95639	8.27908	8.38764	8.64153	8.34219	8.65142	8.41671	8.3089	8.183	8.09449	8.14994	8.25878	8.20603	8.32219	8.77382	8.38656	8.32219	8.54778	8.26835	8.36	8.3108	8.03101	7.95868	8.35248	8.10748	8.61725	8.67722	8.67965	8.70891	8.34645	8.10703	8.13824	8.15193	8.16026	7.96465	8.3	8.15929	8.19077	8.41914	8.3089	8.37415	8.38093
Ppp1r15b	7.16318	7.07999	7.09315	7.02054	6.93961	7.11347	7.21238	7.37667	7.17791	7.24477	7.27418	7.1868	7.19626	6.99569	6.97366	7.01492	7.01225	7.02531	7.00451	7.31234	7.30001	7.31403	6.97352	7.10867	7.26655	7.09133	7.01492	6.99224	6.90434	7.0693	7.09002	7.29774	7.25082	7.21971	7.14275	7.20733	7.17033	7.05555	6.93865	6.93737	6.98229	7.13802	7.08293	7.14593	7.25324	7.15885	7.13817	7.13455	7.06715
Acly	12.0581	12.7138	11.5125	11.3556	10.8454	11.565	10.9927	11.2122	11.014	11.6403	11.2795	12.2209	11.6191	11.4766	11.2428	11.0076	10.9149	11.2635	10.7967	10.888	11.2395	11.1596	12.1533	11.6457	11.6457	11.6403	11.4546	11.4283	10.7427	11.1951	11.0612	11.1421	11.2591	11.6856	12.358	12.659	11.2017	11.7208	11.535	11.6701	11.0849	11.014	11.2753	11.014	11.2282	11.8528	11.7643	11.4247	11.2795
Acvr2b	7.2654	7.57944	7.48162	7.69256	7.90522	7.76631	7.84917	7.68897	7.58581	7.59087	7.63093	7.4754	7.45592	7.34603	7.86661	7.66948	8.09234	7.73787	8.39325	7.84163	8.10748	7.98904	7.68318	7.41459	7.30319	7.35055	7.54479	7.65819	7.65655	7.69182	8.01554	7.86058	7.68897	7.58416	7.60398	7.31345	7.56252	7.27082	7.64823	7.82563	7.78396	7.83954	8.06603	7.45437	7.74351	7.44978	7.40675	7.43187	7.54449
Ak2	8.45414	8.53892	8.39079	8.46535	8.95087	9.11978	9.03588	8.9553	9.00393	8.49719	8.60458	8.64481	8.50654	8.59943	8.62569	8.83012	9.09497	9.28073	8.4851	9.32977	8.91886	8.83779	8.75828	8.76541	8.71706	8.66859	8.59737	8.58226	8.92394	9.12243	9.33607	9.31534	8.85009	8.7338	8.7486	8.64158	8.51881	8.4085	8.40983	8.49074	8.81168	8.84608	8.85237	8.79107	8.61833	8.49149	8.47264	8.49722	8.29754
Tbc1d17	7.47955	7.55333	7.55514	7.79645	7.88263	7.72215	7.57776	7.42174	7.36904	7.29841	7.45161	7.41459	7.62999	7.53647	7.79645	7.78173	7.86807	7.92498	7.55115	7.47157	7.23983	7.57657	7.80116	7.63805	7.69421	7.61223	7.64494	7.90649	7.97721	7.77166	7.83878	7.54603	7.26242	7.39769	7.48407	7.51532	7.4492	7.49856	7.69638	7.61089	7.91821	7.70943	7.777	7.51874	7.34382	7.39485	7.40959	7.55731	7.61185
Cyp7a1	10.2533	11.6856	9.4003	10.3942	10.2866	11.2591	10.4875	11.2317	11.4638	11.482	10.8623	11.2017	9.86904	10.4088	8.81781	8.48993	9.46815	11.0484	10.2224	11.521	11.6701	11.4726	11.6969	10.8348	9.68837	9.40858	8.51379	8.88983	10.2516	11.4591	10.5513	10.9815	10.7802	11.5036	10.8454	10.332	11.5087	11.271	9.95154	10.6174	10.6749	11.565	11.6558	12.2209	11.316	11.8648	11.8775	11.3943	11.7023
5133400G04Rik	6.82375	6.83055	6.84423	6.91844	6.91203	6.91963	6.85905	6.91448	6.77919	6.72374	6.6885	6.74729	6.75885	6.95862	6.8265	6.84085	6.89284	6.8979	6.9811	6.84473	6.82674	6.831	6.76147	6.76098	6.83598	6.80688	6.87034	6.91269	6.88717	6.8911	6.98072	6.93481	6.87144	6.90516	6.77188	6.76846	6.81637	6.86062	6.86518	6.97018	6.93391	6.89538	6.97244	6.98459	6.90146	6.91095	6.83803	6.88389	6.83637
Usp18	7.36137	7.5204	7.69064	7.92241	7.92943	7.77328	7.63458	7.48506	7.19649	7.24303	7.17526	7.78259	7.29782	7.44886	7.46964	7.67472	7.6905	7.60278	7.26062	7.28231	7.21173	7.30957	7.47196	7.33569	7.41319	7.39414	7.60659	7.62022	8.04936	7.84527	7.55898	7.24844	7.23055	7.32721	7.37718	7.46638	7.1607	7.31122	7.21111	7.33346	7.41573	7.50995	7.26504	7.30147	6.94739	6.98186	7.12187	7.09504	7.07095
Bbc3	7.1261	7.18375	7.15905	7.0116	7.0599	6.95976	6.81081	6.84341	6.9457	6.91803	7.03491	6.98286	6.93579	7.10612	7.07189	7.2087	7.14281	7.05265	6.87838	6.79257	6.98658	6.9806	7.13802	7.0576	6.9591	7.1751	7.19327	7.14608	7.04594	6.91267	6.96273	6.81785	6.92098	6.96006	7.08195	6.92645	7.00865	7.10988	7.26359	7.14897	7.01963	6.97293	6.99688	6.91911	7.05435	7.00755	7.03656	7.19303	7.13603
Ddx46	6.79498	6.83674	6.87508	6.90525	6.99328	7.09296	7.03215	6.99489	7.04162	6.84299	6.8521	6.7082	6.79032	6.82357	6.8871	6.8173	6.85589	6.83242	6.94665	6.95891	6.7313	6.78863	6.69424	6.7671	6.75944	6.83235	6.84881	6.90889	6.91052	6.94051	6.94592	6.8581	6.83532	6.80071	6.76812	6.76368	6.74882	6.81903	6.88289	6.90707	6.84662	6.90305	7.02962	6.9901	6.84908	6.76507	6.80912	6.68932	6.89262
LOC100048346	7.39355	7.61056	7.81058	7.97891	8.03101	7.77852	7.60206	7.46122	7.10164	7.16339	7.09346	7.89123	7.19367	7.39274	7.55487	7.70771	7.80796	7.69564	7.32555	7.28997	7.17912	7.41652	7.42819	7.30862	7.37305	7.32131	7.69421	7.60146	8.25214	7.88301	7.55021	7.23149	7.24024	7.24231	7.41329	7.45058	7.07677	7.18218	7.23488	7.35644	7.38762	7.42174	7.25201	7.25846	6.89932	7.02742	7.14152	7.136	7.09757
1700021F05Rik	9.14116	9.24599	9.29241	9.27192	9.19749	9.23303	8.95879	8.93527	8.81223	8.91802	8.73108	8.99961	9.16829	9.21925	9.13871	9.19198	9.18859	9.20224	8.6374	8.86161	8.9986	8.90842	8.94833	9.13377	9.06857	9.13871	9.25559	9.1578	9.25559	8.87926	9.02712	8.9578	8.97714	8.89266	9.27537	8.96815	8.86888	9.14834	9.17484	9.24387	9.1589	9.15234	9.19952	9.1117	8.95049	9.17686	8.97821	9.09725	8.99539
Plekhf2	7.52271	7.53637	7.57767	7.71375	7.83386	7.68851	7.78041	7.6128	7.56584	7.65285	7.68673	7.5589	7.53036	7.43606	7.63249	7.70097	7.81792	7.61458	7.74148	7.67823	7.5678	7.69018	7.60475	7.58293	7.53544	7.57239	7.52729	7.67415	7.72071	7.74047	7.82483	7.7477	7.62471	7.69003	7.47236	7.55091	7.63156	7.53851	7.5289	7.68265	7.68286	7.59061	7.7005	7.54171	7.48878	7.58263	7.60993	7.50875	7.57435
Tuba6	9.08738	9.49513	9.02712	8.53851	8.22913	8.76555	8.23401	8.6205	9.30116	9.13983	9.00049	9.28472	8.97332	9.40715	8.86888	8.83099	8.37903	8.54926	7.79141	8.77646	9.10018	9.298	8.89088	9.26662	9.08531	9.30759	9.14407	8.70805	8.3714	8.36066	8.32778	9.05939	9.70506	9.02941	9.10439	9.19096	9.17418	9.51244	9.42525	9.1347	8.63139	8.76374	7.97471	9.35441	9.51359	9.43136	9.05169	9.45945	9.34063
Prkcbp1	7.03059	7.04763	7.22194	6.98019	6.90153	6.93466	6.8418	6.80137	6.87843	7.09321	7.03543	7.05424	7.11245	7.00721	7.05782	6.9219	6.99612	6.93664	6.84795	6.80366	6.8004	7.01747	6.95239	7.02305	6.95822	6.9811	6.93933	6.99068	6.9314	6.79009	6.81053	6.76879	6.93788	6.9398	7.10309	6.95327	6.85747	7.01217	6.94738	6.85352	6.93251	6.83225	6.92779	6.86897	6.89314	6.97182	7.05092	6.90852	6.85617
Magix	7.61823	7.56673	7.6838	7.74834	7.6199	7.36681	7.27127	7.2499	7.28178	7.39327	7.50119	7.47046	7.94313	7.57086	7.57557	7.32501	7.61663	7.34304	7.23001	7.19545	7.32729	7.32852	7.10164	7.47685	7.5706	7.74614	7.59452	7.77961	7.66551	7.45465	7.57213	7.23065	7.41198	7.33564	7.52978	7.73232	7.42688	7.36731	7.57657	7.45562	7.32335	7.40386	7.35249	7.31449	7.21238	7.18241	7.36329	7.34043	7.71967
Exoc4	7.05542	7.10621	6.91858	7.01927	7.06438	7.1213	7.00085	7.01399	6.80712	6.91979	6.80718	6.96447	7.03506	7.03848	7.04268	7.04253	7.06296	7.00032	7.03606	6.967	6.88432	6.89409	6.90838	6.96526	7.08209	7.00225	7.14723	7.17052	7.09232	7.08435	7.14611	7.01647	6.8114	6.92001	6.94345	6.93591	7.03063	7.04434	6.97141	7.01157	7.04835	7.03036	7.03534	7.05577	6.87915	6.88842	6.88653	7.01319	7.03818
LOC100048589	7.09035	7.11622	7.08602	7.29423	7.31143	7.18198	7.01332	6.93027	6.78318	6.89932	6.87584	7.00806	7.03006	7.12233	7.15423	7.2237	7.25714	7.10734	7.23265	6.81861	6.92481	6.87566	7.08093	7.0936	7.17575	7.07758	7.14685	7.19488	7.11875	7.19167	7.21916	6.85944	6.80217	6.93294	7.21165	7.12882	7.05965	7.08823	7.07362	7.2379	7.09913	7.06025	7.07677	6.95605	6.86177	6.92401	7.01051	7.07888	7.08967
Pml	7.07679	7.16848	7.1387	7.20766	7.12439	7.04905	6.94533	6.96828	6.95142	7.00695	7.03775	7.13406	7.03987	7.06562	7.09452	7.17922	7.09974	7.01156	7.05807	6.91492	7.04192	7.07824	7.02012	7.04715	7.06627	7.08497	7.13271	7.20104	7.12842	7.03499	7.12569	6.9092	6.97967	7.00932	7.10383	7.07736	7.01197	7.0759	7.06783	7.05538	7.0766	7.05365	7.03508	6.90639	6.89445	6.96699	7.03659	6.9902	7.07319
Aacs	9.64727	9.22969	8.49449	8.3	8.65637	9.22023	9.9745	9.65048	9.23303	9.87256	8.85035	10.0346	9.20608	8.9578	7.3515	8.26956	8.91405	9.1875	8.50485	9.71631	10.399	9.99864	9.28472	8.76213	9.60483	9.1013	8.20875	7.73537	8.54778	9.87407	9.80669	9.96545	10.0912	10.7749	9.48374	10.0912	10.268	10.5171	9.07058	10.0071	9.26662	9.90344	9.62276	9.33599	11.2964	10.871	9.57001	10.3603	10.2496
Crat	6.8358	6.79932	6.73004	6.74188	6.68666	6.70533	6.70559	6.69521	6.86986	6.83498	6.8815	6.91773	6.74919	6.79601	6.81953	6.75961	6.77833	6.74713	6.70701	6.74647	6.72447	6.78213	6.82486	6.88819	6.80865	6.75624	6.7665	6.80778	6.77642	6.75668	6.75593	6.71089	6.77352	6.86597	6.91299	6.90736	6.87117	6.9323	6.86169	6.86499	6.8077	6.79989	6.85122	6.85971	6.9042	7.03161	7.04739	6.95926	6.95637
Uros	7.33905	7.28415	7.28538	7.20566	7.14449	7.16535	7.22143	7.17247	7.15874	7.26522	7.15146	7.30493	7.22016	7.41455	7.17665	7.29445	7.10354	7.16881	7.1333	7.07901	7.1764	7.12002	7.28759	7.31299	7.26525	7.23898	7.29209	7.17204	7.10745	7.17302	7.04242	7.12883	7.16455	7.19308	7.24089	7.22649	7.3306	7.45411	7.2389	7.40146	7.33039	7.31052	7.10759	7.26241	7.26425	7.33204	7.27048	7.38934	7.28522
Poll	7.02266	7.03965	7.08678	7.03421	7.01258	6.97688	6.95571	6.89812	6.91203	6.86234	6.90191	6.96282	6.95585	6.96768	7.05693	7.04056	7.02975	6.95268	6.89689	6.87606	6.90439	6.95679	6.91767	6.92856	7.02254	7.03148	7.02357	7.1199	7.08149	7.05078	7.04964	6.91916	6.99552	6.99843	6.9967	7.02863	6.98932	7.03146	6.98968	7.01394	7.01795	7.02011	7.03134	6.95611	6.90745	6.96722	6.9814	6.96977	6.92371
Polr3k	7.05782	7.08116	7.02184	7.10294	7.03689	7.03255	6.92794	6.96216	6.99827	7.00569	6.93217	7.02439	7.01858	7.07056	7.08291	7.07387	6.94356	6.96595	6.86916	6.93571	6.89744	6.98433	6.99189	7.04652	7.09108	7.05556	7.0931	7.15683	6.93778	7.00003	6.98899	6.93461	6.9148	7.07593	7.00806	7.08686	7.10378	7.09995	7.09815	7.1627	7.06168	7.0534	7.06261	7.02983	7.04568	7.02654	7.10115	7.08051	7.0366
Erp29	10.0312	9.81626	10.0839	9.86208	9.62418	9.6094	9.52403	9.82641	10.0614	10.0651	9.8372	10.0128	10.1822	10.1342	9.77817	10.0128	9.78433	9.65187	9.5096	9.76741	10.1822	10.3573	10.3473	10.1449	10.208	10.0591	10.0912	9.89003	9.71631	9.79435	9.77202	9.89003	10.334	10.0742	10.2496	9.96545	9.93211	10.0671	9.72034	9.89188	9.99705	9.78433	9.57641	9.71631	9.96545	9.96716	10.1562	10.0179	9.94463
Flot1	7.24418	7.28762	7.35813	7.49584	7.46948	7.4889	7.40272	7.39479	7.17818	7.02614	7.10897	7.24446	7.34588	7.28813	7.38656	7.3998	7.56351	7.56778	8.19993	7.51639	7.29619	7.2233	7.16031	7.2333	7.27602	7.3315	7.30942	7.4708	7.5765	7.56601	7.74258	7.3508	7.27448	7.32107	7.23691	7.12169	7.32661	7.28942	7.39704	7.34386	7.52471	7.45536	7.6109	7.45322	7.32038	7.28616	7.27308	7.27442	7.40726
Ifrg15	6.97414	6.9602	6.97491	7.22126	7.1726	7.02131	6.92557	6.89891	6.85436	6.81284	6.95694	7.00915	6.96538	6.95833	6.94005	7.0928	7.10405	7.05994	6.98583	6.80188	6.86746	6.92998	6.84161	6.93637	6.95669	7.03651	6.96829	7.10164	7.11774	7.13226	7.09071	6.87268	6.80526	6.94927	6.98542	6.95605	6.92667	6.92188	7.00329	7.02603	7.12117	6.99884	6.98996	6.93099	6.80741	6.8873	6.97718	6.91634	7.05698
Muted	8.30735	8.39927	8.36962	8.43354	8.36999	8.29916	8.1236	8.0185	8.07943	8.27511	8.1107	8.35132	8.39341	8.40634	8.37044	8.27405	8.33773	8.34958	8.08999	8.05745	8.12937	8.25629	8.27322	8.23696	8.26424	8.2977	8.31368	8.42908	8.37624	8.26952	8.30391	8.06842	8.20315	8.27218	8.40946	8.3688	8.26984	8.30999	8.38547	8.35846	8.31958	8.29474	8.28259	8.11135	8.22718	8.30641	8.26226	8.34886	8.32716
Chic2	7.87475	7.85433	7.97528	7.92912	8.13851	8.12874	8.32972	7.83061	7.93815	7.91176	7.98188	7.89972	7.7156	7.67674	7.97464	8.04619	8.28256	8.05714	8.3003	8.0138	7.6731	7.83203	7.82031	7.89781	7.80605	8.07092	7.85304	7.95419	8.16336	8.44741	8.3156	8.02001	7.70191	7.75297	7.73886	7.72535	7.63249	7.84893	7.98259	7.87892	8.06805	7.92707	8.23622	7.72994	7.64547	7.79272	7.81163	7.71155	7.89398
E330036I19Rik	8.5736	8.83255	8.90568	8.88391	9.00904	8.93723	8.84646	8.90929	8.81602	8.72489	8.65065	8.73922	8.62753	8.6789	8.78523	8.80715	8.81879	8.91709	8.98257	8.76046	8.78523	8.58824	8.31139	8.75645	8.73675	8.74184	8.97237	8.88483	8.88694	8.97237	9.04183	8.84302	8.83519	8.68127	8.79196	8.79283	8.83255	8.87999	8.92412	8.8818	8.96698	9.02815	9.03983	8.95166	8.68868	8.76374	8.65724	8.81602	8.78523
Pop4	8.70341	8.75645	8.85291	9.22224	9.04685	8.83339	8.71258	8.55402	8.50348	8.45927	8.40115	8.82905	8.68523	8.63376	8.77285	8.86161	8.71101	8.81508	8.70182	8.53433	8.67722	8.50406	8.68786	8.70805	8.76643	8.6094	8.91508	8.91596	8.98947	8.80802	8.84547	8.47223	8.45743	8.75213	8.64223	8.68786	8.64902	8.82476	8.90745	8.96698	8.98257	8.97134	8.94833	8.79594	8.58957	8.64902	8.6205	8.8774	8.93615
Ifi47	7.95774	7.33881	8.06984	7.83021	7.93761	7.44896	7.28319	7.12328	7.19017	7.35276	7.29193	7.72215	7.33389	7.87306	8.04965	7.89696	7.42688	7.32209	7.70494	6.99623	7.28466	7.64462	7.74238	7.65864	7.88089	7.568	8.16479	7.82642	7.49916	7.2839	7.03636	7.06267	7.38318	7.41539	7.61823	7.80796	7.55115	7.50033	7.66044	7.51819	7.67994	7.46006	7.07583	7.36374	7.35249	7.50485	7.36625	7.67012	7.52624
F11	8.81241	8.81889	9.02084	8.95864	9.24179	9.08428	9.00846	9.1006	8.71374	8.90233	8.67196	8.81521	8.92733	9.12379	8.97584	9.1657	9.16592	9.12959	8.97599	8.81547	8.77482	8.90573	8.84409	8.65453	8.91293	8.81652	8.99097	9.1031	9.18722	9.02097	9.05917	8.97645	9.06385	9.04019	8.91092	8.75306	8.5341	8.66027	8.64854	8.88443	8.7928	8.76299	8.76968	8.2623	8.5509	8.43172	8.59098	8.32155	8.5283
Nid2	7.10602	6.95997	6.94167	6.81225	6.85089	6.83846	6.82503	6.80232	6.90662	6.96338	6.82648	7.00019	6.98658	6.95997	6.95605	6.84117	6.82129	6.79149	6.8521	6.87496	6.84356	6.91913	6.90331	6.9739	6.90152	6.90889	6.84283	6.87469	6.82054	6.7813	6.77289	6.80065	6.85827	6.80812	7.06296	6.87072	6.90132	6.91113	6.90674	6.85606	6.82489	6.72402	6.87803	6.72236	6.79889	6.92131	6.83266	6.85307	6.93061
Chordc1	8.91121	8.79112	9.09832	8.44416	8.01639	8.5772	8.67361	8.99961	9.51621	9.37901	9.0125	8.61507	8.85774	9.12812	8.19231	8.39144	8.20141	8.3725	8.47966	9.13568	9.40594	9.24387	8.8974	8.65562	8.69866	8.94108	8.61898	8.19548	8.16625	8.36177	8.42839	9.04785	9.47162	9.18396	8.87999	8.53981	8.76821	9.08923	8.51172	8.24685	8.12711	8.53433	8.49629	9.27537	9.65764	9.11587	8.69295	8.72808	8.50822
Pdxp	6.73987	6.70909	6.61892	6.70457	6.65841	6.66852	6.70509	6.70284	6.83303	6.90045	6.6996	6.68853	6.77084	6.61007	6.66794	6.57503	6.64758	6.57892	6.68052	6.73427	6.9553	6.89733	6.68735	6.67292	6.65999	6.66639	6.62824	6.67539	6.64414	6.70775	6.68619	6.75798	6.90305	6.90577	6.75315	6.6786	6.6698	6.73992	6.62885	6.62402	6.63071	6.71493	6.75136	6.82553	6.97298	6.86077	6.77326	6.67635	6.69283
Cd164	11.6457	11.416	11.535	11.4476	11.4997	11.3985	11.3365	11.1596	11.1327	11.2921	11.4205	11.4113	11.3665	11.4025	11.3247	11.3076	11.2153	11.1697	11.3985	10.9596	10.8431	10.9901	11.3331	11.2558	11.3665	11.4638	11.4955	11.482	11.3517	11.3076	11.0544	11.0165	11.0713	11.2837	11.3208	11.4546	11.2428	11.36	11.316	11.416	11.3632	11.2488	11.1489	11.2178	11.1421	11.1596	11.2178	11.2428	11.2921
Srm	7.65541	7.65481	7.60077	7.34714	7.32143	7.59569	8.08089	8.20853	8.18897	7.96672	7.48229	7.64221	8.04055	7.90526	7.49913	7.58561	7.41252	7.68998	7.51046	8.2857	8.45194	8.38555	7.75459	7.66286	7.97003	7.8889	7.69541	7.28599	7.42821	7.71221	7.87307	8.27937	8.57399	8.20927	8.00467	7.94847	7.70674	7.78039	7.53244	7.49974	7.4728	7.83203	7.70849	8.26667	8.20208	8.07177	7.83916	7.83385	7.65469
4833439L19Rik	7.41718	7.31334	7.36516	7.2833	7.27502	7.4556	7.52399	7.58341	7.62425	7.64194	7.49737	7.45319	7.32966	7.45173	7.39255	7.32584	7.28596	7.38457	7.41927	7.57708	7.67861	7.47167	7.408	7.63031	7.54641	7.43251	7.54483	7.43681	7.35256	7.40701	7.36655	7.61027	7.80857	7.79083	7.52676	7.57392	7.51736	7.31217	7.37575	7.42613	7.26018	7.32256	7.31575	7.55132	7.65332	7.60473	7.52644	7.57182	7.35954
Ift81	6.95088	6.91785	6.94631	6.84337	6.84505	6.80318	6.85994	6.84529	6.83356	6.89815	6.9494	6.95652	6.93875	6.88093	6.88058	6.91208	6.91867	6.79916	6.91363	6.7992	6.87865	6.89582	6.96889	6.88417	6.89071	6.94183	6.8813	6.89728	6.88114	6.76765	6.76596	6.79349	6.84757	6.81501	6.92924	6.97844	6.97449	7.03199	7.04816	6.9587	6.94565	6.98033	6.9815	6.90656	6.96306	6.97429	6.97493	7.00297	7.06479
Tfdp2	6.78773	6.78906	6.76563	6.78721	6.89797	6.90941	6.94686	6.95183	6.85895	6.76919	6.83028	6.73656	6.75578	6.77778	6.87256	6.90058	6.85774	6.84239	6.83805	6.9035	6.75683	6.78709	6.8274	6.75183	6.78319	6.82512	6.80452	6.85313	6.8633	6.88021	6.98337	6.95263	6.8772	6.7934	6.82214	6.83351	6.83548	6.83174	6.8422	6.87639	6.84952	6.84902	6.86913	6.9226	6.88774	6.7785	6.75709	6.7991	6.75009
E430028B21Rik	7.30772	7.24845	7.3044	7.21541	7.07522	7.03521	7.21567	7.3764	7.45437	7.4198	7.23684	7.27378	7.40829	7.30919	6.94543	7.09183	7.00707	7.07742	7.1065	7.39716	7.37984	7.48995	7.1927	7.26677	7.28245	7.25964	7.29888	6.99869	6.95053	7.13207	7.16576	7.35895	7.4101	7.41355	7.27059	7.27603	7.37221	7.34404	7.21401	7.2927	7.12262	7.24868	7.16277	7.31476	7.45913	7.47445	7.40879	7.39063	7.35947
Kras	7.41228	7.39665	7.34103	7.25422	7.24219	7.25641	7.27156	7.18053	7.25949	7.36542	7.33738	7.37532	7.32982	7.28238	7.33225	7.25659	7.2794	7.30771	7.22044	7.23935	7.24788	7.28078	7.34475	7.37892	7.25833	7.32048	7.32213	7.23674	7.20645	7.20294	7.20683	7.20675	7.17129	7.23475	7.31248	7.28909	7.5663	7.55075	7.62044	7.51605	7.45756	7.42542	7.43058	7.51807	7.48075	7.6154	7.63753	7.53606	7.57749
Ccdc56	9.93516	9.99864	9.89698	9.77506	9.68247	9.68247	9.65939	9.85645	9.92571	9.92904	9.79294	10.1972	9.9745	9.93211	9.91698	9.9745	9.85825	9.83439	9.58807	10.0028	10.1289	10.1764	9.97793	10.1909	10.0671	9.92904	9.92711	9.75121	9.77506	9.78777	9.78614	9.96184	10.0954	9.99864	10.0591	10.0636	9.87093	9.93737	9.85645	9.82315	9.9241	9.79294	9.75121	9.81305	9.84997	9.98514	10.0147	9.92251	9.91506
Apba3	8.04536	8.15656	8.17	8.02057	7.82483	7.75933	7.96006	8.07565	8.29112	8.3683	8.31139	8.01639	8.41242	8.09028	8.01195	7.99865	7.91318	7.93309	7.88382	8.20301	8.50896	8.36177	8.28169	8.01085	8.10019	8.19177	7.9729	7.91987	7.83418	7.80189	7.96878	8.11755	8.26106	8.22794	8.14782	8.04536	8.10075	8.14679	7.90894	8.01961	7.88467	7.97331	7.73787	8.12026	8.15712	8.12762	8.10544	7.98904	8.11294
9030607L17Rik	6.92411	6.8677	6.80372	6.94235	7.00342	6.94246	6.95048	7.00335	6.94013	6.9163	6.88032	6.85191	6.84148	6.93093	6.8853	6.88151	6.94451	6.98646	7.01415	6.93897	6.90491	7.01187	6.94305	6.82925	6.85452	6.90052	6.78399	6.93182	6.94258	6.99613	7.09952	7.06599	6.89245	6.91441	6.86845	6.84565	7.15932	6.93041	7.08289	7.14172	7.15333	7.05982	7.25457	7.12015	7.18808	7.07691	7.0467	6.96906	7.07031
Ttc17	8.20301	7.98214	8.05114	8.02293	7.86366	8.10952	8.20506	8.06847	8.2369	8.10999	8.26892	8.06516	8.22179	8.0286	7.78706	7.93554	7.96837	8.03456	8.22238	8.16138	8.13408	8.35937	8.27077	8.08662	8.03939	8.24109	7.98529	7.90724	8.01139	8.17152	8.24799	8.21416	8.32282	8.29001	8.15193	8.11183	8.01924	7.86807	7.75656	7.78947	7.91505	8.15143	8.14573	8.14324	8.19721	8.002	8.17429	8.12265	8.19025
Cd47	8.38764	8.32008	8.24799	8.55127	8.64539	8.50231	8.49449	8.26733	8.16355	7.96652	8.19882	8.35437	8.37415	8.37839	8.47707	8.45215	8.61725	8.63139	8.71514	8.3089	8.10434	8.31542	8.40238	8.33418	8.38272	8.33639	8.31686	8.46072	8.69616	8.54926	8.63663	8.4044	8.1412	8.23628	8.31015	8.19231	8.24894	8.2369	8.23785	8.12417	8.46667	8.29512	8.54567	8.28274	8.07182	8.01877	8.25014	8.13868	8.31783
Tmem141	7.64393	7.39998	7.34304	7.35081	7.32635	7.268	7.19606	7.24364	7.31426	7.52501	7.42036	7.54449	7.55305	7.39769	7.37384	7.43015	7.39899	7.23827	7.46794	7.44348	7.56577	7.4492	7.74165	7.55333	7.41652	7.56398	7.28904	7.34169	7.09913	7.31866	7.17631	7.37506	7.43895	7.40675	7.46091	7.61892	7.35393	7.37532	7.33492	7.42121	7.26849	7.40492	7.27489	7.1988	7.34727	7.41848	7.39876	7.51257	7.34709
Use1	7.88628	7.96463	7.95586	8.05492	7.95349	8.0006	8.02954	7.99317	7.99596	7.9446	7.86922	7.90528	7.92722	8.01472	8.06772	7.99053	8.07705	8.03266	8.01443	8.06827	8.0348	7.99698	7.97979	7.94898	7.9458	7.96837	7.9485	7.99281	8.03647	8.06918	8.12161	8.08353	7.95596	7.94343	7.96575	7.85194	8.05307	8.03841	8.06983	8.12263	8.04683	8.02883	7.99799	8.02672	8.00683	8.08178	8.02308	8.00954	8.07746
Tsen15	7.48725	7.40274	7.65903	7.41767	7.35576	7.36904	7.35496	7.40853	7.58165	7.52209	7.4917	7.64602	7.48695	7.58476	7.46293	7.37937	7.20373	7.30126	7.2927	7.34813	7.57814	7.53522	7.45377	7.50033	7.54019	7.43841	7.52859	7.36932	7.27603	7.34909	7.23227	7.31814	7.64921	7.48664	7.51648	7.70174	7.55896	7.55549	7.54947	7.49889	7.42928	7.47157	7.29539	7.39355	7.78986	7.72934	7.59145	7.57689	7.53265
Slc17a8	8.18819	8.00245	7.3696	7.55514	7.4492	7.3641	7.30343	7.141	7.5046	8.28656	8.54567	8.57433	8.08753	7.6789	7.7855	7.44951	7.31973	7.41039	6.88377	7.10003	7.31095	7.60368	7.0229	7.66977	7.76866	7.54983	7.69182	7.37169	7.20167	7.31	7.22195	7.25444	7.14823	8.06603	8.22647	8.27908	7.51874	7.86892	7.34575	7.24192	7.27335	7.03969	7.29724	6.87091	7.19984	7.63242	7.78089	7.26495	7.78439
8430410K20Rik	8.90035	8.6438	8.58287	8.69866	8.5124	8.42607	8.43118	8.70262	8.67965	8.82091	8.77102	8.72489	8.8143	8.52493	8.38889	8.34645	8.24625	8.22443	8.51976	8.55333	8.5756	8.80631	8.72808	8.63458	8.54124	8.52808	8.44811	8.43452	8.24052	8.44229	8.43027	8.52355	8.57066	8.64982	8.51976	8.55127	8.70341	8.71514	8.54193	8.60996	8.47035	8.42458	8.41963	8.6757	8.5736	8.54778	8.64091	8.54778	8.81693
Mif4gd	8.31949	8.06141	8.05855	7.93808	7.90175	7.89339	7.9204	7.92294	8.13368	8.18297	8.36546	8.11254	8.05541	8.18587	8.09949	7.89583	7.91171	7.70038	8.34727	7.96296	8.28047	8.05738	8.21387	8.32489	8.18896	8.19565	8.14742	8.11133	7.78492	7.73439	7.81396	8.12792	8.1539	8.18412	8.13111	8.19221	8.19856	8.01564	8.1368	7.98071	7.85498	7.83567	7.77032	8.13235	8.36343	8.2723	8.16076	8.24803	8.16302
Afmid	8.04452	7.96812	7.52109	7.77738	7.66589	7.73383	7.81173	7.85354	7.94182	8.13771	8.17309	8.00161	7.72136	7.76745	7.73099	7.6468	7.71987	7.69261	7.27103	7.82657	8.09911	8.04268	7.93162	8.01125	7.97301	7.93546	7.76413	7.7051	7.68964	7.66954	7.83718	8.03791	7.97817	7.89494	8.16522	7.77137	7.97507	7.89645	7.83378	7.82742	7.74423	7.64116	7.8184	7.68314	7.89725	8.06893	8.02398	7.8942	7.90053
Hnrnpc	10.8374	10.7554	10.9035	10.6879	10.2785	10.1803	10.3385	10.7223	10.7967	11.0544	11.0945	11.0048	10.8182	10.7324	10.3815	10.8074	10.3362	10.1427	10.8155	10.5094	10.9596	11.0452	10.9472	10.6828	10.5662	10.6905	10.7223	10.4433	10.2056	10.4484	10.3518	10.4965	10.6987	10.6536	10.8431	10.6536	10.6354	10.7475	10.6225	10.5941	10.4213	10.4017	10.2321	10.3273	10.6905	10.8155	10.8928	10.6116	10.7802
Acat3	8.12076	8.34511	8.14573	8.08913	8.08532	8.04127	7.85148	7.922	7.75547	7.90724	8.0056	8.12559	8.06803	8.15603	8.26835	8.26495	8.09492	7.84204	7.63242	7.82678	7.93355	7.81026	7.60206	8.38093	8.1302	8.29301	8.13262	8.01467	8.05114	8.06303	7.9743	7.97098	7.64263	7.56832	7.87006	7.6594	8.15343	8.21596	8.20777	7.98623	8.06603	7.9781	7.69769	7.48162	7.73047	7.77738	7.79479	7.90605	7.99865
Mknk1	7.4754	7.65518	7.58416	7.74861	7.6598	7.65787	7.79815	7.81255	7.79774	7.69005	7.71394	7.60926	7.58351	7.52679	7.43161	7.67169	7.61892	7.62999	7.82352	7.63093	7.80469	7.81791	7.63999	7.53062	7.57657	7.6517	7.55923	7.47738	7.5926	7.81602	7.97471	7.83254	7.6321	7.7855	7.63026	7.4917	7.73353	7.54449	7.42659	7.64462	7.57944	7.62857	7.83954	7.62404	7.68788	7.62927	7.60398	7.61476	7.79062
LOC100046457	7.49889	7.5458	7.49974	7.4739	7.33106	7.44242	7.45105	7.58547	7.54392	7.71008	7.61728	7.55796	7.5728	7.57121	7.37888	7.59478	7.43612	7.28731	7.62471	7.6453	7.62404	7.87101	7.72896	7.52066	7.49142	7.43337	7.33859	7.517	7.33349	7.46611	7.44539	7.60337	7.61223	7.68458	7.55053	7.57974	7.4627	7.52826	7.52179	7.56486	7.48995	7.40879	7.37044	7.55179	7.52209	7.5113	7.72829	7.4328	7.60398
Siat7f	6.93027	6.92313	6.85512	6.89205	6.81973	6.76427	6.75356	6.77294	6.73396	6.86927	6.9808	6.92804	6.91134	6.85703	6.85606	6.86501	6.83057	6.7789	6.84594	6.82405	6.83383	6.91193	6.97092	6.9423	6.88823	6.85064	6.92816	6.79842	6.8044	6.83415	6.78918	6.79089	6.72925	6.89635	6.88184	6.82433	6.89045	6.8201	6.89844	6.79265	6.86229	6.79184	6.87183	6.70783	6.73424	6.7953	6.90492	6.88814	6.80668
Pigp	8.03831	7.95558	8.1991	8.20373	8.20699	8.27538	8.15247	8.10621	7.96472	8.01934	7.69549	7.82535	7.65212	7.99425	8.10906	8.06684	8.19258	8.21606	8.65188	8.13158	7.91167	8.01598	7.94739	7.93633	7.70871	7.87369	7.87084	8.06515	7.92195	8.13386	8.14602	8.1606	7.96065	7.9839	7.95974	7.8438	8.18664	8.16558	8.20463	8.31902	8.2259	8.23629	8.37978	8.23534	8.33567	8.298	8.24578	8.22505	8.11144
Tmem126b	7.89938	7.96291	8.06694	8.16897	8.16522	8.06414	8.13168	7.80764	7.8358	7.98343	7.81491	7.7153	8.02963	7.78947	7.88776	7.88467	8.11487	8.09803	8.0506	7.99963	7.91505	7.88219	7.71462	7.53432	7.72482	7.86131	7.73084	8.08805	8.02811	8.20667	8.1222	7.90342	7.78825	7.76449	7.92814	7.8617	7.70841	7.84204	7.87387	7.96703	8.02199	8.03711	8.19077	7.81292	7.73567	7.89215	7.79774	7.64036	7.72764
LOC100045981	7.44846	7.39605	7.57461	7.23065	7.032	6.98153	6.96864	7.10901	7.33127	7.50869	7.47445	7.45657	7.48045	7.46911	7.3266	7.55699	7.14723	7.05841	7.15925	7.10421	7.72859	7.72215	7.902	7.51073	7.29588	7.30369	7.56832	7.15537	7.06069	7.09346	7.09133	7.02572	7.22126	7.37557	7.6489	7.32776	7.43499	7.60926	7.3772	7.39605	7.31449	7.20879	7.03118	7.04177	7.36107	7.54545	7.49311	7.41539	7.58196
Tmem162	6.81835	6.9175	6.81965	6.70194	6.7458	6.75553	6.88212	6.83748	6.87664	6.94086	6.90985	6.84036	6.80967	6.85262	6.74313	6.86035	6.71126	6.76804	6.75173	6.84655	6.97627	6.86933	6.9464	6.80645	6.90757	6.84864	6.81329	6.76775	6.75798	6.75123	6.80409	6.7401	6.93613	6.97666	6.88399	6.84824	6.87037	6.98489	6.7997	6.82088	6.7626	6.84881	6.78806	6.84773	6.94167	6.95605	6.95594	6.9063	6.95891
Serpina7	6.94051	6.90451	7.24951	7.26965	7.36754	7.25534	7.21401	6.93381	7.01521	6.77349	6.73728	7.15018	7.17612	7.51319	7.693	7.55333	7.93806	7.60337	8.15547	7.4819	6.70041	7.02851	6.91224	7.12998	7.08636	7.18024	7.51931	7.37358	7.69666	7.98623	7.41795	7.2561	6.96938	7.03739	7.06147	7.09712	6.95193	7.60453	8.08439	7.41822	7.58067	7.35819	7.39168	6.9208	7.27955	7.25377	7.14468	6.97056	7.5408
Morf4l1	8.05251	8.11993	8.22058	8.18927	8.21271	8.27689	8.26548	8.25665	8.26121	8.12973	8.21577	8.08686	8.19079	8.11926	8.22279	8.07733	8.29862	8.36725	8.28135	8.34023	8.24559	8.14185	7.91523	8.19961	8.07142	8.09634	8.23216	8.23837	8.27178	8.21818	8.34511	8.24222	8.05099	8.03141	8.05308	7.95676	8.11209	8.15555	8.25967	8.22504	8.32093	8.29117	8.27966	8.05033	8.16903	8.00705	8.06808	8.18262	8.17703
Rps19bp1	6.93762	6.86583	6.84487	6.86112	6.92413	6.79795	6.8937	6.92931	6.92369	6.92068	6.97092	6.93549	6.95997	6.97969	6.88777	6.86959	6.90963	6.81757	6.71636	6.92091	6.96938	6.93995	7.08293	6.97273	7.00464	6.91169	6.82036	6.79421	6.81035	6.81119	6.82191	6.89359	6.9713	6.92294	6.94307	6.90948	6.944	6.91181	6.88276	6.92514	6.81523	6.83377	6.88054	6.97638	7.03022	6.79956	6.93426	6.97704	6.98971
D930001I22Rik	8.29938	8.14478	8.6388	8.64223	8.46272	8.72338	9.2496	8.80968	9.05282	8.77382	8.39144	8.40559	8.59389	8.53925	8.4905	8.27134	8.47283	9.1013	8.49117	9.32189	8.94108	8.98947	8.46785	8.56093	8.54327	8.39144	8.94733	8.64294	8.82674	8.95166	9.22023	9.14636	9.15576	8.8974	8.6388	8.65982	8.9986	8.85863	8.81508	8.65982	8.75111	9.17196	9.33691	9.51359	9.74418	9.25329	9.06539	9.17062	9.1578
Snapin	7.79141	7.6321	7.78663	7.902	7.99963	7.97378	7.84826	7.73755	7.62857	7.447	7.57657	7.72972	7.59051	7.68066	7.89986	7.85549	7.84492	7.85232	7.70174	7.56736	7.58678	7.71157	7.63897	7.74983	7.64697	7.55896	7.94638	7.83491	7.9844	7.76367	7.78475	7.49738	7.51874	7.66644	7.69876	7.70664	7.72068	7.74614	7.98343	7.9901	8.14027	7.98304	7.99248	7.81455	7.77929	7.82724	7.85105	8.02718	7.96703
Blm	6.73996	6.76281	6.72554	6.81131	6.82211	6.74121	6.68985	6.65469	6.62749	6.67862	6.66468	6.71976	6.70478	6.68553	6.80677	6.82023	6.81379	6.72649	6.75044	6.64518	6.67008	6.72256	6.72445	6.67392	6.64754	6.71852	6.73152	6.84764	6.73163	6.71342	6.74435	6.63373	6.6231	6.67536	6.73473	6.67509	6.71382	6.73557	6.9218	6.89027	6.77399	6.71202	6.78992	6.65604	6.64366	6.676	6.70136	6.70584	6.75258
BC004004	6.84193	6.8782	6.91074	6.83315	6.77733	6.76507	6.74296	6.75221	6.73317	6.84632	6.74533	6.8797	6.94751	6.89467	6.83748	6.9588	6.81582	6.7679	6.73765	6.72576	6.84161	6.76668	6.94375	6.9453	6.9133	6.88786	6.9759	6.90294	6.82985	6.81429	6.78054	6.77851	6.89733	6.85031	6.97942	6.9661	6.87691	7.02572	6.94433	6.88276	6.82648	6.80129	6.75524	6.86269	6.74402	6.83353	6.88897	6.86374	6.951
Cenpl	7.62226	7.77037	7.62197	7.88105	8.14847	7.84549	7.56302	7.28508	7.4003	7.55504	7.55152	7.61413	7.46299	7.58716	7.75051	7.69242	8.0376	7.86914	7.71268	7.41371	7.22738	7.52133	7.46442	7.5282	7.59283	7.56855	7.56741	7.97638	7.97887	7.81088	7.9973	7.22292	7.34314	7.44905	7.60863	7.51689	7.36794	7.5	7.61686	7.69104	7.80178	7.59472	7.77555	7.2043	7.12368	7.31813	7.53278	7.43067	7.50146
Pank1	8.95186	9.09098	8.9771	9.1747	9.1264	9.19476	9.17397	8.99049	8.83099	8.81507	9.01525	8.9322	8.94961	8.82588	9.06388	8.99436	9.15123	9.33751	9.05922	9.21242	8.73669	8.9446	8.71242	8.99468	8.84	8.82779	8.84709	9.03619	9.17979	9.21496	9.16901	8.93032	8.87083	8.74467	8.88767	8.89844	9.21078	9.28464	9.26396	9.20515	9.37328	9.39152	9.36472	9.26707	9.31915	9.21244	9.13828	9.22594	9.44704
Sirt3	9.46919	9.365	9.53435	9.66911	9.99864	10.0362	9.83439	9.57641	9.7413	9.28804	9.52531	9.3926	9.44118	9.69221	9.8935	9.66399	10.0614	9.98174	9.39381	9.87716	9.67526	9.48114	9.36987	9.55816	9.68714	9.62888	9.63042	9.88844	10.052	9.81626	9.82315	9.88356	9.7295	9.73712	9.60483	9.39513	9.71885	9.39513	9.68714	9.56886	9.81791	9.73431	9.69906	9.80152	9.85825	9.49877	9.48374	9.52657	9.4703
LOC100045882	9.0125	9.07058	9.05661	9.06759	9.29897	9.33018	8.9905	8.7117	8.54259	8.73361	8.64027	9.10725	8.90459	9.03873	9.12488	9.01667	9.1451	9.10641	8.83688	8.61362	8.41561	8.49853	8.74094	8.93422	8.97237	8.9567	9.04785	9.40492	9.19642	9.04183	8.96471	8.68127	8.91121	8.9845	9.08418	9.10842	9.00049	8.89088	9.02207	8.99262	9.0748	9.11812	8.93723	8.91215	8.65909	8.97516	8.89555	8.93422	8.88092
Rhbdf1	7.20126	7.18303	7.15387	7.34428	7.3764	7.40249	7.31234	7.25758	7.25012	7.105	7.13767	7.18218	7.24434	7.25585	7.31258	7.45001	7.30862	7.39407	7.69666	7.24524	7.26335	7.29088	7.13727	7.18218	7.29562	7.27489	7.35172	7.32729	7.51819	7.42174	7.53406	7.23704	7.27535	7.3089	7.20373	7.12347	7.23744	7.29562	7.16006	7.35372	7.4575	7.30398	7.44756	7.47599	7.23127	7.16708	7.2237	7.21342	7.42319
Angptl4	7.94313	7.59145	9.19642	9.29142	9.41876	9.95154	10.1698	9.702	9.47645	9.06857	9.3926	8.41442	7.90849	9.38736	9.3417	9.61073	9.45825	9.89557	9.77366	9.70349	9.17484	8.41731	8.6461	8.80059	8.24519	9.69653	10.3838	9.2368	9.92571	10.0726	9.69522	9.56739	8.80253	9.23406	8.86434	8.90301	9.32572	9.22517	9.5356	9.0125	9.4667	10.1007	9.6359	9.77202	9.33691	9.38013	9.85645	9.77202	9.39904
Psmb9	7.81566	7.97682	7.85389	7.92332	8.06058	7.9656	7.83142	7.54792	7.47821	7.3608	7.2296	7.73755	7.4372	7.94085	7.83218	7.79932	7.85838	7.94178	7.91638	7.53831	7.39691	7.24889	7.31586	7.83878	7.78863	7.56933	7.81566	7.82483	7.75383	7.73537	7.77287	7.61117	7.44572	7.52365	7.82764	7.77622	7.52471	7.56707	7.67169	7.84619	7.85763	7.96972	7.81566	7.6853	7.46487	7.57776	7.67797	7.77661	7.4962
Fars2	9.48374	9.25899	9.28094	9.47402	9.57273	9.59836	9.62066	9.47522	9.53072	9.40131	9.37791	9.33935	9.39381	9.40131	9.43002	9.4026	9.45237	9.53195	9.56217	9.67058	9.65342	9.67679	9.51909	9.2368	9.5002	9.45101	9.40373	9.66784	9.62276	9.80489	9.77366	9.71485	9.68714	9.60126	9.52051	9.40131	9.60774	9.44317	9.32317	9.62418	9.62066	9.63042	9.77817	9.66526	9.64471	9.55306	9.52295	9.51244	9.66653
Glrx	10.2471	10.6248	9.90184	9.99864	9.99705	10.212	10.4039	10.2449	10.5513	10.6905	10.8324	10.4039	10.1972	9.96184	9.9241	9.93211	10.0503	10.2142	10.2978	10.4534	10.5706	10.4534	10.0555	10.3677	9.95314	9.80853	9.77366	9.79589	10.0252	10.3164	10.0971	10.3967	10.2449	10.3916	10.1972	10.2224	10.2824	10.2224	10.2384	10.2033	10.0295	10.2346	10.1677	10.3745	10.3815	10.7018	10.5116	10.2785	10.3706
Suv420h1	6.80289	6.93395	6.86192	6.98999	6.9815	6.88788	6.952	6.85623	6.80824	6.86189	6.87644	6.87117	6.87734	6.88007	6.94275	6.89965	6.95949	6.87498	6.90109	6.8535	6.76777	6.83071	6.80193	6.84662	6.88503	6.88141	7.01364	6.96117	6.95073	6.89317	6.97431	6.8329	6.78677	6.8515	6.84606	6.91931	6.83236	6.91782	6.94295	6.98606	6.92537	6.89112	6.94219	6.80602	6.85977	6.83933	6.85479	6.88097	6.91431
Acot7	7.57962	7.70067	7.58453	7.52304	7.5328	7.62315	7.72116	7.72639	7.72583	7.67717	7.66985	7.64791	7.68076	7.61052	7.53062	7.54623	7.59393	7.59861	7.38715	7.75207	7.84011	7.79964	7.84899	7.60349	7.62174	7.65282	7.55994	7.65472	7.5529	7.66796	7.63545	7.83167	7.88988	7.88898	7.8061	7.80002	7.62058	7.73021	7.63372	7.65907	7.62397	7.61761	7.83003	7.83195	7.77932	7.83492	7.78691	7.75162	7.71073
Hmgn2	8.49853	8.42087	8.72409	8.56661	8.75035	8.89088	8.81223	8.73177	8.25504	8.30721	8.02605	8.2474	8.20506	8.46542	8.53648	8.37067	8.6388	8.83595	9.40594	8.4366	8.33639	8.14736	8.21596	8.28599	8.33143	8.50283	8.57928	8.56308	8.73177	8.72489	8.52623	8.61974	8.51502	8.38216	8.53719	8.44027	8.29453	8.54567	8.55735	8.83595	8.70948	8.72169	8.66286	8.60374	8.65825	8.61507	8.45082	8.32397	8.1776
Slc12a2	7.06189	7.00673	7.11708	7.04003	7.02933	7.0144	7.07743	7.16159	7.14273	7.16636	7.31694	7.11988	7.15355	7.02175	7.02937	7.07039	6.97085	7.00706	7.20393	7.15556	7.11372	7.26271	7.39262	7.05793	7.02821	6.99638	7.04772	7.07827	6.98469	7.05382	7.05706	7.1186	7.16358	7.17553	7.15433	7.14834	7.07164	7.01581	7.03777	7.06965	7.05813	7.08793	7.09148	7.13867	7.17844	7.13962	7.20901	7.10088	7.04692
Snrpa	7.61186	7.54324	7.77386	7.40944	7.40837	7.41948	7.349	7.51976	7.66941	7.74122	7.71072	7.75013	7.61233	7.79277	7.63745	7.76154	7.51992	7.44737	7.43272	7.48921	7.85004	7.93133	7.60349	7.70188	7.66411	7.63166	7.62049	7.53015	7.42544	7.4288	7.36022	7.42772	7.63926	7.72192	7.82387	7.68933	7.58076	7.66674	7.71052	7.69283	7.53033	7.49079	7.38467	7.41675	7.68161	7.77611	7.6307	7.70076	7.66744
Capn2	7.34454	7.40616	7.33897	7.24991	7.28665	7.19814	7.11455	7.13221	7.08313	7.26439	7.10924	7.3221	7.13373	7.4926	7.30206	7.42716	7.34597	7.1306	7.02554	7.08545	7.10657	7.15474	7.01546	7.32376	7.36766	7.35298	7.32796	7.38727	7.22644	7.25649	7.25993	7.12976	7.19191	7.25615	7.36337	7.23352	7.32129	7.39778	7.43951	7.47142	7.36298	7.25537	7.24868	7.04031	7.16246	7.31586	7.35614	7.34747	7.25296
Hist1h2bj	10.2321	10.1159	10.0199	9.79082	9.51621	9.4901	9.34626	9.68837	9.82315	10.0199	10.4017	10.1951	9.83584	9.99193	9.89881	9.90545	9.75618	9.61328	9.52403	9.81305	10.1656	10.2655	10.0707	10.2848	10.1245	10.0329	10.0971	9.72377	9.6333	9.54622	9.70935	9.48607	9.49746	9.58807	9.91506	9.59672	10.1137	10.255	10.0574	10.1177	10.1062	9.93381	9.7608	9.60642	9.91698	9.99864	10.0912	10.1887	10.212
Gtf2h3	8.17429	8.00891	7.99596	7.85973	7.91862	7.87479	7.83615	8.04184	8.1392	8.07364	8.00796	8.06899	8.2369	8.16193	8.01285	7.98485	7.87306	7.79724	8.21416	7.94127	8.28599	8.23785	8.37011	8.11136	8.09803	8.09655	8.14076	7.91943	7.81216	7.90072	7.66512	7.97378	8.24894	8.32397	8.14736	8.10608	8.00746	8.12918	7.83954	8.02398	7.75827	7.87691	7.75022	8.05831	8.08087	8.10797	8.06694	8.05831	7.96878
LOC100046003	7.86807	7.70533	7.51472	7.73974	7.55612	7.77246	7.82063	7.89308	7.85926	7.86542	7.87057	7.78089	7.75459	7.49738	7.40596	7.44187	7.54363	7.66073	7.75933	7.93806	7.91318	7.87739	7.6103	7.5926	7.47798	7.61601	7.57743	7.44481	7.55762	7.80867	7.62541	7.82024	7.73008	7.8778	7.64295	7.52768	7.78318	7.57593	7.54168	7.56283	7.59203	7.66255	7.87525	7.94178	7.91238	7.76003	7.69876	7.65584	7.82024
Med16	7.4819	7.60696	7.52014	7.5598	7.62376	7.57715	7.66168	7.53461	7.2659	7.3764	7.33539	7.48914	7.57461	7.68821	7.76183	7.71357	7.70135	7.77814	7.79523	7.55896	7.39037	7.47986	7.37614	7.49945	7.47771	7.54304	7.54137	7.77519	7.72336	7.72336	7.79062	7.51225	7.52887	7.44978	7.48939	7.69336	7.40386	7.52706	7.53003	7.65092	7.80796	7.68647	7.88134	7.72517	7.4328	7.4962	7.47214	7.43895	7.52243
Rdh11	8.46397	9.08639	7.90163	8.31735	7.80041	7.94917	7.49797	7.66136	7.4492	7.9479	7.67043	8.57129	8.03279	8.03279	8.01467	8.01195	7.81134	7.67994	7.43246	7.32903	7.55699	7.58416	7.8786	7.76866	7.92895	7.93309	7.71646	7.93224	7.70973	7.51073	7.613	7.33439	7.25469	7.77929	8.0469	8.45614	8.68868	9.13258	9.05461	9.06289	8.79522	8.68786	8.6438	8.16952	8.55735	8.93422	8.8774	8.98171	9.03166
Ireb2	7.03651	6.98832	6.93795	7.15481	7.14804	7.06253	7.16576	7.16854	6.97212	6.9661	7.0041	6.92535	6.93141	7.02488	7.11501	7.15597	7.2549	7.15864	7.27672	7.14332	7.05744	7.06482	7.02893	7.13872	7.04462	7.00793	7.04362	7.11709	7.13986	7.22415	7.30772	7.116	6.92544	6.95519	7.00278	7.01676	7.0479	7.08146	7.13063	7.12552	7.10602	7.1769	7.18526	6.98569	6.93178	6.96153	6.93316	6.96938	7.03939
Ankrd56	7.78318	7.40114	7.69598	7.51257	7.37818	7.07612	7.08951	7.34382	7.60337	7.63622	7.84492	7.84661	7.54856	7.48429	7.38647	7.62506	7.16339	7.02962	7.00993	7.34952	7.3176	7.19898	7.2237	7.69336	7.74689	7.5899	7.67307	7.43895	7.27335	7.09712	7.12958	7.36625	7.48485	7.50695	7.30536	7.53958	7.71933	7.47304	7.41822	7.21744	7.12958	7.14063	7.14578	7.34404	7.14257	7.53578	7.37044	7.29105	7.64602
Glyctk	7.82503	7.67002	7.67689	7.66192	7.57896	7.72562	7.69416	7.71144	7.91059	7.85886	7.84169	7.72389	7.68213	7.83827	7.45403	7.70455	7.51913	7.58108	7.63895	7.69638	7.83508	7.82119	7.77536	7.58126	7.63925	7.71112	7.60821	7.63516	7.5755	7.63223	7.62209	7.75187	7.83919	7.88409	7.80877	7.75706	7.68459	7.74177	7.56255	7.66513	7.62783	7.74379	7.70329	8.00349	7.92867	7.77967	7.77127	7.78542	7.71966
Nudt5	7.7043	7.84575	7.73234	7.71127	7.48088	7.54667	7.59541	7.76588	7.78256	7.76927	7.84359	7.80236	7.8542	7.79731	7.65367	7.80512	7.59017	7.65895	7.5316	7.8734	7.8218	7.89044	7.87198	7.77905	7.75871	7.71942	7.82516	7.62283	7.67288	7.76426	7.62949	7.71283	7.79983	7.78909	7.89427	7.88901	7.67424	7.81658	7.65385	7.61259	7.79519	7.70812	7.63046	7.67537	7.69674	7.74634	7.77886	7.84242	7.72119
Vti1b	9.35824	9.11066	9.01082	9.07485	9.12172	9.19523	9.03971	9.22177	9.22058	9.34573	9.22961	9.15659	9.20617	9.28305	9.15353	9.12812	9.14799	9.09525	9.11289	9.15785	9.19363	9.31672	9.36353	9.33029	9.25316	9.13393	9.09407	9.17503	8.97318	9.11682	9.00525	9.27505	9.34142	9.235	9.22264	9.24748	9.22128	9.10182	9.21139	9.33991	9.11262	9.06818	8.98859	9.16649	9.29519	9.23394	9.28668	9.21226	8.92122
Tmem42	8.06847	8.04832	7.9532	8.01783	7.95434	7.97239	8.15712	8.22913	8.1222	8.08439	8.14679	8.12811	8.16026	8.02112	8.05872	7.93722	7.90111	7.95818	7.92123	8.16522	8.22535	8.40898	8.13364	8.07663	8.15603	7.93897	7.86719	7.96748	7.89986	8.03662	8.02605	8.06257	8.09552	8.09028	8.09604	8.01467	8.21936	8.04876	8.0575	8.05698	8.06105	8.0286	8.17934	8.17602	8.26448	8.17602	8.21102	8.11093	8.29512
2310016M24Rik	9.41876	9.39643	9.42156	9.447	9.31065	9.16523	9.22969	9.26662	9.1622	9.31945	9.34292	9.3182	9.57408	9.32902	9.33151	9.23062	9.26662	9.15234	8.92994	9.13169	9.298	9.45353	9.45945	9.28804	9.29045	9.3182	9.27421	9.24599	9.2677	9.14116	9.09832	9.05169	9.06636	9.31268	9.38855	9.37451	9.23505	9.3182	9.35441	9.29897	9.33599	9.23406	9.26157	9.16114	9.15031	9.39643	9.33935	9.3022	9.3926
Snx24	8.53582	8.85774	8.5756	8.67426	8.70182	8.17934	7.84619	7.91587	8.14736	8.36232	8.42961	8.57639	8.65562	8.60374	8.8377	8.58431	8.4758	8.06847	8.52808	7.7902	8.07025	8.6829	8.28835	8.33583	8.34288	8.43118	8.34391	8.72563	8.36232	7.91144	8.01195	7.66448	8.17549	8.28443	8.4758	8.26106	8.38951	8.58755	8.60432	8.61637	8.60374	8.04536	8.24052	7.96652	8.03565	8.31015	8.57129	8.35014	8.47343
Slc7a2	7.34591	7.27573	7.36597	7.46719	7.58396	7.63833	7.79753	7.95443	7.63741	7.54512	7.81555	7.25284	7.35671	7.54757	7.4057	7.47437	7.8304	7.78319	7.94234	7.87256	7.73033	7.67622	8.2371	7.40575	7.27853	7.48284	7.49617	7.55268	7.77237	7.99842	7.87239	7.81143	7.62562	7.47653	7.36287	7.25771	7.34138	7.27538	7.70052	7.77235	7.63679	7.81276	7.86087	7.83753	7.63563	7.45398	7.45047	7.26747	7.27631
Ormdl3	9.7251	9.71631	9.73597	9.52051	9.22517	9.19198	9.48114	9.38362	9.77032	9.632	9.92571	9.7608	9.64048	9.53435	9.39513	9.19096	9.05461	9.18859	9.08738	9.47758	9.4667	9.43136	8.99262	9.72807	9.72807	9.59535	9.43883	9.56739	9.17931	8.97516	9.03654	9.25078	9.64187	9.67327	9.66526	9.93211	9.68714	9.73431	9.52905	9.26278	9.41609	9.32317	9.38612	9.80988	9.84374	9.73123	9.96716	9.91177	9.92711
Hps1	6.93939	6.99502	7.00865	6.97542	7.08342	6.95669	6.88796	6.82737	6.74269	6.82915	6.79607	6.92745	6.88954	6.95226	6.93027	6.87933	7.04534	6.99662	7.01022	6.85703	6.79938	6.79426	6.8614	6.95594	6.94952	6.9725	7.03774	7.08856	6.99925	6.97238	6.90413	6.87011	6.78858	6.95171	6.98858	6.9896	6.82979	6.95718	6.932	6.87895	7.06189	7.03233	6.89262	6.84503	6.77715	6.81009	6.88318	6.93684	6.96297
Vac14	6.79427	6.86523	6.83986	6.72691	6.79805	6.82848	6.77664	6.89154	6.9132	6.87286	6.85851	6.87821	6.80191	6.77198	6.80154	6.83486	6.7439	6.82051	6.90454	6.95059	6.88774	6.83563	6.92515	6.8158	6.78852	6.83553	6.76842	6.7817	6.82604	6.86533	6.86266	6.86858	6.90957	6.98292	6.98107	6.88438	6.78225	6.94314	6.73181	6.80824	6.83315	6.86731	6.98363	6.83603	6.95371	6.92635	6.94117	6.83369	6.82261
Idh3a	7.568	7.80041	7.49586	7.4575	7.37124	7.50144	7.54603	7.54761	7.60926	7.73275	7.56216	7.6154	7.45775	7.43187	7.18329	7.25221	7.21386	7.27308	7.26387	7.43639	7.74614	7.64726	7.76183	7.58441	7.4875	7.28466	7.36707	7.2927	7.37798	7.44154	7.54422	7.44873	7.65518	7.70208	7.53095	7.49827	7.70533	7.60337	7.471	7.66582	7.44023	7.52591	7.49586	7.9619	7.6629	7.6762	7.78986	7.84864	7.922
Rsad2	8.17052	8.19395	8.29571	8.66882	8.10225	7.95531	7.64135	7.38507	7.43367	7.75165	7.44371	8.69022	7.43612	7.67169	7.87144	8.22913	7.8454	7.47046	7.50669	7.22306	7.1254	7.43039	7.96837	7.66816	7.92814	7.8817	8.18976	8.01783	7.97098	7.74983	7.51648	7.17435	7.12401	7.36754	7.87184	7.91144	7.59323	7.58963	7.49083	7.59599	7.62541	7.4271	7.62376	7.17281	7.03969	7.33787	7.64135	7.44539	7.56933
Mak10	7.86137	8.1908	7.94449	8.06833	8.08103	7.91147	7.94894	7.96591	7.69313	7.81128	7.92094	7.8612	7.8123	7.73571	7.92703	7.95591	7.96331	8.01955	7.739	7.92626	7.66227	7.81302	7.62826	7.75249	7.90989	7.86287	7.98983	8.12832	8.07215	7.98914	7.98378	7.8746	7.6464	7.71552	7.71447	7.87931	7.91089	7.91225	7.9827	7.98084	8.07168	8.1805	8.09404	7.79687	7.80232	7.74916	7.88956	7.92791	7.96408
Gpn3	7.43639	7.34067	7.51014	7.83615	7.55021	7.46515	7.50144	7.32131	7.30369	7.2599	7.24477	7.37075	7.45105	7.38614	7.39632	7.49467	7.52591	7.44511	7.39274	7.40089	7.30841	7.45137	7.27785	7.3641	7.46822	7.51672	7.49026	7.40644	7.67544	7.6443	7.52179	7.26849	7.29088	7.35999	7.33151	7.29146	7.44601	7.40782	7.34657	7.48695	7.62828	7.55672	7.5912	7.36463	7.29696	7.27441	7.38065	7.32979	7.57557
2310004I24Rik	7.26038	7.30772	7.29696	7.2372	7.4875	7.44293	7.23807	7.05655	7.1785	7.24737	7.2852	7.212	7.17949	7.25221	7.39971	7.42319	7.5046	7.28567	7.17831	7.13817	7.08951	6.99569	7.11196	7.26171	7.21719	7.29841	7.2566	7.34279	7.43895	7.44452	7.36731	7.18198	7.14998	7.21541	7.1877	7.28107	7.18041	7.26413	7.41198	7.22499	7.40933	7.19291	7.23554	7.17395	7.11483	7.3089	7.12453	7.20625	7.26264
Hist1h2bh	10.0011	9.85347	9.87093	9.57988	9.42878	9.24168	9.17311	9.52295	9.69776	9.82171	10.3114	9.97793	10.0346	9.68837	9.56335	9.81626	9.63891	9.3417	9.29702	9.61685	9.91899	10.0821	9.87256	10.0555	9.82315	9.88356	9.86208	9.62276	9.47645	9.42878	9.56217	9.38481	9.33935	9.32572	9.83308	9.4703	9.97255	10.208	9.99193	10.0383	9.95982	9.87716	9.71223	9.29478	9.67966	9.78133	10.0217	9.98658	10.1785
0610010E21Rik	8.23031	8.00796	8.23515	7.98485	7.86542	8.1331	8.0534	8.14076	8.29353	8.31418	8.22535	8.07459	8.19025	8.09449	8.2297	7.92332	8.00796	8.11545	8.02493	8.18191	8.25708	8.24685	8.24457	8.19275	8.13772	7.89123	7.99493	7.90688	7.79293	8.08662	7.90809	7.98394	8.34645	8.26274	8.21534	8.24948	8.30945	8.13364	8.25934	8.11659	7.93268	7.91862	8.0169	8.34754	8.34391	8.31955	8.27686	8.22179	8.09848
Slc35e3	8.25551	8.30945	8.32397	8.62577	8.21711	8.46072	8.40238	8.67722	8.56234	8.71351	8.76296	8.32008	8.51849	8.30945	8.19328	8.12762	8.18705	8.36521	8.62753	8.72646	8.73922	8.85477	8.72169	8.60037	8.53106	8.33198	8.4819	8.35616	8.2779	8.65365	8.75111	8.71018	8.62497	8.6651	8.36347	8.23457	8.92994	8.59825	8.33076	8.56517	8.57866	8.57066	9.04479	8.75213	8.88092	8.76732	8.90745	8.90568	9.05069
Col5a1	7.03998	7.11774	7.13063	7.20207	7.17516	7.09232	7.02662	6.98745	6.90568	6.9022	6.98555	7.08805	7.13349	7.09296	7.23019	7.25585	7.1933	7.0723	7.35819	6.84021	6.96083	7.02948	7.14314	7.01838	7.06838	7.08376	7.20207	7.19252	7.15965	7.07314	7.15034	6.88486	6.89339	6.96484	7.06466	7.03818	7.03534	7.15111	7.1254	7.1689	7.20857	7.06743	6.96243	6.90684	6.92033	6.98216	6.98427	6.96889	7.07774
Klf9	9.57273	10.1543	9.8787	10.4829	10.7827	10.3296	10.6472	10.1951	9.52905	9.65764	10.0217	9.93737	9.71763	10.2008	10.4587	10.6299	10.8596	10.3296	10.7299	9.93737	9.9499	10.0894	10.1656	9.98347	9.82954	10.1384	10.3296	10.5043	10.7168	10.4935	10.659	9.63466	9.71223	9.9745	10.2655	10.0461	9.87407	9.99864	10.4907	10.7774	10.587	10.3573	10.2913	9.68247	9.80988	9.70784	9.80669	10.212	10.0128
Rhou	8.25386	8.30586	8.36938	8.09958	8.60713	8.25269	7.97891	7.9915	8.09182	8.10332	8.16243	8.27011	8.22	8.36347	8.4758	8.57498	8.46729	8.2963	7.79334	7.85838	7.98166	7.97555	8.14478	8.06847	8.1331	8.38889	8.29822	8.68372	8.4747	8.12811	8.06212	7.94592	8.16026	8.16479	8.27407	8.40001	8.0794	8.19652	8.29245	8.16479	8.24395	8.24109	8.2025	8.18259	8.20506	8.19776	8.18976	8.26106	8.05251
1700123O20Rik	7.97577	8.01038	7.97985	7.9357	7.95452	7.8979	7.9599	8.08723	8.07775	8.07496	8.05916	8.00591	8.04746	8.07016	7.92542	7.89537	7.89667	7.88494	8.01521	8.03949	8.0162	8.12782	7.97929	8.03156	8.00182	8.08952	8.03102	7.91549	7.90186	7.88135	7.89273	8.0473	8.12059	8.07807	7.98821	8.04836	7.96968	8.035	7.89823	7.92274	7.87756	7.97059	7.85738	8.00506	7.93724	8.06286	8.01209	8.08882	7.98247
Gna12	7.0865	6.93579	7.00915	7.05994	7.25846	7.16357	7.26413	7.10219	7.04134	7.04039	7.12313	6.95436	6.98996	6.97542	7.10795	7.07059	7.30174	7.29841	7.00593	7.1284	6.9999	7.14332	6.94993	7.07151	6.85926	6.88868	6.97352	7.15502	7.35576	7.1445	7.1877	7.22594	7.05887	6.98029	7.03998	6.86951	6.9759	6.98623	7.0928	7.05029	7.21322	7.16078	7.26849	7.02689	6.96361	7.03665	7.18218	6.99751	7.07477
2410002O22Rik	7.21401	7.19034	7.27714	7.06267	7.08755	7.06025	7.06914	7.20481	7.28707	7.34169	7.27399	7.25444	7.33276	7.36304	7.14723	7.17831	7.07522	7.11483	7.20526	7.26913	7.26611	7.19626	7.28635	7.26779	7.268	7.22059	7.11672	7.0857	7.1326	7.16378	6.97879	7.21764	7.45913	7.2372	7.24127	7.33415	7.14958	7.26717	7.2549	7.09895	7.14275	7.27441	7.06404	7.19414	7.24151	7.24024	7.28439	7.17575	7.14926
Txnl4	7.93268	8.27293	8.28169	8.02154	7.72796	7.94085	7.922	8.0555	8.0818	8.25652	8.10381	8.29353	8.15656	8.12265	7.97378	8.09848	7.86846	7.97239	7.7821	8.0592	8.27134	8.10703	8.18191	8.14946	8.17152	8.03456	8.1105	8.11601	7.89734	7.88995	7.97098	7.96878	8.30239	8.33418	8.38216	8.38336	8.3816	8.31139	8.26448	8.22748	8.37538	8.32778	8.30825	8.41027	8.43786	8.30406	8.51442	8.48246	8.25386
Hebp1	11.2591	11.271	11.2122	11.407	11.407	11.2251	11.2086	11.0945	11.0219	10.9337	11.1327	10.9815	11.0683	11.1774	11.1629	11.0194	11.3289	11.2488	11.451	11.126	11.0514	10.8215	10.854	10.9621	11.0651	11.1596	10.9983	11.271	11.2876	11.2251	11.1987	11.2428	11.0076	10.871	11.1154	11.0651	11.1697	10.9472	11.2153	11.1807	11.1916	11.0544	11.1421	10.9739	10.92	11.0544	10.8986	10.8986	10.936
1500010J02Rik	7.07175	7.10187	7.10454	7.1989	7.17463	7.11473	6.97824	6.96417	6.86416	6.95016	6.94578	7.0007	7.03764	7.02719	7.11594	7.02571	7.11829	7.05903	6.95349	6.86398	6.91696	7.05802	7.05686	7.02179	7.10247	7.08582	7.09821	7.21666	7.20519	7.0855	7.13708	6.8708	6.8301	6.96608	7.15161	7.05408	6.9995	7.06783	7.0202	7.12333	7.14433	7.13709	7.07557	6.95337	6.925	6.90231	7.01289	7.07482	7.13122
Nox4	8.18259	8.06938	8.45807	8.63139	8.86518	8.61135	8.89934	8.4932	8.18923	8.34754	8.37415	7.98769	8.53504	8.42023	8.8974	8.6086	9.1589	8.96275	8.26378	8.85219	8.27513	8.31192	8.00148	8.3108	8.41027	8.47707	8.5772	8.71258	8.72169	8.69866	8.80162	8.9198	8.5756	8.39144	8.47283	8.39571	8.20924	8.17602	8.61066	8.41498	8.52623	8.63206	8.92799	8.47101	8.29301	8.15495	8.31354	8.16243	8.18765
Cox4nb	7.08763	7.15189	7.26018	7.13211	7.08622	7.2076	7.26417	7.33744	7.27011	7.24396	7.26965	7.21909	7.36305	7.16876	7.19757	7.15388	7.14654	7.1609	7.22147	7.31961	7.27085	7.33688	7.29316	7.20026	7.18117	7.10355	7.16528	7.16068	7.22638	7.25226	7.2844	7.37825	7.39733	7.29629	7.23954	7.2548	7.13281	7.24115	7.17317	7.19355	7.18409	7.25556	7.35509	7.37434	7.28859	7.26314	7.29718	7.20543	7.19259
Cltb	7.30948	7.37194	7.40089	7.31345	7.31258	7.23086	7.32729	7.49532	7.39327	7.59452	7.54108	7.37962	7.3777	7.30772	7.29248	7.34727	7.31	7.22327	7.37358	7.51874	7.35081	7.66044	7.49439	7.50514	7.40465	7.47771	7.23401	7.4243	7.31345	7.36251	7.34603	7.42145	7.54704	7.57461	7.41564	7.45347	7.39632	7.35742	7.39928	7.44371	7.33979	7.40829	7.4463	7.48345	7.50895	7.57628	7.46293	7.45347	7.29375
Anapc2	6.95806	6.97554	6.97746	6.9835	6.82748	6.90248	6.79759	6.88047	6.93591	6.88851	6.87783	6.93662	6.98489	6.92011	6.87107	6.96673	6.91214	6.84462	6.81455	6.8745	6.82329	6.85719	6.92208	6.94273	6.91834	6.89724	6.92581	6.94016	6.88907	6.83901	6.86527	6.81645	6.84712	6.87765	6.8812	6.91214	6.88231	7.03187	6.97273	6.9768	6.96117	7.0664	6.8871	6.88496	6.90282	6.92502	6.88329	7.01738	7.06658
Slc19a2	9.73431	10.0404	10.2056	9.6094	10.1927	9.78777	9.41609	9.1013	9.39643	9.71485	9.85167	9.65048	9.6856	9.88844	9.82807	10.1266	9.86208	9.83129	9.57988	8.97948	9.2677	9.49513	9.88011	9.74278	9.59672	9.74856	9.66653	10.011	9.95832	9.38362	9.56445	9.12704	9.25788	9.41609	9.67966	9.58125	9.76411	9.96886	10.0275	10.078	9.84042	9.66399	9.79435	9.43753	9.59535	9.46298	9.95314	9.84551	10.1062
Cgrrf1	7.81216	8.07313	7.95397	7.88263	7.84204	7.99099	8.04536	7.95923	8.06984	7.97508	8.13559	8.00607	8.05602	7.70911	7.75022	7.83021	7.82308	7.9505	7.98304	8.341	8.28954	8.07131	7.83998	7.90072	7.96418	7.81678	7.77929	7.86017	7.90072	8.04493	8.09492	8.14736	8.15444	8.07025	8.0555	8.01379	7.83254	7.85643	7.82678	7.72372	7.96703	7.96006	8.0794	8.12076	8.03279	8.01467	7.922	7.99818	8.12128
S3-12	6.8254	6.73992	6.89665	6.78476	6.78398	6.90726	7.44846	7.15327	7.12248	6.89706	7.15164	6.88448	7.00569	6.81188	6.74189	6.81389	6.72477	6.90169	7.26822	7.21182	7.1933	6.95619	6.95239	6.78012	6.94307	6.72546	6.79359	6.70155	6.94295	7.0576	6.92283	7.1326	6.94333	7.13276	6.77021	6.83017	6.89696	6.84406	6.73005	6.73462	6.84061	6.75228	7.04908	7.13276	7.14873	6.99019	6.99475	6.86042	6.82958
1190002N15Rik	7.00303	7.00915	6.85558	6.92261	7.00557	6.97833	7.21871	7.32053	7.04057	7.11535	7.1078	6.87349	7.01507	6.91881	7.00278	6.88367	6.96484	6.86566	7.12117	7.21089	7.20023	7.17316	6.9782	7.02084	7.02263	7.04548	6.93304	6.98971	6.92313	6.951	7.12679	7.26655	7.22195	7.19711	6.93132	7.14723	7.02099	7.08618	6.9315	6.97056	7.00225	7.02084	7.16197	6.9651	7.20395	7.13946	7.10074	7.14412	7.03063
EG433224	8.49775	8.51442	8.37415	8.33878	8.12265	8.2724	8.35556	8.41963	8.4747	8.37297	8.41129	8.41071	8.36111	8.28443	8.16026	8.18259	8.26448	8.29353	8.14174	8.28065	8.64761	8.59974	8.60996	8.34944	8.4308	8.36767	8.26785	8.15092	8.2297	8.33583	8.4252	8.36456	8.36397	8.54056	8.54926	8.33878	8.43591	8.56661	8.29885	8.43347	8.34156	8.48313	8.52623	8.43347	8.52953	8.56027	8.49515	8.57866	8.69703
Aasdh	7.52591	7.35349	7.32706	7.56707	7.25915	7.2561	7.20412	7.20901	7.28542	7.28366	7.23086	7.35622	7.3208	7.28202	7.3613	7.23622	7.16419	7.14804	7.15307	7.11378	7.14701	7.2676	7.2659	7.42461	7.35172	7.37411	7.39971	7.42958	7.23289	7.12453	7.06267	7.06497	7.09968	7.32027	7.28082	7.1689	7.50235	7.41305	7.447	7.4751	7.28608	7.28245	7.14221	7.22172	7.27765	7.28016	7.26062	7.39009	7.52859
1110057K04Rik	8.25483	8.37052	8.43944	8.19243	8.2638	8.35597	8.30526	8.22941	8.51957	8.49844	8.57937	8.44493	8.44702	8.51767	8.14494	8.24073	8.23006	8.28554	8.24382	8.47248	8.40982	8.69942	8.5447	8.44335	8.48121	8.31302	8.38007	8.28521	8.36758	8.41536	8.39171	8.31643	8.60314	8.50706	8.49548	8.49534	8.33048	8.32732	8.25505	8.30972	8.28805	8.42339	8.2963	8.39083	8.521	8.4221	8.46728	8.375	8.25632
Znrd1	7.75842	7.58829	7.70353	7.54846	7.48107	7.51856	7.60686	7.7533	7.86387	7.7365	7.7558	7.67708	7.84011	7.70909	7.61799	7.57357	7.45337	7.46952	7.52586	7.79154	7.74915	7.78444	7.62832	7.6759	7.76537	7.66002	7.67272	7.55658	7.50437	7.5188	7.5136	7.75025	7.86711	7.6943	7.6317	7.69479	7.66266	7.71631	7.6447	7.56996	7.49901	7.57051	7.51061	7.74766	7.75995	7.68413	7.65521	7.66725	7.63654
Cdv3	9.36496	9.37292	9.27413	9.18775	9.56015	9.62767	9.78237	9.68216	9.6338	9.73197	9.62336	9.37336	9.44683	9.56034	9.35247	9.40051	9.40279	9.55167	9.40614	9.54583	9.5223	9.49725	9.62843	9.45599	9.35547	9.35867	9.28061	9.29974	9.48653	9.58179	9.52574	9.70203	9.60421	9.42765	9.4267	9.39734	9.55015	9.60548	9.59814	9.44071	9.47876	9.65822	9.59975	9.84555	9.80176	9.63379	9.6641	9.51533	9.44413
Pold1	7.04755	7.02417	7.1238	6.89499	6.91504	6.91589	6.77962	6.82163	6.90849	6.91579	6.99542	7.12011	7.04534	7.09913	6.96978	6.92691	6.85332	6.96117	6.82769	6.88203	7.05416	7.13926	7.02191	7.04074	6.93995	7.07123	7.19414	7.0664	6.92702	6.91286	6.88239	6.84625	6.95927	7.05279	7.06601	7.04253	6.99689	6.9423	6.95779	6.894	7.03894	6.87145	6.91104	6.91504	6.96165	6.88641	6.98189	7.04852	7.05612
Acsl4	6.81665	6.80396	6.78024	6.79784	6.79787	6.83237	6.80429	6.87938	6.82216	6.85305	6.81884	6.86985	6.87393	6.77691	6.76498	6.79935	6.79917	6.80933	6.77993	6.86459	6.91312	6.89942	6.94501	6.86346	6.87353	6.85867	6.8259	6.80561	6.77237	6.83727	6.81824	6.8556	6.8477	6.85582	6.85531	6.89994	6.86023	6.90027	6.84089	6.90721	6.82442	6.83175	6.82559	6.85478	6.90486	6.89769	6.96376	6.87429	6.91998
Bdh1	7.95585	7.91704	8.25534	8.23897	8.51356	8.4444	8.39442	8.01229	8.18723	7.69763	7.57315	7.97131	8.22816	8.28633	8.35834	8.37217	8.4071	8.51684	7.82834	8.37904	7.92622	8.16527	7.77653	8.20353	8.16685	8.24869	8.38127	8.38736	8.60391	8.46316	8.63727	8.39475	8.15853	8.05533	8.16347	7.98146	8.18664	8.30235	8.2471	8.32792	8.40372	8.48574	8.3393	8.20106	8.20398	8.18212	8.15203	8.36388	8.31058
Ints12	7.09712	7.06568	7.08554	7.00722	6.89311	6.96117	7.00424	7.05075	7.06568	7.10665	7.12195	7.20412	7.07774	6.98731	7.01942	7.00503	6.92348	6.96802	7.07182	7.07774	7.08452	7.14238	7.02799	6.99051	7.07266	7.12117	7.03302	6.89696	6.98846	6.90996	6.95669	6.94295	7.06975	7.04162	7.10569	7.07869	7.20353	7.0981	7.11214	7.01036	6.98489	6.99925	6.96072	6.95764	7.01332	7.16513	6.99289	7.03788	7.06821
Tmem93	10.1822	9.90035	10.0537	9.97996	9.84855	9.90846	10.0404	9.95484	10.052	10.2496	10.1047	10.0217	10.0935	9.98347	9.85825	9.91899	9.86035	9.93905	9.80988	10.0935	10.1084	10.1118	10.2614	10.078	10.1159	9.99017	9.90184	9.94463	10.0935	10.0894	9.82	10.0991	10.1721	10.1525	10.1721	10.1007	10.0199	9.98835	9.81791	9.96886	9.81626	9.99864	9.86904	10.0742	10.1822	10.1484	10.1325	10.0804	9.97793
Ppp1ca	9.79075	9.8936	9.87926	9.91855	9.61453	9.60947	9.53588	9.59527	9.63382	9.45199	9.573	9.73204	9.76319	9.72723	9.77643	9.73245	9.82365	9.71539	9.5019	9.76649	9.55879	9.46506	9.26823	9.63859	9.88832	9.74968	9.87093	9.74301	9.86131	9.69317	9.77584	9.69288	9.5491	9.41789	9.63551	9.73426	9.76762	9.72149	9.7709	9.62131	9.7759	9.60273	9.62539	9.41608	9.51127	9.54598	9.48661	9.58232	9.64318
Taf12	7.25508	7.19324	7.23718	7.23256	7.09601	7.11947	7.1351	7.21664	7.26843	7.26849	7.27666	7.26754	7.23071	7.1789	7.14568	7.18732	7.13399	7.10229	7.12363	7.25422	7.29989	7.26298	7.24993	7.19074	7.24897	7.27604	7.22277	7.11295	7.15773	7.21205	7.21499	7.22719	7.34248	7.32865	7.24397	7.20245	7.22356	7.23094	7.15896	7.14059	7.15108	7.14576	7.0956	7.19806	7.2233	7.17132	7.21329	7.23042	7.2943
LOC100047707	9.26523	9.26523	9.19096	9.36697	9.06857	9.03048	8.88694	8.89555	8.85123	9.15576	9.01563	9.30654	9.35976	9.49132	9.38999	9.54747	9.19317	9.00305	8.74094	8.89451	9.06172	9.44445	9.33256	9.1451	9.43002	9.5015	9.41375	9.54226	9.20072	9.1117	9.00513	8.82574	9.34626	9.48222	9.43274	9.38999	9.24054	9.42745	9.29897	9.43753	9.31715	9.29241	8.97332	9.24849	9.18396	9.3499	9.35684	9.25559	9.30959
Kpnb1	7.5029	7.15128	7.07329	7.04349	7.21442	7.16146	7.13368	7.05869	7.36517	7.52978	7.39168	7.27033	7.14257	7.36229	7.28221	7.22499	6.95605	7.13872	7.18426	6.88631	7.24415	7.18501	7.88427	7.60337	7.45539	7.30046	7.28295	7.2067	6.967	7.10939	6.98372	7.22726	7.3821	7.52679	7.33059	7.6453	7.30023	7.2765	7.45027	7.49769	7.08805	7.07284	7.09555	7.31503	7.53321	7.37691	7.28825	7.37221	7.21026
Tmem33	10.0328	9.85913	9.7549	9.72958	9.72762	9.70577	9.63772	9.84652	10.023	10.1289	10.2828	9.9429	9.89686	9.82948	9.67854	9.9027	9.818	9.58569	9.54513	10.0177	10.1907	10.3084	9.91038	10.0944	9.89209	9.88616	9.79964	9.60202	9.65592	9.69862	9.81679	9.9404	9.77592	9.93385	9.86265	9.78828	9.8954	9.90836	9.69521	9.70393	9.76871	9.81904	9.6135	9.46744	9.86339	9.79683	9.89575	9.90756	9.87885
Dcun1d3	6.81782	6.85597	6.85868	6.84223	6.84552	6.89676	7.03534	6.98931	6.90294	7.0771	6.97627	6.9759	6.96435	6.85981	6.82156	6.75159	6.87905	6.8784	6.87487	7.05234	6.9725	6.98189	6.79265	6.81795	6.87107	6.75734	6.82095	6.83235	6.83235	6.99239	6.88103	7.08058	7.06359	6.93925	6.89996	6.86151	6.87515	6.77645	6.83967	6.78125	6.80961	6.92424	7.10665	6.98252	7.0771	6.87584	6.9903	6.83574	6.83869
Cutc	8.16314	8.00924	8.06433	8.29592	8.48661	8.25652	8.34925	8.10079	8.10055	8.07703	8.03149	7.95493	7.9005	8.1067	8.06879	8.13833	8.29001	8.17362	8.18653	7.99803	7.8601	8.01876	8.17711	8.02468	7.91867	7.97482	8.03627	8.16637	8.15525	8.29827	8.26544	8.23246	7.90852	8.07257	7.88881	7.79074	8.07687	8.00554	8.22265	8.26958	8.16723	8.16684	8.26506	8.10439	8.07991	8.08604	7.95568	7.95263	8.03053
Dhx58	7.1858	7.49279	7.35249	7.33738	7.20968	7.14118	7.09757	6.93724	6.85918	6.99449	6.93109	7.29402	7.01478	7.02474	7.09315	7.20126	7.10465	7.04563	7.01005	6.86169	6.93806	6.98708	7.12347	7.0928	7.19017	7.1362	7.18661	7.14023	7.3022	7.19228	6.99542	6.88547	6.89281	7.04074	7.17555	7.20817	6.96637	7.07346	7.00032	7.07644	7.15904	7.11248	6.9713	6.94144	6.84339	7.05341	6.99609	7.06085	7.07464
Med15	7.18969	7.24368	7.23854	7.33979	7.1934	7.24314	7.13762	7.17353	7.14736	7.13478	7.16459	7.20575	7.17844	7.16897	7.21098	7.11232	7.29826	7.21463	7.14746	7.10539	7.04151	7.13646	7.07732	7.17778	7.08667	7.2291	7.21319	7.26839	7.26509	7.16907	7.21159	7.06184	7.09141	7.06062	7.13585	7.13347	7.14024	7.20566	7.20762	7.17204	7.23143	7.19121	7.22077	7.13629	7.0593	7.07698	7.15261	7.20059	7.28297
Fam129b	7.35947	7.41652	7.48939	7.93224	7.50382	7.16476	7.05841	7.09035	7.07011	7.13295	7.11924	7.36876	7.35103	7.30369	7.42036	7.3641	7.68066	7.2277	7.59983	7.0098	7.1257	6.99374	6.97627	7.29088	7.44242	7.40114	7.17767	7.73787	7.53706	7.19797	7.35328	7.05778	7.1945	7.05477	7.26635	7.28608	7.30046	7.19919	7.16994	7.1419	7.14839	7.08109	7.08244	7.07742	7.08554	7.05612	7.30514	7.078	7.35372
Atxn2	9.5753	9.71763	10.1449	9.96545	10.2161	9.77506	9.69381	9.28224	9.42525	9.62066	9.73712	9.67836	9.5893	9.70636	10.0935	10.2891	10.1698	9.87716	9.38013	9.33505	9.5096	9.65187	9.5332	9.71885	9.3452	9.57273	9.67679	10.1007	9.98835	9.51359	9.70049	9.16324	9.39381	9.36244	9.61194	9.4901	9.49746	9.57988	9.77817	9.86904	10.0252	9.81626	9.88844	9.70349	9.29241	9.52051	9.72201	9.57151	9.60238
Btc	6.75874	6.89584	6.78558	6.87183	6.8937	6.78106	6.65751	6.69955	6.64666	6.7473	6.70635	6.84949	6.71252	6.7229	6.90169	6.921	6.78425	6.8175	6.83503	6.68377	6.71236	6.67937	6.70838	6.74489	6.72672	6.72747	6.79463	6.84478	6.81119	6.81505	6.7107	6.68895	6.73229	6.64431	6.73158	6.76933	6.75867	6.86602	6.86593	6.79759	6.82748	6.8017	6.75505	6.71781	6.67747	6.74964	6.78228	6.76762	6.8208
Kif1b	7.58514	7.48809	7.48882	7.5969	7.71565	7.73332	7.64759	7.47043	7.42238	7.45101	7.55668	7.40705	7.54249	7.51987	7.66033	7.58996	7.71591	7.68052	7.49897	7.50522	7.33402	7.3468	7.52402	7.52406	7.56144	7.57188	7.41764	7.61036	7.67864	7.64782	7.53758	7.50961	7.4064	7.39265	7.46501	7.46597	7.62226	7.53743	7.59468	7.60169	7.6033	7.57909	7.69117	7.69456	7.51587	7.35914	7.53282	7.50291	7.56152
Kcnk5	7.54115	7.39958	7.33939	7.42091	7.35477	7.85274	7.84244	8.0163	7.95835	7.69873	7.74132	7.57397	7.43363	7.48885	7.15329	7.27947	7.32944	7.88711	7.40999	8.10993	7.68406	7.53045	7.30057	7.44652	7.51864	7.38927	7.18031	7.43652	7.75422	8.23684	7.77513	7.90445	7.61405	7.79711	7.70097	7.35316	7.41778	7.43825	7.19055	7.55182	7.48486	7.58587	7.82023	7.77762	7.48325	7.54151	7.73835	7.54645	7.39016
Ddo	7.6184	7.59183	7.41128	7.52158	7.38576	7.3323	7.30877	7.41035	7.4344	7.63881	7.60028	7.60709	7.35146	7.29773	7.21737	7.4119	7.23035	7.30727	7.18113	7.29595	7.54771	7.48043	7.34568	7.62466	7.40045	7.40028	7.36072	7.28466	7.14432	7.22993	7.22519	7.3379	7.38266	7.56343	7.64265	7.50908	7.54335	7.43589	7.33358	7.43068	7.45616	7.49762	7.43186	7.5119	7.47196	7.60187	7.59081	7.58466	7.483
Pmvk	7.75205	8.03856	7.34428	7.40959	7.12771	7.35468	7.24024	7.20225	7.21459	7.41459	7.02474	7.76821	7.33564	7.65686	7.419	7.42036	7.26242	7.28776	7.2111	7.10074	7.19833	7.28439	7.38396	7.53204	7.6789	7.5706	7.20395	7.35372	7.17986	7.00593	7.21719	7.05856	7.0974	7.54639	7.74421	7.98261	8.02811	8.20549	7.91505	8.10126	7.60727	7.34813	7.45562	7.70736	7.93451	8.4819	8.31418	8.11487	7.8064
Irf2	10.3603	10.3408	10.2471	10.6005	11.098	10.8215	10.7252	10.5431	10.3026	10.5359	10.6416	10.2033	9.90184	10.0935	10.6324	10.6174	10.9415	10.5513	11.3517	10.3495	10.2891	10.2496	10.1927	10.1698	9.98658	10.4803	10.4017	10.7252	10.7404	10.7324	10.677	10.5685	10.5431	10.6416	10.424	10.3677	10.0128	10.0804	10.1927	10.5304	10.4017	10.3273	10.4875	10.1226	9.86208	10.1047	10.0461	10.0821	10.1583
Tbc1d7	7.37367	7.36239	7.28289	7.29238	7.22525	7.21119	7.17017	7.18795	7.16953	7.34688	7.15076	7.28251	7.26193	7.45133	7.24801	7.37083	7.26526	7.16476	7.13367	7.16172	7.23271	7.23169	7.28714	7.33201	7.4227	7.33617	7.35931	7.4286	7.27128	7.23732	7.22587	7.16491	7.2917	7.30375	7.44341	7.39166	7.36122	7.43037	7.40171	7.5423	7.31796	7.21733	7.25039	7.26596	7.21915	7.36009	7.33397	7.33037	7.33265
Lman2l	7.66355	7.59399	7.87896	7.71629	7.51168	7.50019	7.45087	7.48243	7.68221	7.89111	7.90869	7.78737	7.70211	7.60253	7.57378	7.58641	7.51201	7.42882	7.43973	7.54307	7.77494	7.96403	8.01764	7.62375	7.63331	7.60733	7.58205	7.58294	7.48663	7.37388	7.56776	7.41151	7.77599	7.72987	7.74023	7.69557	7.56841	7.64294	7.50472	7.53049	7.5694	7.72842	7.47567	7.53836	7.75103	7.67525	7.83615	7.64651	7.62661
Gstm4	7.65864	7.83834	7.74385	7.70494	7.66779	7.76524	7.46969	7.53177	7.4463	7.31732	7.02603	7.55274	7.64988	7.53986	7.70371	7.72104	7.84245	7.7821	7.11691	7.58032	7.40465	7.08502	7.20857	7.64565	7.57213	7.80678	7.75963	7.90894	7.79479	7.63867	7.45856	7.36754	7.44676	7.42121	7.74538	7.76183	7.52559	8.07663	8.10999	8.1452	7.85926	7.83373	7.7153	7.57213	7.50669	7.69638	7.62701	7.81867	7.73712
Pex11b	8.49393	8.41498	8.55887	8.78676	8.77555	8.69534	8.72489	8.48128	8.46977	8.53176	8.42458	8.46914	8.61362	8.4926	8.56784	8.56517	8.74719	8.64832	8.66055	8.56386	8.51095	8.62258	8.34645	8.53719	8.56234	8.57866	8.65909	8.69191	8.8439	8.79594	8.85291	8.58	8.53925	8.67644	8.5756	8.52493	8.60571	8.67722	8.4905	8.66728	8.84841	8.82091	8.88298	8.6789	8.56661	8.47966	8.5526	8.64685	8.83872
Cdk5rap1	7.07828	7.04737	7.11498	7.01183	7.0719	7.02487	6.9282	6.90126	6.95624	6.92692	6.95766	7.00275	6.96362	7.0736	7.25665	7.11963	6.97241	6.92559	6.9255	6.85102	6.90377	6.99195	6.95832	6.95176	7.09256	6.94593	7.27485	7.18919	7.11245	7.02781	6.99038	6.89329	6.97222	7.04489	6.99218	6.99228	6.98357	7.07321	7.06941	7.03321	7.03361	7.04047	7.0243	7.19532	7.11539	6.99642	7.01336	7.16732	6.9942
Cdc2l6	7.01898	7.01277	7.04656	7.22747	7.16651	7.18464	7.2756	7.13727	7.1186	7.06147	7.12552	7.13674	7.0595	7.0333	7.15597	7.07725	7.2561	7.1443	7.29248	7.0723	7.22017	7.16357	7.17516	7.07869	7.01036	7.09827	7.11622	7.1195	7.13657	7.21719	7.32234	7.2122	7.26677	7.11046	6.99914	7.06205	7.06296	7.09183	7.05555	7.15034	7.13349	7.14785	7.36278	7.0974	7.07477	7.05592	7.06601	7.08837	7.06147
Psmd4	10.7699	10.8127	10.8683	11.0249	10.874	10.8127	10.6749	10.6225	10.587	10.4778	10.4758	10.711	10.8801	10.9983	10.8853	10.9901	10.8454	10.7554	10.6005	10.6225	10.5198	10.8623	10.9681	10.8565	10.8454	10.9172	10.8074	10.854	10.9276	10.6665	10.8155	10.6143	10.6879	10.7475	10.7168	10.6665	11.0165	11.1098	11.0165	11.2017	10.9955	10.871	10.7672	10.979	10.735	10.9097	10.8182	11.0544	11.2317
Cbfb	7.74142	7.74361	7.76434	7.96802	7.80173	7.78258	8.01505	8.12775	8.00294	7.97639	7.88414	7.72937	7.72142	7.75545	7.72682	7.68304	7.65751	7.79695	8.09175	8.12808	8.00135	7.94418	7.99557	7.73449	7.73447	7.64599	7.83894	7.57881	7.70556	7.88271	7.88184	8.13922	7.87563	7.90452	7.53937	7.86981	7.87635	7.87652	7.72528	7.81554	7.85348	7.96106	7.91306	7.99245	8.06747	7.87967	7.71593	7.89134	7.90829
Ppp4r1	7.55144	7.37154	7.44594	7.45585	7.43573	7.4821	7.51621	7.55525	7.56367	7.58928	7.51685	7.52553	7.52533	7.4835	7.44238	7.51157	7.43869	7.42929	7.53049	7.50839	7.51462	7.54438	7.74724	7.45262	7.44517	7.43372	7.40813	7.45575	7.42078	7.4988	7.49684	7.61082	7.62751	7.63761	7.47853	7.51878	7.52351	7.46239	7.42139	7.55487	7.47446	7.50604	7.51131	7.60377	7.67242	7.52525	7.56229	7.48948	7.54312
0610007P14Rik	9.17591	9.2961	9.04381	9.10641	9.2368	9.41609	8.89826	8.95469	8.67024	8.66149	8.80059	9.03654	9.05561	8.92076	9.13058	9.13653	9.33505	9.33392	9.36596	8.93615	8.66882	8.74884	8.49703	8.80432	8.81693	8.87926	8.69022	9.1599	9.29241	9.19642	9.1578	8.9854	8.51976	8.69947	8.80059	9.12029	9.3045	9.32189	9.3707	9.55026	9.54067	9.43883	9.44	9.28804	9.24495	9.28583	9.32572	9.35198	9.2368
2010001J22Rik	7.53674	7.50974	7.55121	7.88291	7.64938	7.54827	7.53824	7.34044	7.39959	7.43299	7.35994	7.46002	7.46763	7.51781	7.76617	7.68055	7.62002	7.61604	7.06777	7.44958	7.3878	7.17618	7.10982	7.57567	7.53731	7.62183	7.7116	7.81149	7.56586	7.63105	7.56105	7.6125	7.49754	7.40693	7.4269	7.37076	7.45302	7.19968	7.37627	7.34428	7.41373	7.18787	7.18827	7.26481	7.14999	7.21098	7.15721	7.234	7.35198
Stx4a	7.14762	7.10764	7.14314	7.1303	7.0936	7.06267	6.93169	6.9424	6.90651	6.97808	7.03739	7.05192	6.94387	7.19349	7.1319	7.08045	7.01565	7.07025	6.95301	6.89145	6.93402	6.90331	7.18661	7.12214	6.96285	7.0515	7.07854	7.14857	7.02879	6.95997	6.97845	6.88842	6.99302	6.99139	7.08717	7.09378	7.05797	7.11875	7.17986	7.02962	7.03187	7.09329	6.88299	6.93233	6.98808	7.08502	6.99423	7.12522	6.92294
Adam17	7.5231	7.40853	7.50669	7.46911	7.27241	7.18828	7.27881	7.37691	7.35767	7.60146	7.471	7.4603	7.47871	7.51225	7.41539	7.4413	7.24504	7.20711	7.39063	7.32476	7.51819	7.58512	7.59532	7.53124	7.30562	7.27033	7.40114	7.27148	7.17297	7.14238	7.1578	7.28439	7.41822	7.31476	7.44601	7.48664	7.57182	7.62635	7.66779	7.62927	7.59599	7.64951	7.54273	7.6067	7.47798	7.60302	7.73353	7.67544	7.46854
Fam152a	6.81396	6.85973	6.7734	6.71197	6.68918	6.74056	6.83242	6.82938	6.78485	6.8644	6.87508	6.83353	6.79519	6.79982	6.81344	6.81757	6.71974	6.60373	6.73571	6.76856	6.7458	6.72973	6.86151	6.86177	6.82511	6.80032	6.72705	6.80142	6.64734	6.77686	6.65588	6.72769	6.80562	6.84726	6.85934	6.94567	6.9574	6.79326	6.7901	6.75184	6.73119	6.77617	6.76241	6.82851	6.86566	6.92057	6.83228	6.88047	6.71471
Tmco4	6.92265	6.91704	6.94068	7.04842	7.19757	7.09136	7.01319	7.02213	6.85145	6.85121	6.88229	6.84128	6.98029	6.89511	7.01239	6.94113	6.9874	7.02848	7.15048	6.95981	6.98463	6.85762	6.9033	6.96223	6.92158	6.89937	6.83303	6.96282	7.08765	7.09201	7.06942	6.94541	6.91871	6.91258	6.96468	6.90957	6.91186	6.81947	6.83188	6.94418	7.06385	7.05699	7.05706	7.03688	6.86787	6.9269	6.95889	6.88711	6.87507
Slc1a4	6.91924	6.94098	6.8571	6.83228	6.68442	6.62393	6.62882	6.66262	6.73448	6.79914	6.76729	6.89584	7.04908	6.99239	6.63858	6.74892	6.65728	6.7089	6.78372	6.63841	6.74148	6.90757	6.96471	6.77992	6.71721	6.8366	6.72911	6.80291	6.63288	6.61014	6.71653	6.75527	6.7217	6.91374	6.90434	6.79637	6.80005	6.87072	6.81589	6.8489	6.61914	6.6144	6.75638	6.90132	6.80904	6.8489	6.92481	6.79824	6.84339
Agpat5	6.9651	7.00058	6.99423	6.96816	6.79172	6.85271	6.78806	6.86984	6.82474	6.90889	6.92381	7.08888	7.04376	6.89752	6.90305	6.99076	6.78508	6.84773	6.77052	6.81381	6.90169	6.98996	7.1249	7.03651	7.00477	6.97337	6.98129	6.86414	6.88231	7.01099	6.91397	6.86778	6.94578	6.94628	7.01157	6.95157	6.9211	7.03832	6.99542	6.94182	6.98004	6.9958	6.89733	7.01478	6.92782	6.97151	7.0664	6.99051	7.00424
Cyp2g1	6.77877	6.77612	6.6071	6.79626	6.92336	6.87251	6.95026	6.75976	6.69151	6.66182	6.65015	6.72255	6.71911	6.67478	6.67479	6.77104	6.89203	6.88781	6.67614	6.78603	6.6754	6.68271	6.69202	6.67652	6.6777	6.64198	6.6932	6.72787	6.92264	6.92149	7.03176	6.8476	6.69327	6.71074	6.73562	6.62635	6.6791	6.76459	6.7562	6.85356	6.84551	6.87538	6.86986	6.65894	6.73733	6.6476	6.67729	6.57894	6.66657
Slc11a2	6.98362	6.81218	6.8599	6.73974	6.79925	6.83509	6.84881	6.90963	6.89034	6.9464	6.94676	6.90726	6.9835	6.81992	6.83095	6.8499	6.80396	6.85583	6.86221	6.89975	6.9835	7.05492	6.8386	6.90799	6.94742	6.9412	6.75256	6.80512	6.76078	6.86519	6.87773	6.90589	7.01676	6.95729	6.84655	6.88054	6.84379	6.91979	6.81101	6.80351	6.80526	6.89867	6.80315	7.05841	6.86976	6.85849	6.84468	6.92514	6.82292
St6gal1	9.9241	9.54622	9.94643	10.255	10.332	9.93071	10.078	9.51244	9.10018	9.12943	9.25447	9.6546	9.78133	9.57001	10.0461	9.94263	10.2571	10.0445	11.8025	9.25078	9.11064	9.1149	9.21475	9.46197	9.55816	9.86904	9.99017	10.2181	10.0651	10.0329	10.0295	9.64862	9.16625	8.93108	9.32902	9.51109	8.99961	9.22324	9.38123	9.31369	9.65342	9.49513	9.12384	8.81879	8.79283	8.58957	8.94414	9.04078	9.16968
Hpn	8.19568	8.18712	8.13134	8.16684	8.19579	8.27459	8.37461	8.34788	8.33033	8.23769	8.32522	8.24983	8.14563	8.18153	8.14939	8.2278	8.32151	8.29575	8.31169	8.45416	8.51591	8.26492	8.17155	8.23376	8.33786	8.31167	8.20749	8.22479	8.41508	8.43584	8.46968	8.50674	8.28238	8.37745	8.30132	8.20224	8.2573	8.14927	8.12799	8.16602	8.30676	8.27703	8.24208	8.19197	8.25454	8.10653	8.20028	8.1557	8.26815
Echs1	10.3114	10.6094	10.5785	10.7827	10.7582	10.6324	10.5534	10.5757	10.406	10.4484	10.2745	10.4612	10.5198	10.4635	10.5706	10.5335	10.6504	10.7252	10.4291	10.4994	10.4635	10.2745	10.1266	10.1822	10.3889	10.5706	10.5226	10.6274	10.6416	10.5662	10.5359	10.6031	10.4758	10.5431	10.5706	10.5359	10.4612	10.4587	10.5662	10.6063	10.7917	10.5757	10.6566	10.5459	10.4685	10.62	10.5068	10.3725	10.5733
Prlr	7.53433	7.32848	7.25426	7.3248	7.3663	7.14235	7.13176	6.96718	7.39022	7.57092	7.57664	7.60461	7.41166	7.45487	7.28482	7.35194	7.07684	7.175	7.02801	7.07783	7.12685	7.21303	7.68307	7.49791	7.42647	7.4962	7.31483	7.27203	7.18779	7.34922	7.16949	7.22419	7.01576	7.32127	7.25062	7.30303	7.2928	7.25235	7.18763	7.0601	7.03562	7.00327	6.93399	6.71124	7.26428	7.1291	7.07777	7.13665	7.23627
Serpina5	6.62078	6.72829	6.66814	6.63146	6.70132	6.56063	6.70756	6.88199	6.79113	6.8112	6.76769	6.77266	6.68884	6.69719	6.67992	6.64621	6.59764	6.6464	6.63403	6.66308	6.88894	6.64628	6.81682	6.68628	6.73854	6.66407	6.66518	6.65278	6.6208	6.63155	6.59209	6.73171	6.84311	6.85522	6.80266	6.78657	6.77591	6.75854	6.66275	6.70024	6.67049	6.72497	6.74862	6.77877	6.91042	6.86219	6.86583	6.78102	6.82829
Nelf	8.64419	8.86173	8.83581	8.68271	8.52401	8.57919	8.43699	8.58497	8.59366	8.56258	8.58285	8.89865	8.90635	9.10035	8.81893	9.03396	8.46768	8.54081	8.43722	8.43797	8.6308	8.74674	8.54659	8.74404	9.025	8.97552	8.90095	8.95359	8.67999	8.56453	8.53004	8.60595	8.77077	9.04369	9.05523	8.97498	9.0389	8.71635	8.63201	8.73786	8.74469	8.81052	8.58532	8.72345	8.53871	8.82578	8.74717	8.8764	8.88924
Mrp63	6.92733	6.9574	6.88984	6.87393	6.74272	6.76725	6.65806	6.79047	6.88027	6.96978	6.88221	7.00929	6.88146	6.89176	6.73209	6.78489	6.79199	6.75969	6.80452	6.81621	6.89379	7.05965	6.86793	6.89665	6.79637	6.95914	6.8607	6.88432	6.71489	6.8044	6.82583	6.82433	6.87638	6.82427	7.00891	6.95278	6.93447	6.96032	6.77301	6.89761	6.7877	6.9173	6.80272	6.89508	6.83156	6.95986	6.92906	6.87981	6.91298
Tmem56	9.80669	9.80853	10.1084	10.3114	9.91899	10.0346	10.11	9.72377	9.78614	9.63466	9.78133	9.76741	10.3069	9.95154	10.3229	10.0329	10.0275	10.1822	10.1785	10.2804	9.52905	10.052	9.5868	9.90184	9.75272	9.9499	9.99193	10.3005	10.4039	10.1721	10.23	9.75272	9.67966	9.67058	9.66093	9.70636	10.1525	10.1677	10.1469	9.93737	10.5068	10.3187	10.6504	10.5254	10.0894	10.1118	10.016	10.2261	10.2824
Rhbdd1	7.64105	7.69802	7.59532	7.65752	7.67586	7.62635	7.61892	7.56017	7.35297	7.47276	7.35441	7.56283	7.67307	7.62471	7.64393	7.79062	7.67826	7.69769	7.87184	7.59288	7.41767	7.56457	7.50204	7.60996	7.51845	7.6594	7.67343	7.67138	7.6517	7.61185	7.69489	7.5458	7.48131	7.49109	7.54761	7.57875	7.50604	7.60531	7.61117	7.70664	7.67762	7.84204	7.75585	7.49945	7.39554	7.5598	7.52365	7.59051	7.65203
Lrp10	9.97255	9.79885	10.0295	10.2365	10.3114	10.2891	10.0839	10.0275	9.8787	9.69096	9.81127	9.93905	9.90035	9.94643	9.9745	10.1289	10.1084	10.011	10.2937	9.90846	10.0742	10.0404	9.86556	9.95674	10.1118	10.1028	10.1469	10.3026	10.3473	10.2516	10.5226	10.0295	10.0503	9.95982	9.99522	9.92904	9.92083	9.95154	9.76238	10.0762	10.0503	10.1656	10.1951	10.11	9.8935	9.88011	9.98835	9.90846	10.1525
Tra2a	8.13619	8.11601	8.39747	7.74496	7.41171	7.40699	7.61854	7.94127	8.15975	8.28494	8.06105	8.05786	8.15041	8.1302	8.05831	7.92376	7.56115	7.63347	7.91414	7.85105	8.29938	8.20667	8.04127	8.1392	8.01195	8.03812	8.21936	7.61702	7.41737	7.3641	7.21953	7.58867	7.75205	7.902	7.93554	7.85006	7.88995	8.10075	7.97508	7.89481	7.63276	7.61764	7.40754	7.56252	8.04184	8.09132	7.98034	8.09803	7.84864
5033414K04Rik	9.59836	9.63891	9.44445	9.48114	9.10225	8.87362	8.96275	8.76128	9.14315	9.51359	9.56089	9.55567	9.5753	9.39513	9.25078	9.24273	9.02712	8.76555	9.79742	8.66359	8.92799	9.25899	9.11587	9.22752	9.46815	9.35441	9.34755	9.33256	9.06289	8.85291	8.9012	8.62896	9.12157	9.42878	9.45353	9.49403	9.1897	9.45825	9.41609	9.33691	9.02207	8.87999	8.95879	8.67803	8.92281	9.23062	9.33505	9.22517	9.41876
Tmem179b	7.60926	7.54422	7.6359	7.60368	7.59203	7.51672	7.57213	7.50094	7.4482	7.44481	7.5408	7.44481	7.5912	7.68494	7.60268	7.50543	7.61959	7.492	7.54704	7.44154	7.55866	7.48107	7.36157	7.45657	7.61663	7.64361	7.65484	7.5598	7.72068	7.57528	7.5368	7.45539	7.36932	7.52339	7.50895	7.4524	7.50119	7.43921	7.46462	7.46208	7.51672	7.46911	7.4109	7.33106	7.37282	7.34882	7.45184	7.38843	7.37937
Fgfrl1	7.00019	7.07011	6.95425	7.32852	7.58441	7.47955	7.42819	7.10634	7.04307	7.00072	7.18241	6.99409	7.16729	7.0442	7.18137	7.05371	7.58801	7.61441	7.06541	7.33151	7.03998	7.0015	7.06055	7.07787	7.09669	7.11892	7.08376	7.41539	7.68606	7.53124	7.76524	7.36779	7.18116	7.25964	7.11727	7.21257	7.07123	7.07999	6.93972	7.22977	7.37818	7.26129	7.48316	7.17205	6.97378	6.98944	7.13909	7.04969	7.04177
Gtf3c3	7.18661	7.32776	7.35226	7.3463	7.33813	7.25714	7.32584	7.21482	7.13546	7.18747	7.18526	7.24801	7.20817	7.29562	7.27714	7.38259	7.28588	7.33439	7.27127	7.141	7.24296	7.2122	7.17652	7.18485	7.2499	7.13767	7.33322	7.32209	7.29816	7.3486	7.33787	7.25565	7.1994	7.3022	7.21636	7.24477	7.28881	7.28153	7.29169	7.27629	7.37384	7.28928	7.40323	7.19666	7.16957	7.25444	7.28776	7.13491	7.29146
Cc2d1a	7.36826	7.40224	7.35055	7.47902	7.23851	7.20167	7.16339	7.18218	7.20968	7.24524	7.33611	7.40465	7.58255	7.48725	7.33151	7.38551	7.39876	7.10273	7.12679	7.1249	7.26038	7.48826	7.49916	7.35522	7.3089	7.59419	7.44242	7.45562	7.34603	7.27355	7.36779	7.1785	7.3044	7.45105	7.52209	7.39245	7.33389	7.3072	7.28153	7.33322	7.17767	7.2111	7.3208	7.24192	7.18913	7.29375	7.27955	7.37358	7.47244
Stt3b	10.9901	10.6354	10.7699	10.6504	10.3625	10.2785	10.3725	10.4039	10.6416	10.7223	10.7582	10.6641	10.7582	10.6445	10.4965	10.5116	10.208	10.0935	10.4189	10.2958	10.3051	10.7453	10.7453	10.3942	10.4142	10.6274	10.4386	10.3273	10.2321	10.2496	10.16	10.212	10.6094	10.6641	10.5043	10.4612	10.5116	10.7299	10.6031	10.5513	10.4189	10.6063	10.399	10.6063	10.5068	10.5359	10.5971	10.5382	10.6665
Fgd6	7.29654	7.28776	7.51532	7.64726	7.55421	7.6506	7.59599	7.46586	7.35742	7.39691	7.56115	7.17297	7.31814	7.34404	7.77405	7.56398	7.70973	7.6853	7.39508	7.52278	7.1659	7.35742	7.38479	7.36157	7.35349	7.63176	7.35895	7.63482	7.80354	7.49827	7.55612	7.4271	7.3493	7.37984	7.38925	7.32828	7.35849	7.33639	7.43999	7.50752	7.5912	7.4793	7.4328	7.38707	7.20543	7.23765	7.40144	7.30698	7.32555
BC039093	7.64823	7.89658	8.04315	7.91683	7.90769	7.75757	7.52921	7.4925	7.61185	7.6154	7.61056	7.83615	7.87057	7.62771	7.96878	7.90292	7.75095	7.70135	7.81491	7.52706	7.50922	7.59386	7.52444	7.55115	7.51257	7.69598	7.82889	7.95397	7.84204	7.59226	7.86581	7.27418	7.56545	7.62149	7.66644	7.76704	7.60368	7.74202	7.80313	7.5902	7.76631	7.71293	7.7855	7.4917	7.45717	7.60996	7.6321	7.56338	7.73678
E130203B14Rik	6.80002	6.78198	6.87507	6.81557	6.84903	6.84585	6.78145	6.75404	6.74901	6.74711	6.72269	6.83331	6.8106	6.87813	6.86578	6.86564	6.82116	6.83834	6.84238	6.78492	6.82386	6.77144	6.80904	6.80399	6.76478	6.80351	6.82125	6.88605	6.81875	6.78676	6.78904	6.76565	6.74179	6.75962	6.75613	6.83345	6.753	6.79681	6.79823	6.77656	6.72693	6.80033	6.75653	6.76549	6.76606	6.71665	6.75411	6.74913	6.79873
Kifap3	6.79844	6.7812	6.80154	6.78941	6.74623	6.74681	6.68784	6.74244	6.6668	6.78838	6.74447	6.75946	6.74459	6.76105	6.7365	6.69531	6.71554	6.69618	6.67373	6.67946	6.67438	6.73118	6.79484	6.78567	6.73829	6.78623	6.71139	6.76349	6.73381	6.67899	6.68621	6.68461	6.71356	6.73553	6.74189	6.76226	6.74596	6.72511	6.74508	6.74402	6.74368	6.71958	6.74646	6.75591	6.71318	6.78136	6.76916	6.7591	6.72128
LOC100047323	7.77947	7.89396	8.00066	7.85586	7.96139	7.87694	7.81937	7.60606	7.75707	7.87566	7.83019	7.75251	7.78362	7.82114	7.98848	7.93506	8.04618	7.8655	7.54972	7.65859	7.67018	7.73154	7.52369	7.84626	7.63453	7.81923	7.95394	8.06056	8.00096	7.73723	7.89115	7.60228	7.70341	7.62124	7.76695	7.65213	7.69977	7.78598	7.92236	7.97156	7.96084	7.90113	7.83763	7.74345	7.7233	7.7513	7.89759	7.84101	7.73437
Rhod	7.64808	7.68574	7.7491	7.77484	7.70226	7.54962	7.37873	7.43168	7.62122	7.65127	7.73984	7.77218	7.69862	7.76266	7.96701	7.99629	7.82996	7.53102	7.72303	7.55883	7.51659	7.73067	7.61854	7.87467	7.73877	7.91716	7.75706	7.91392	7.80207	7.62746	7.65161	7.52851	7.59614	7.60036	7.62315	7.76532	7.70645	7.69416	7.74303	7.65742	7.61878	7.52342	7.49535	7.5177	7.43781	7.62139	7.66288	7.67549	7.72037
C330023M02Rik	7.46562	7.50695	7.4463	7.75128	7.64859	7.5912	7.51592	7.66853	7.35416	7.34882	7.36851	7.39554	7.66779	7.45377	7.59657	7.57593	7.6838	7.57911	7.4925	7.57557	7.4627	7.3613	7.2947	7.44023	7.52066	7.58005	7.54823	7.50119	7.67928	7.68422	7.66044	7.52534	7.5113	7.48595	7.46148	7.52209	7.49827	7.44187	7.54732	7.48664	7.43216	7.49109	7.51819	7.34226	7.33085	7.48968	7.48995	7.50895	7.51195
Tor1b	7.24524	7.08739	6.96661	7.02206	7.16632	7.29039	7.34093	7.34279	7.27997	7.29039	7.12958	7.21916	7.1659	7.2296	7.23289	7.1578	7.26387	7.28344	7.37532	7.33247	7.25585	7.42793	7.39274	7.2927	7.21636	7.09346	7.08342	7.02232	7.07968	7.3758	7.19506	7.45688	7.31118	7.33787	7.18891	7.05192	7.3898	7.2111	7.15845	7.3176	7.1994	7.34882	7.20922	7.55145	7.54168	7.50235	7.37841	7.27603	7.17452
Stx7	8.31735	8.62577	8.34511	8.27011	8.08489	7.93224	7.95685	8.08087	8.21534	8.23735	8.3065	8.57498	8.37067	8.06899	8.16091	8.07364	8.05786	7.99435	8.36177	8.10278	8.27458	8.20396	8.29301	8.3816	8.35497	8.28494	8.49117	8.12514	7.98304	7.98076	8.03101	7.90849	7.96006	8.24232	8.20039	8.23515	8.24799	8.48438	8.19454	8.30825	8.21152	8.06938	8.16026	7.93722	8.17208	8.32837	8.25386	8.50231	8.4366
Tgfbr2	7.43028	7.63208	7.61296	7.66828	7.7298	7.79746	7.72222	7.74066	7.57817	7.61594	7.34526	7.61402	7.30643	7.34057	7.5867	7.65852	7.66871	7.6905	7.63495	7.55161	7.47785	7.51654	7.33408	7.57935	7.46727	7.55685	7.56138	7.56484	7.59964	7.6163	7.73032	7.5584	7.45058	7.50319	7.45609	7.53859	7.58467	7.57582	7.61498	7.56928	7.80471	7.7786	7.7802	7.75557	7.67551	7.71337	7.61463	7.71214	7.5644
Axud1	7.07566	7.26717	7.10602	7.46535	7.86719	8.04398	7.9844	7.44873	7.73787	7.35767	7.606	7.82563	7.83021	7.07552	7.34882	7.55796	8.03711	7.74538	8.39144	7.73462	8.01341	7.95969	7.41305	7.37798	7.01693	7.11046	7.1622	7.75894	8.10608	7.86244	8.22535	7.57944	8.05965	7.62541	7.91862	7.15885	7.11636	7.0316	7.2111	7.56186	7.7821	7.41767	7.97992	7.49467	7.23684	7.27219	7.31973	7.18369	7.25038
Plekhm1	7.25085	7.2679	7.30645	7.37972	7.45216	7.33982	7.31201	7.22819	7.12886	7.1501	7.17482	7.28282	7.20939	7.36477	7.41378	7.41053	7.38732	7.33389	7.45258	7.20815	7.19156	7.22047	7.33106	7.30459	7.30893	7.33653	7.31523	7.36021	7.32855	7.27442	7.27663	7.20978	7.24318	7.28134	7.27613	7.30124	7.26304	7.25301	7.26339	7.32278	7.30093	7.35288	7.28019	7.30964	7.20459	7.24108	7.25013	7.29315	7.30992
D16H22S680E	9.69221	9.42274	9.59424	9.50543	9.6359	9.51909	9.96352	10.0537	9.97072	10.2978	10.3942	9.83129	9.43136	9.24168	9.25207	9.41485	9.29478	9.26157	9.47874	9.59672	10.0312	9.73597	9.45101	9.48743	9.25078	9.28706	9.24387	9.20518	9.19749	9.60238	9.45455	9.65342	9.74418	9.89557	9.64048	9.46562	9.53435	9.48743	9.49251	9.61073	9.37451	9.56886	9.73853	9.83439	9.66526	9.85507	9.83439	9.5332	9.51109
Itgb3bp	6.83707	6.8113	6.8201	6.87634	6.85065	6.81628	6.77701	6.80722	6.76821	6.77641	6.75312	6.72212	6.76461	6.88811	6.81109	6.7924	6.9108	6.85368	6.89379	6.77346	6.8147	6.8139	6.74976	6.74411	6.75206	6.7846	6.79352	6.81615	6.81656	6.90831	6.85306	6.83669	6.71661	6.76502	6.71816	6.71404	6.87849	6.94057	7.02032	7.08399	6.99207	6.98468	7.0792	6.90856	6.91768	6.949	6.90437	6.91977	6.91012
Nubp2	7.46338	7.51317	7.45414	7.35976	7.27825	7.36155	7.38738	7.49409	7.48497	7.49139	7.49587	7.48368	7.52293	7.44511	7.3137	7.46386	7.24752	7.25566	7.13388	7.39911	7.41082	7.49757	7.41825	7.42347	7.49133	7.51668	7.42874	7.37827	7.30962	7.37218	7.43753	7.37229	7.54703	7.50142	7.5153	7.51477	7.45049	7.49478	7.44722	7.41208	7.41324	7.38817	7.35203	7.38743	7.40365	7.43107	7.44542	7.47452	7.44814
Iigp2	9.07686	8.8131	9.33505	9.28224	9.45353	8.68208	8.65494	8.35793	8.36347	8.84935	8.90035	9.38999	8.45082	9.01994	8.98624	9.1578	8.71596	8.48128	8.70107	8.16193	8.21711	8.57498	8.84302	8.66812	8.87076	8.58287	9.04479	9.1194	9.00513	8.53364	8.44671	8.12811	8.27965	8.34156	8.69703	8.93527	8.33362	8.54124	8.54327	8.50822	8.79432	8.57639	8.36647	8.11984	8.21767	8.32397	8.40962	8.52355	8.2534
Lhfpl2	7.42261	7.4381	7.70664	7.53798	7.39691	7.37075	7.22327	7.10308	7.20101	7.3044	7.32429	7.60481	7.41959	7.33539	7.60506	7.55211	7.44572	7.43612	7.38869	7.22037	7.24003	7.41822	7.48287	7.48509	7.40224	7.59145	7.63738	7.49052	7.42988	7.28466	7.56512	7.23665	7.31325	7.23899	7.48316	7.36517	7.36435	7.40539	7.54363	7.30841	7.46316	7.35601	7.45622	7.2676	7.31143	7.33467	7.19815	7.37962	7.34813
Sox7	6.81865	6.85705	6.75927	6.77529	6.85092	6.8449	6.8182	6.87641	6.88261	6.84584	6.87077	6.79752	6.82664	6.74909	6.77576	6.83426	6.87259	6.84703	6.8624	6.93626	6.85139	6.86763	6.76711	6.78023	6.78531	6.77015	6.79592	6.77273	6.79542	6.86338	6.85532	6.91911	6.85621	6.82324	6.75809	6.79359	6.80421	6.80638	6.79935	6.75875	6.82513	6.82621	6.83798	6.83244	6.77879	6.8347	6.74694	6.73364	6.77564
Cnpy2	8.82284	8.76929	8.9806	8.8377	8.7297	8.79357	8.78844	8.70805	8.70723	8.65562	8.48383	8.70805	8.76555	8.80253	9.00904	8.65494	9.06943	8.95257	8.85685	8.70891	8.64294	8.5498	8.47283	8.50283	8.69781	8.84045	8.92702	9.0336	8.91299	8.72079	8.82366	8.60374	8.70805	8.6658	8.73675	8.88875	8.49117	8.7555	8.79863	8.79112	8.7574	8.70431	8.71351	8.60432	8.69947	8.53307	8.72259	8.74008	8.63939
Plekha8	7.65344	7.71967	7.57689	7.70872	7.41767	7.56338	7.52768	7.78902	7.81385	7.71933	7.83751	7.72896	7.91896	7.75242	7.60171	7.6163	7.67478	7.63381	7.32606	7.93596	7.77586	7.9619	8.03364	7.75933	7.81791	7.75585	7.60565	7.56115	7.54051	7.77929	7.80189	7.73385	7.88263	7.87006	7.92975	7.83184	7.85056	7.85148	7.6641	7.67343	7.76334	7.79187	7.88549	7.70371	7.84741	7.90384	7.78285	7.72252	7.9781
Rab11b	8.53389	8.57472	8.61286	8.88876	8.80228	8.78856	8.79173	8.67942	8.56208	8.48964	8.67783	8.61303	8.6692	8.70976	8.70294	8.80591	8.7453	8.71697	8.91091	8.61877	8.53762	8.63299	8.638	8.6758	8.654	8.72989	8.72521	8.81624	8.79682	8.87605	8.87099	8.69422	8.58266	8.67452	8.64288	8.693	8.69923	8.65037	8.6844	8.7318	8.74456	8.74713	8.71603	8.65373	8.567	8.62278	8.61056	8.59409	8.69164
Crebl1	8.01961	8.04398	8.08532	7.76562	7.60268	7.65344	7.7214	7.81385	8.00648	7.9794	7.77019	7.98814	8.16419	8.13507	8.01834	7.9964	7.59983	7.57032	7.63482	7.86456	7.99818	8.21711	7.95005	7.95005	7.85549	8.08753	8.19231	7.922	7.54792	7.53739	7.67478	7.8043	8.17208	8.20506	8.08489	7.98867	7.86932	7.98485	7.88995	7.78902	7.67728	7.57842	7.46704	7.86932	7.9317	7.88734	7.83142	8.03189	8.00099
Prkar1a	8.98947	9.34755	9.49625	9.47162	9.37901	9.56739	9.28224	9.01353	9.15143	9.12384	9.22622	9.47998	9.52531	9.42745	9.67058	9.41375	9.44211	9.64862	9.12157	9.25899	8.95971	8.96072	8.98947	9.45825	9.2392	9.44954	9.59424	9.38999	9.59166	9.35089	9.52657	9.34882	9.19749	9.01457	9.16324	9.43753	9.1805	9.20834	9.5332	9.36098	9.36987	9.39513	9.42525	9.28583	9.12157	9.00305	9.21174	9.50685	9.31268
Rev1	6.83289	6.81531	6.80552	6.90451	7.04985	6.96484	7.00543	6.93369	6.89467	6.80538	6.89485	6.83821	6.76533	6.82095	6.79149	6.84975	6.90717	6.93874	6.86951	6.92057	6.78594	6.77915	6.81101	6.82965	6.74621	6.72514	6.79741	6.76877	6.87526	6.89696	6.91771	6.83991	6.86836	6.75878	6.77659	6.7718	6.88359	6.79689	6.76384	6.85243	6.95594	6.90188	7.00915	6.86613	6.80639	6.83398	6.84696	6.86357	6.7777
Cct3	8.45778	8.52102	8.4764	8.12107	8.06824	8.16466	8.07558	8.33714	8.4928	8.54815	8.38853	8.39209	8.25267	8.35335	8.16564	8.66495	8.11659	8.08288	7.92073	8.25003	8.46635	8.61928	8.57629	8.43617	8.36806	8.49781	8.42041	8.2173	8.21025	8.07137	8.13222	8.36304	8.46437	8.46819	8.59777	8.45179	8.34262	8.58904	8.27731	8.31259	8.44482	8.33628	8.10563	8.24636	8.41423	8.33614	8.59057	8.53105	8.49491
Josd2	8.4926	8.63939	8.67193	8.48313	8.05602	8.26495	8.22118	8.33878	8.39378	8.59452	8.64091	8.67644	8.61135	8.46471	8.22238	8.51849	8.09552	8.13868	8.01877	8.23352	8.59177	8.52231	8.7376	8.41442	8.32527	8.40612	8.62577	8.28065	8.15603	8.0771	7.87525	8.05602	8.25773	8.48246	8.47399	8.24685	8.35863	8.41129	8.24169	8.16687	8.27293	8.32397	8.08338	8.53364	8.30825	8.30239	8.25878	8.30771	8.36521
Shprh	6.89333	6.89553	6.90926	7.02081	7.05317	6.96965	6.93152	6.88049	6.86987	6.85185	6.87169	6.86071	6.89826	6.79215	6.90322	6.91637	6.92767	6.96558	6.85467	6.86393	6.85886	6.86733	6.8331	6.84566	6.88232	6.83456	6.87114	6.91361	6.97253	6.92177	6.8994	6.88052	6.81602	6.82102	6.83083	6.88676	6.91436	6.86032	6.85988	6.87962	6.97229	6.92832	7.03131	6.87839	6.83324	6.82829	6.8676	6.89159	6.89587
Alg14	8.35314	8.51914	8.52808	8.48075	8.38889	8.26956	8.31783	8.19603	8.25708	8.18765	8.18976	8.27134	8.4044	8.47035	8.25504	8.51502	8.29571	8.31139	8.10851	8.25014	8.3065	8.04965	7.80796	8.21658	8.36456	8.46272	8.47154	8.45285	8.41071	8.20875	8.38764	8.23515	8.17812	8.19328	8.15444	8.47966	8.35739	8.4067	8.33527	8.33527	8.31955	8.43027	8.27846	8.25773	8.30721	8.18069	8.29409	8.34511	8.50896
Nt5c3	7.89734	7.90605	8.03503	8.24169	8.33198	8.30181	8.22443	8.05164	8.04876	7.85354	7.98722	8.00746	8.01085	7.91987	8.17102	8.14782	8.38764	8.29301	7.75128	8.28115	7.93268	8.0324	7.91064	7.9743	8.06694	8.17812	8.00946	8.183	8.57272	8.30721	8.51976	8.12177	7.9317	7.99387	7.96703	7.92814	7.98122	8.02112	8.0469	8.0818	8.18134	8.25652	8.30127	7.98769	7.92454	7.91193	7.99056	7.95818	8.08856
Arf3	7.21567	7.22547	7.23684	7.38448	7.39846	7.49439	7.33516	7.53321	7.14823	7.20267	7.19797	7.21147	7.17631	7.31476	7.29295	7.30244	7.41198	7.38093	7.48725	7.41596	7.20225	7.30492	7.31032	7.33415	7.26779	7.35999	7.28178	7.39949	7.44951	7.50406	7.3266	7.3758	7.26655	7.24524	7.28039	7.26741	7.28221	7.27535	7.28245	7.42145	7.30073	7.33738	7.36435	7.33813	7.25534	7.17205	7.32	7.14137	7.15984
Rbm8a	7.49586	7.15403	7.26107	7.08872	7.05933	7.05435	7.18501	7.04134	7.38479	7.48345	7.328	7.23001	7.39554	7.43132	7.08128	7.26565	7.01821	7.08669	7.13965	7.19349	7.39899	7.4624	7.50176	7.24544	7.11104	7.29248	7.22594	7.1039	7.08093	7.10436	7.08518	7.26151	7.46091	7.2783	7.32027	7.19017	7.16378	7.25692	7.24454	7.2351	7.06838	7.07774	7.02531	7.28881	7.25824	7.20207	7.18724	7.20207	7.1218
1810055E12Rik	7.59195	7.59696	7.57015	7.45626	7.45956	7.41474	7.37881	7.49038	7.42004	7.61506	7.52547	7.56061	7.56679	7.51459	7.4928	7.54544	7.39055	7.31589	7.44745	7.30361	7.26479	7.33349	7.56925	7.50799	7.44423	7.49899	7.42089	7.46995	7.33759	7.42961	7.19066	7.25675	7.39658	7.39388	7.58159	7.54446	7.50135	7.5992	7.5719	7.59238	7.46688	7.48775	7.38445	7.44653	7.39449	7.50795	7.62569	7.46395	7.40261
Sqstm1	9.68973	9.91899	9.57872	9.84551	9.69221	9.45101	9.1805	9.15687	9.25078	9.66399	9.6144	9.54357	9.64338	10.1656	10.1677	10.3408	9.90035	9.52051	9.5905	9.45237	9.53072	9.53435	10.1427	10.0028	9.98514	10.0971	9.92251	10.1305	9.95484	9.80152	9.66093	9.65187	9.41375	9.50821	9.75618	9.6856	9.91177	9.98347	10.0128	10.0049	9.80853	9.64471	9.66653	9.41124	9.55685	9.70935	9.82	9.69096	9.72201
Nup85	7.41848	7.33389	7.58547	7.30023	7.30841	7.30244	7.2067	7.26822	7.20147	7.27082	7.28082	7.39037	7.30299	7.40465	7.34501	7.39691	7.38528	7.29539	7.18261	7.2224	7.13313	7.1927	7.32335	7.31208	7.32429	7.28039	7.37984	7.48227	7.29962	7.30606	7.19645	7.27513	7.23019	7.34148	7.38259	7.41227	7.21504	7.34014	7.39168	7.19206	7.38448	7.32285	7.32053	7.17184	7.18426	7.21299	7.42928	7.52123	7.31503
Sult1c2	7.1576	7.53461	7.16768	7.59782	7.8543	7.80837	7.53926	7.33516	7.14762	7.06528	7.1128	7.15845	7.04969	7.07758	7.28755	7.22195	7.63448	7.66615	7.17538	7.21847	7.16041	7.03939	7.21719	7.07903	7.21276	7.6886	7.09827	7.55145	7.76113	7.64072	7.81255	7.47902	7.23965	7.16255	7.34428	7.27955	7.04969	6.91146	7.08244	7.12587	7.23227	7.19566	7.46176	6.96802	7.00806	6.92448	7.03803	6.85703	7.06313
Cdc37l1	7.24592	7.24702	7.32646	7.28253	7.29031	7.34307	7.39463	7.40928	7.52544	7.51137	7.39494	7.27562	7.30963	7.30738	7.28805	7.26432	7.27607	7.2446	7.24586	7.37577	7.48622	7.4189	7.27315	7.25624	7.3114	7.32493	7.32505	7.21957	7.23506	7.37424	7.27607	7.47807	7.47908	7.44919	7.30756	7.35034	7.34458	7.32394	7.24993	7.23155	7.25008	7.31888	7.27611	7.43413	7.51546	7.41728	7.34325	7.32677	7.28326
Dnajb6	7.29983	7.4708	7.38265	7.56013	7.52269	7.70151	7.8407	7.83765	7.64152	7.53867	7.57174	7.47666	7.40976	7.37765	7.48268	7.44492	7.51342	7.53172	7.5924	7.91059	7.59999	7.6193	7.28892	7.60857	7.55779	7.48336	7.46221	7.39058	7.50561	7.65367	7.89558	8.01697	7.5949	7.28931	7.32453	7.2756	7.48636	7.53574	7.41516	7.45885	7.52255	7.71381	7.75807	7.61479	7.68083	7.4768	7.47767	7.4898	7.51058
Sirt5	7.33774	7.54232	7.27921	7.50483	7.46206	7.46556	7.36773	7.33444	7.18835	7.23576	7.10958	7.33909	7.29666	7.24648	7.43431	7.34999	7.46098	7.46994	7.18985	7.29433	7.24116	7.30802	7.04815	7.26271	7.22664	7.3273	7.42766	7.50526	7.44401	7.40679	7.44977	7.3274	7.28192	7.21051	7.34546	7.38246	7.46525	7.50249	7.5748	7.65681	7.60381	7.62141	7.54215	7.43079	7.51807	7.545	7.40824	7.43959	7.50937
Ggnbp2	10.078	10.0295	10.332	10.3706	10.6828	10.1137	10.0707	10.016	9.96886	10.011	10.212	10.1525	10.0362	9.95314	10.334	10.4213	10.5615	10.2244	10.2449	9.8787	10.11	10.0591	10.0275	9.95982	9.92571	10.0252	10.27	10.334	10.2913	10.0312	10.2655	9.82473	9.66526	9.93211	9.70506	9.69381	10.0275	10.0011	10.2261	10.0991	10.2763	10.078	10.272	10.0483	9.91899	10.0362	9.95982	9.93381	10.0691
F2r	9.94643	10.3916	10.2404	10.5359	10.4994	10.3648	10.1887	10.2496	9.96352	10.0329	10.0894	10.2321	10.0839	10.1289	10.3725	10.2533	10.3452	10.2848	10.827	10.0503	9.86399	10.0991	9.61951	9.96716	10.1177	10.1785	10.1785	10.5198	10.4213	10.1764	10.2181	9.90184	9.89003	10.1084	10.0425	10.0762	10.4341	10.4965	10.208	10.5897	10.6143	10.6031	10.5335	10.2745	9.96184	10.27	10.4587	10.4088	10.5304
Tmem135	7.28245	7.49083	7.28755	7.23983	7.1734	7.1726	7.1994	7.08967	7.20309	7.29516	7.37282	7.44348	7.38843	7.17376	7.11622	7.14723	7.11636	7.12979	6.98917	7.18094	7.1353	7.29402	7.37913	7.20753	7.26264	7.14926	7.17452	7.25377	7.1284	7.13817	7.21442	7.07214	7.34428	7.3463	7.35468	7.44242	7.26495	7.33415	7.29447	7.32903	7.28707	7.31586	7.45001	7.31866	7.23444	7.31894	7.3837	7.30319	7.29724
Zfp597	7.55923	7.42202	7.45211	7.58547	7.5926	7.57121	7.86766	7.81026	7.65021	7.86932	7.81678	7.6886	7.75757	7.48287	7.3702	7.47304	7.59599	7.54236	7.73712	7.86017	7.73866	7.89696	7.79062	7.78173	7.7472	7.59452	7.42145	7.35081	7.51101	7.64565	7.45801	7.86366	7.66644	7.70943	7.46611	7.464	7.67271	7.55145	7.37867	7.45883	7.56115	7.52793	7.55333	7.94638	7.67236	7.74614	7.65718	7.51501	7.74047
Gas2	7.49344	7.31118	7.28952	7.20002	7.1994	7.18996	7.22017	7.00199	7.11155	7.1659	7.26655	7.23851	7.23001	7.31403	7.19833	7.15128	7.17767	7.15643	6.92022	7.15464	6.99343	7.09035	7.37169	7.27308	7.20649	7.27467	7.14504	7.39327	7.10518	7.1284	7.07214	7.02303	7.18545	7.15071	7.26361	7.32335	6.87134	7.0892	7.21744	7.19833	7.06422	7.0598	7.12117	7.07044	6.99515	6.99817	7.08325	6.92849	6.94253
Tpcn1	7.64126	7.59812	7.64114	7.60916	7.52757	7.55077	7.75977	7.68466	7.67587	7.7613	7.69762	7.64853	7.71677	7.52639	7.47152	7.47806	7.45718	7.48469	7.65308	7.5656	7.68351	7.74027	7.62186	7.50353	7.53437	7.51155	7.49084	7.59615	7.4324	7.5747	7.60121	7.56201	7.71077	7.76631	7.68968	7.71432	7.58089	7.50515	7.47066	7.50579	7.55205	7.6926	7.68715	7.74561	7.68127	7.65078	7.62562	7.54874	7.57974
Ipo5	7.2379	7.18545	6.98143	7.17395	7.27266	7.17492	7.30514	7.38121	7.25283	7.31234	7.21609	7.25221	7.21442	7.09406	7.08717	7.27335	7.18329	7.06482	7.41795	7.35601	7.31378	7.36625	7.42659	7.2461	7.1576	7.11501	7.0795	7.1785	7.16443	7.21238	7.41039	7.36826	7.20879	7.23086	7.27308	7.15663	7.31258	7.36025	7.33611	7.40224	7.29984	7.27881	7.45184	7.31915	7.33813	7.4235	7.26611	7.32584	7.36304
Lrit1	6.94456	6.91481	6.85642	6.92804	7.136	7.06205	7.04534	6.85973	6.83134	6.85802	6.83869	6.95301	6.8991	6.90849	6.99343	7.0633	7.07464	6.98068	6.81065	6.79548	6.80891	6.68775	6.71208	6.92678	7.01606	6.96564	6.95557	7.09652	7.01051	7.02632	6.90405	6.99593	6.79919	6.81582	6.95519	6.87981	6.87724	6.89537	6.96447	7.06804	7.08636	7.03546	6.99316	6.98442	6.77786	6.82908	6.86186	6.91124	6.89045
Cmtm4	6.94145	6.87347	6.99037	7.00373	6.94101	6.91206	7.03892	6.97682	7.07063	7.01389	7.00821	6.96476	7.03177	6.92844	6.94409	6.91455	7.03468	6.95895	6.99822	7.1074	7.03537	7.14354	7.06445	6.92635	7.00437	6.96593	6.9191	6.93295	6.98696	7.02543	7.07246	7.02426	7.12201	7.10966	7.01241	7.01286	6.98545	6.97313	6.88863	6.94248	7.01095	6.97431	6.92998	7.04985	7.06975	7.07873	7.00823	7.0232	7.10072
2210418O10Rik	7.85105	7.87164	7.82315	7.88203	7.8329	7.96476	8.04035	8.15921	8.07894	8.13551	7.95003	7.98665	7.91457	7.8532	7.95284	7.8514	7.86207	7.87064	7.89384	8.05609	8.1833	8.07185	7.84283	8.05864	8.02843	7.85576	7.91733	7.79122	7.64077	7.93065	7.76068	8.07552	8.04269	8.02397	7.96689	8.00505	7.98754	7.70247	8.04236	8.09245	7.7535	7.85014	7.89938	7.83328	8.20444	8.1319	7.92671	8.0725	7.91235
1110059E24Rik	7.27791	7.31438	7.27977	7.33124	7.33514	7.36568	7.70092	7.8338	7.32863	7.34275	7.30004	7.26828	7.24816	7.23946	7.26534	7.24638	7.31527	7.3978	7.43609	7.60438	7.36056	7.44348	7.3259	7.27492	7.27529	7.32763	7.30692	7.37601	7.40751	7.43332	7.40329	7.62242	7.37704	7.40557	7.33972	7.35275	7.33601	7.32013	7.33433	7.35135	7.37763	7.44987	7.39077	7.56886	7.59966	7.46115	7.33101	7.43522	7.34917
Nr1h2	7.41822	7.51622	7.4954	7.52623	7.51211	7.52135	7.39619	7.31827	7.27325	7.19754	7.45486	7.34871	7.43734	7.3835	7.34318	7.47972	7.36205	7.49845	7.29212	7.32262	7.25798	7.27837	7.34761	7.33803	7.40369	7.48562	7.3664	7.53879	7.51863	7.49469	7.48698	7.32933	7.29052	7.37595	7.37578	7.41936	7.35386	7.4059	7.35945	7.32814	7.43288	7.44674	7.49747	7.27538	7.20766	7.21377	7.34667	7.31007	7.41836
Prpf19	8.71763	8.93015	8.91262	8.96354	8.81353	8.93556	8.57016	8.50306	8.65965	8.60455	8.67103	8.79979	8.8817	8.7996	8.9056	8.70568	8.83555	8.97205	8.41732	8.65622	8.48415	8.6555	8.69039	8.81564	8.78916	8.84761	8.91219	8.98714	9.01937	8.7879	8.76986	8.61512	8.69141	8.78433	8.77868	8.97338	8.75426	8.91889	8.84333	8.76265	8.87068	8.85233	8.77344	8.74304	8.65238	8.703	8.86001	8.84289	8.89713
Kank1	8.86518	8.85953	8.91802	8.54193	8.77646	8.17102	8.01139	8.06303	8.41671	8.60713	8.64982	8.58755	8.60037	8.84646	8.64294	8.87076	8.72259	8.341	8.92076	8.19825	8.01732	8.52879	8.35183	8.59177	8.46914	8.83688	8.55402	8.84547	8.64902	8.03456	8.24948	8.07663	8.37903	8.35739	8.60783	8.58071	8.45147	8.63805	8.74337	8.63062	8.78014	8.52493	8.51172	8.34288	8.17978	8.50758	8.42458	8.36938	8.65637
Tk2	7.97048	7.62307	7.85354	8.0324	7.99729	8.0592	8.01379	7.81491	7.84492	7.6067	7.71933	7.59203	7.9701	7.79774	7.97508	7.70565	8.04493	8.07855	7.86498	7.8547	7.84578	7.54673	7.67343	7.82104	7.84661	7.79645	7.96837	8.08532	7.93065	7.8886	8.06803	7.92672	7.90849	7.6369	7.67376	7.75827	7.99543	7.73678	7.96878	7.86581	7.84959	7.7472	8.00607	7.82434	7.75585	7.65092	7.71751	7.82522	7.78863
A230050P20Rik	10.3864	10.1927	10.1972	10.3209	9.89698	9.64187	9.23406	9.12281	9.76573	10.1407	10.1822	10.6225	10.2203	9.97996	9.79082	10.0179	9.66653	9.3707	9.12601	9.2473	9.84855	10.1226	10.1677	10.255	9.47402	9.69221	9.95484	9.73274	9.34063	9.0575	9.1347	8.96072	8.86987	9.81791	9.97072	9.4241	9.82641	9.7295	9.72201	9.64589	9.48743	9.27665	9.4026	9.16718	9.447	9.86035	9.87256	10.0295	10.3092
Gart	7.37432	7.32618	7.19301	7.18866	7.2375	7.26628	7.3846	7.47321	7.4317	7.385	7.38248	7.35304	7.26518	7.38201	7.24144	7.32208	7.34314	7.28095	7.25039	7.30871	7.35147	7.38316	7.68041	7.33317	7.34295	7.43643	7.27731	7.27376	7.26584	7.26073	7.2366	7.44648	7.5297	7.55922	7.47515	7.46516	7.35593	7.31015	7.21237	7.33211	7.32513	7.27009	7.29016	7.51117	7.42966	7.46727	7.37939	7.37071	7.19228
Papss1	7.62122	7.6555	7.55994	7.34697	7.30026	7.30809	7.13448	7.35044	7.42415	7.57798	7.44205	7.5609	7.6365	7.60607	7.42648	7.77384	7.44505	7.34115	7.36196	7.43994	7.49502	7.75663	7.49705	7.51	7.50075	7.58789	7.66608	7.47466	7.37641	7.36448	7.38166	7.39587	7.44638	7.59992	7.68801	7.66179	7.37028	7.64663	7.47666	7.5072	7.58857	7.42638	7.40806	7.33129	7.34853	7.46453	7.66683	7.52715	7.48975
Ccdc126	7.0595	7.02517	7.12233	6.99637	6.88496	6.86821	6.85549	6.99964	7.0041	7.24151	7.05869	7.17376	7.09394	6.96153	6.97298	6.94879	6.89222	6.92369	6.94543	7.00032	7.14023	7.24434	7.1326	7.04134	6.93674	6.93008	7.02517	7.01838	6.88239	6.95301	6.94075	6.89107	7.08518	7.08985	7.0795	7.00111	6.97638	6.99724	6.9602	6.92691	6.86527	6.93258	6.89185	7.01915	7.0717	7.03406	6.99951	6.91385	6.90514
LOC218963	12.1852	12.358	12.6184	12.343	12.6401	12.6401	12.6836	12.3859	12.6488	12.5333	12.4346	12.079	12.3859	12.5518	12.8099	12.6836	12.6184	12.5518	12.7268	12.6937	12.6103	12.4515	12.0926	12.2281	12.2347	12.4346	12.5257	12.5518	12.7647	12.4266	12.5706	12.4942	12.5911	12.4607	12.2957	12.1774	12.3268	12.4515	12.5805	12.3931	12.6401	12.5434	12.4515	12.6184	12.5434	12.2139	12.3268	12.3859	12.4515
Ick	7.38762	7.56609	7.51501	7.31866	7.50033	7.31915	7.24315	7.17949	7.33836	7.17107	7.11347	7.38739	7.48162	7.56216	7.53376	7.613	7.5029	7.33881	7.25082	7.33715	7.29295	7.33587	7.141	7.22017	7.28825	7.64324	7.38528	7.49142	7.51014	7.15403	7.49769	7.09895	7.15327	7.31077	7.40492	7.22897	7.37691	7.59748	7.51257	7.48485	7.54761	7.3317	7.44789	7.31732	7.24889	7.33564	7.26413	7.47628	7.55612
Igfbp4	11.6484	11.7605	11.5381	11.7589	11.9981	11.9443	12.1892	12.2071	12.0229	12.0069	12.0942	11.7758	11.4806	11.1616	11.1416	11.3727	11.3077	11.666	11.8882	11.7736	11.7065	11.7637	11.9435	11.473	11.3324	11.1949	11.3471	11.1845	11.6423	11.7862	11.6459	11.8815	11.8092	11.7313	11.5023	11.462	11.806	11.6097	11.6087	11.7591	11.9471	12.0552	12.2056	12.3294	12.1605	11.9847	12.006	11.9505	11.8912
Wdr8	6.89255	6.8872	6.85675	6.8479	6.72419	6.79701	6.7909	6.76343	6.79807	6.83279	6.83967	6.95141	6.85954	6.84499	6.8348	6.82994	6.74087	6.74535	6.76023	6.82752	6.79005	6.78115	6.84634	6.84436	6.83504	6.96915	6.87106	6.86526	6.84326	6.76807	6.86281	6.77036	6.81437	6.88244	6.85319	6.86437	6.83188	6.8128	6.87949	6.81496	6.83066	6.77578	6.76344	6.7531	6.82369	6.76373	6.80316	6.8312	6.83395
1110007M04Rik	8.9806	9.24273	9.13983	9.1117	9.03254	9.23591	9.7251	9.96545	9.37901	9.41876	9.23062	9.14834	9.28016	8.77192	8.59685	8.63206	9.03751	9.21567	9.12384	9.88011	9.59974	9.3182	9.14719	8.9761	8.82674	8.93315	8.96072	8.39021	8.76046	9.44317	9.09429	9.49251	9.41124	9.06435	8.90301	9.19749	9.15576	9.08825	8.8537	8.74638	8.96471	9.34882	9.35862	9.51244	9.71485	9.56585	9.10725	9.17484	8.89451
Per3	6.75705	6.59484	6.62945	6.55525	6.77992	6.79265	6.72925	6.7788	6.61342	6.75648	6.67656	6.6063	6.54702	6.4798	6.55041	6.60117	6.78522	6.78877	6.79678	6.66921	6.64968	6.65708	6.63978	6.60262	6.55558	6.5924	6.56252	6.66679	6.71345	6.70379	6.82148	6.73455	6.62227	6.60292	6.67273	6.56969	6.50642	6.5698	6.58068	6.72382	6.68653	6.79364	6.83338	6.78984	6.7167	6.57914	6.65445	6.63086	6.65814
1810009N02Rik	7.7122	7.46822	7.63738	7.28683	7.48776	7.55762	7.45001	7.23001	7.18241	7.3089	7.42319	7.464	7.57842	7.62506	7.6206	7.57032	7.49406	7.39009	7.4917	7.19228	7.1994	7.2372	7.65092	7.45801	7.52471	7.47738	7.53613	7.60727	7.37746	7.28683	7.33587	7.20187	7.43921	7.43841	7.53769	7.63058	7.33979	7.32108	7.35819	7.39381	7.37328	7.31449	7.1931	7.37411	7.3044	7.33439	7.42869	7.30795	7.20225
Sumo3	8.3048	8.53907	8.15576	7.97985	8.0434	7.8705	7.88659	8.01584	8.30607	8.22249	8.42367	8.32897	8.26892	8.55105	8.327	8.60465	8.10193	8.02312	7.79453	8.12195	8.45734	8.36491	8.50995	8.66235	8.65587	8.58587	8.45525	8.19459	8.27538	8.15007	7.99035	8.19863	8.05561	8.00213	8.29768	8.15334	8.44986	8.48949	8.45309	8.35505	8.17454	8.0318	7.76738	7.66965	7.95949	8.13454	8.14267	8.33394	8.23093
Gpr180	7.05713	7.0877	7.01621	7.08045	7.02689	7.00837	7.06359	7.0178	7.04775	7.164	7.16746	7.17492	7.16164	7.02879	6.94785	7.0474	6.98454	6.87792	7.02191	7.06821	7.08093	7.1931	7.17435	7.04713	7.07538	6.9896	7.0709	7.01082	7.03361	7.00929	7.05542	7.04591	6.97808	7.15643	7.14084	7.11924	7.10483	7.06205	7.12658	7.03925	7.05435	7.0546	7.16708	6.99262	7.08191	7.07644	7.15327	7.12162	7.14392
Ahnak	7.28322	7.29781	7.44224	7.31918	7.28479	7.21286	7.08576	7.1808	7.02066	7.27104	7.20501	7.42244	7.24406	7.27954	7.32851	7.23496	7.28953	7.22636	7.1955	7.01581	7.12455	7.38224	7.29502	7.50399	7.4459	7.26197	7.36963	7.29655	7.23653	7.14034	7.23473	7.11805	7.19006	7.24028	7.47148	7.43924	7.34554	7.41363	7.34216	7.41051	7.39737	7.30794	7.19713	7.34252	7.23994	7.43368	7.50092	7.50632	7.50811
Xkr8	7.33927	7.22659	7.25265	7.31032	7.2551	7.22747	7.15945	7.10939	7.25869	7.56965	7.52651	7.28178	7.48939	7.2852	7.18077	7.20187	7.13946	7.01492	7.10685	7.15217	7.48882	7.54983	7.71039	7.33881	7.21764	7.2563	7.10185	7.2107	7.12587	7.17492	7.40539	7.20949	7.38762	7.464	7.39009	7.29248	7.22172	7.21089	7.22437	7.31866	7.13674	7.14412	7.37221	7.30272	7.29088	7.29347	7.45775	7.22523	7.29774
Hist1h2bc	8.84491	8.70184	8.70017	8.517	8.64361	8.66157	8.55358	8.56408	8.67509	8.77744	8.80993	8.72371	8.6574	8.82585	8.86405	8.78838	8.6492	8.58215	8.61539	8.58975	8.50159	8.56744	8.95034	8.88077	8.69371	8.76556	8.76522	8.71895	8.46209	8.51081	8.28527	8.38969	8.763	8.61646	8.80842	8.80549	8.73536	8.78987	8.86389	8.83198	8.61192	8.70416	8.54496	8.70752	8.83146	8.73209	8.78145	8.90259	8.5128
Lpin2	7.22811	7.60398	7.2152	7.44653	7.85511	8.22913	8.25504	7.70771	7.44511	7.48725	7.58898	7.42261	7.23875	7.42904	7.48801	7.74082	8.30525	8.49515	8.34037	8.02657	7.81491	7.37099	8.27349	7.39769	7.0709	7.74082	7.42869	7.44348	8.19603	8.41498	8.19825	7.77287	7.36707	7.69421	7.902	7.47333	7.4549	7.63773	7.79141	7.97239	7.95685	8.38592	8.55474	7.777	7.78947	7.89777	7.73787	8.05294	7.64664
Vkorc1l1	7.84387	7.83855	7.79592	7.85115	7.77245	7.90207	7.91245	8.0726	8.04996	8.00004	7.966	7.87127	7.90299	7.87883	7.86477	7.86394	7.8458	7.80526	7.74631	8.17883	8.10103	8.22744	7.85798	7.79951	7.88467	7.9063	7.81467	7.79115	7.77559	7.9892	8.01121	8.07715	7.98404	7.92227	7.97451	7.90327	7.93111	7.92719	7.82489	7.8129	7.90807	7.8673	7.96523	7.89874	7.9683	8.02429	7.93975	7.88843	7.99018
Tigd2	7.57593	7.72627	7.63381	7.87216	7.87691	7.59685	7.72215	7.50432	7.44023	7.54304	7.67236	7.56545	7.51845	7.54704	7.86846	7.69217	7.78285	7.6886	7.73787	7.4271	7.23646	7.52039	7.6875	7.59566	7.4739	7.50634	7.59812	7.8782	7.73232	7.6708	7.68025	7.5084	7.3764	7.41822	7.44896	7.54392	7.57152	7.5084	7.65619	7.79479	7.87647	7.69072	7.73385	7.52339	7.32259	7.39928	7.50144	7.39429	7.60337
Trak2	7.06624	7.11571	7.04842	7.06648	7.03591	7.10527	7.14002	7.13384	7.15065	7.06977	7.12643	6.99607	6.98865	6.98598	7.05016	6.94628	7.0462	7.15017	7.17585	7.18638	7.09091	7.08744	7.01529	7.03765	7.03858	7.01512	6.97548	7.04574	7.12478	7.11046	7.05317	7.13562	7.17242	7.1407	7.01547	7.10567	6.98294	7.0017	7.00013	7.06119	7.09865	7.13108	7.1151	7.25097	7.10939	7.07468	7.11485	7.10628	7.05185
Cdc23	6.87805	6.86542	6.85678	6.93351	6.89052	6.90645	6.97324	6.86695	6.94708	6.877	6.87061	6.83841	6.84652	6.88431	6.86592	6.89145	6.94953	6.88074	6.90377	6.87764	6.85137	6.85609	6.75454	6.8287	6.80543	6.83242	6.87928	6.91017	6.8708	6.92688	6.95718	6.88003	6.81865	6.88062	6.82026	6.77799	6.89212	6.92955	6.91585	6.92468	6.95252	6.86923	6.97053	6.87517	6.89304	6.82386	6.83847	6.81849	6.90285
Tmem86a	7.33903	7.495	7.78052	7.8064	7.79968	7.84826	7.49586	7.54168	7.39091	7.29146	7.06838	7.53864	7.27082	7.14023	7.75165	7.66551	7.77661	7.70771	8.21367	7.45592	7.4243	7.3748	7.42928	7.35001	7.53376	7.12214	7.45465	7.57875	7.48968	7.62189	7.69769	7.26939	7.16129	6.9896	7.28776	7.19349	7.29909	7.24045	7.45347	7.42004	7.63999	7.58801	7.6594	7.35923	7.25692	7.21589	7.27197	7.46515	7.38479
Hist2h2be	7.0962	6.83228	7.01881	6.81337	6.86583	6.75549	6.71971	6.73315	6.83748	6.96285	6.86306	7.09133	6.73414	6.97151	6.8725	6.85981	6.73531	6.74059	6.78476	6.68275	6.82511	6.87191	7.22282	6.95065	6.87314	6.90026	6.83303	6.83762	6.7425	6.73509	6.69067	6.70308	6.93258	6.8616	7.04591	6.89429	6.92678	6.82427	6.7708	6.83503	6.80532	6.82482	6.73117	6.87072	6.94967	6.86306	7.01005	6.87297	6.86449
Mib1	6.80891	6.84824	6.93637	7.04607	6.98971	6.94983	6.99051	6.96008	6.95867	6.90996	6.89879	6.85926	6.83869	6.8797	6.94295	6.89546	6.9082	6.92348	6.98414	6.95683	6.82915	6.91028	6.99302	6.83924	6.80272	6.83674	6.93467	7.04806	6.96386	6.99019	7.06238	6.99274	6.84111	6.86574	6.81278	6.86259	6.92723	6.86557	6.91341	6.80464	6.93189	6.95366	6.93008	6.81788	6.96083	6.79106	6.84587	6.83	6.8783
Snta1	7.58707	7.50514	7.52365	7.44511	7.33299	7.50543	7.48107	7.56512	7.78585	7.93944	7.68348	7.69525	7.40274	7.33979	7.27672	7.39998	7.30631	7.30948	7.38184	7.47628	7.70664	7.4575	7.40089	7.48287	7.51472	7.41064	7.32234	7.44401	7.50572	7.55115	7.52243	7.51754	7.72482	7.89518	7.83057	7.84451	7.36177	7.36107	7.31586	7.35923	7.37867	7.50514	7.6708	7.6838	7.613	7.69336	7.54732	7.50604	7.36329
Nap1l1	7.47688	7.46201	7.46042	7.28296	7.31672	7.34973	7.3567	7.54835	7.5337	7.53798	7.73287	7.58462	7.51019	7.47667	7.40523	7.50778	7.45139	7.31487	7.61041	7.45297	7.56152	7.72555	7.76003	7.49169	7.49994	7.41035	7.46872	7.39449	7.33746	7.28814	7.39581	7.37207	7.39161	7.54345	7.49773	7.47065	7.37472	7.42627	7.37754	7.38636	7.41137	7.43541	7.46458	7.33619	7.51624	7.47473	7.53855	7.53495	7.48783
4930573I19Rik	6.79826	6.83486	6.8806	6.80294	6.76169	6.78738	6.77924	6.78432	6.84096	6.91282	6.88753	6.87166	6.97787	6.87832	6.88197	6.78446	6.77578	6.74343	6.75289	6.82724	6.77327	6.85645	6.73886	6.92271	6.91681	6.87467	6.86452	6.7043	6.76614	6.80227	6.78601	6.81438	6.88463	6.86437	6.86505	6.92178	6.91428	6.90964	6.83368	6.7707	6.73965	6.80828	6.81478	6.88342	6.84833	6.80046	6.9094	6.87864	6.94004
Usp3	7.55492	7.54381	7.67581	7.67152	7.82815	7.69546	7.57029	7.59272	7.55584	7.61996	7.69266	7.50643	7.64715	7.51691	7.89628	7.64368	7.85173	7.76138	7.57151	7.59793	7.47816	7.51633	7.50136	7.48827	7.64717	7.72527	7.68845	7.785	7.7607	7.71773	7.75037	7.57287	7.64694	7.49229	7.50607	7.66084	7.6449	7.50011	7.60107	7.6481	7.69133	7.66397	7.76125	7.53022	7.54753	7.53996	7.53034	7.56466	7.59962
Cdc42se1	7.30404	7.20446	7.30997	7.28628	7.2799	7.31085	7.28054	7.3895	7.49512	7.36811	7.3609	7.25664	7.38936	7.23768	7.26434	7.28988	7.24382	7.27452	7.38688	7.39879	7.5785	7.57917	7.46619	7.25387	7.29708	7.29586	7.26375	7.2405	7.27064	7.26004	7.27761	7.4096	7.46112	7.37645	7.341	7.16208	7.37559	7.3175	7.1923	7.27959	7.23648	7.3136	7.25856	7.49163	7.40902	7.40131	7.31079	7.27593	7.33939
Zfp326	7.18161	7.18615	7.14522	7.05881	7.08369	7.05514	7.14227	7.1434	7.24536	7.29694	7.20611	7.14599	7.15584	7.18384	7.09937	7.11545	7.0537	7.04082	7.11064	7.16295	7.22728	7.20994	7.26215	7.21448	7.09015	7.11716	7.14186	6.99406	6.94749	7.12683	6.92589	7.13451	7.2169	7.23279	7.16124	7.04697	7.14061	7.18162	7.12779	7.14469	7.05379	7.0697	7.14056	7.1488	7.26325	7.22419	7.08828	7.13895	7.08237
Scly	8.93527	9.11692	9.01881	8.89451	8.70948	8.75111	8.60228	8.43786	8.38951	8.61974	8.58215	8.91709	9.08076	8.76732	8.71018	8.73108	8.82574	8.77555	8.50758	8.61637	8.39813	8.54327	8.40115	8.75111	8.92177	8.81693	8.86434	8.98257	8.91405	8.86797	8.67508	8.4926	8.73032	8.88786	8.93527	9.09429	8.60099	8.54327	8.56453	8.4958	8.71101	8.67024	8.64539	8.60996	8.36706	8.56517	8.48815	8.4932	8.64761
Ugcg	8.13113	7.70598	8.06603	8.27686	8.54567	8.39144	8.43347	7.93393	8.14478	8.17549	8.26785	8.1222	7.80837	7.92498	8.2025	8.32057	8.5756	8.41914	9.00049	8.16243	7.76562	8.04493	8.28954	7.89734	7.75346	8.11861	7.95969	8.23575	8.48691	8.47035	8.4819	8.34037	7.78947	7.87602	7.71933	7.82224	7.91144	7.86207	7.96006	7.91771	8.27846	8.40308	8.47154	7.95358	7.8183	7.72555	7.64072	7.68099	7.8547
Hnf1b	6.83681	6.82796	6.9284	6.8737	6.81956	6.77887	6.76293	6.73914	6.7885	6.82097	6.79605	6.83798	6.90012	6.91158	6.88982	6.87042	6.86681	6.83441	6.80004	6.75937	6.79155	6.89823	6.79353	6.81165	6.86014	6.9348	6.81023	6.93381	6.84192	6.76283	6.77488	6.74054	6.83409	6.83946	6.89409	6.85358	6.8232	6.86534	6.78627	6.76742	6.82683	6.75765	6.80161	6.74036	6.74216	6.82566	6.84234	6.82077	6.93402
Scand1	7.88134	7.78663	7.9781	7.78136	7.91943	8.06603	8.09803	7.94313	7.91587	7.74614	7.95434	7.84078	7.7479	7.92123	7.9844	8.04536	8.22393	8.19652	8.13868	8.07131	8.11601	7.85838	7.77372	8.02199	7.90111	7.92332	8.11345	8.10381	8.3211	8.17102	8.26892	8.00099	7.95397	7.81385	7.8454	7.97192	8.06938	7.94548	8.19395	8.10544	8.14888	8.25014	8.03662	8.06654	8.04876	8.02199	8.05294	8.03662	7.93806
Guk1	9.3452	9.08531	9.12812	9.17062	8.90568	8.94933	9.14941	9.08825	9.3417	9.19838	9.20224	9.1897	9.4605	9.22517	9.01667	9.14221	9.00305	8.95879	9.17062	9.32902	9.5356	9.82315	9.62588	9.33151	9.27192	9.17792	9.15576	9.05461	8.99762	9.1875	9.27665	9.22324	9.35441	9.42525	9.32061	9.07972	9.43511	9.38999	9.20518	9.40858	9.30959	9.20334	9.18271	9.3086	9.41124	9.43753	9.37791	9.38481	9.58416
Cib1	9.27665	9.15234	9.26278	9.1451	9.08738	9.02621	9.03983	9.11391	9.26968	9.23797	9.17196	9.27076	9.23062	9.27896	9.16829	9.09521	9.04685	9.10535	9.10725	9.21299	9.19642	9.26662	9.52905	9.2392	9.27076	9.12601	9.21567	9.32189	9.13983	9.06539	9.13568	9.11692	9.33691	9.34292	9.29897	9.24054	9.18658	9.06435	9.13871	9.23186	9.14941	9.09313	9.00805	9.11812	9.17591	9.13377	9.27421	9.32674	9.32794
Fam134b	8.3683	8.8143	8.83959	8.59685	9.61685	9.46197	9.54899	9.1347	8.88391	9.03873	8.60163	8.85035	8.51379	9.15471	9.66261	9.91347	9.62171	9.5905	9.9241	9.05069	8.6374	8.227	9.3417	9.10641	8.54926	8.84841	8.67965	9.5027	9.65187	9.58125	8.8377	9.31369	8.54492	8.68372	8.55402	8.4958	8.49775	8.32397	9.03873	9.3499	8.77738	8.97714	8.74008	8.81223	8.69703	8.57129	8.27077	8.02771	8.20506
Osbpl9	10.8324	10.8374	10.9149	11.126	11.2052	11.1327	11.3289	11.1807	10.8683	10.8454	11.2052	10.7827	10.5733	10.5813	10.874	10.7672	10.9596	10.9123	11.4426	11.0612	10.6665	10.9225	10.4142	10.8001	10.7324	10.6987	10.7643	10.9538	10.9646	11.0945	11.1024	11.0747	10.6641	10.8101	10.5921	10.5116	10.9681	10.8928	10.9035	11.098	11.3786	11.36	11.2153	11.2153	10.9123	10.8484	11.0249	10.9387	11.1461
1810009A15Rik	7.3992	7.37401	7.46401	7.20211	7.28684	7.22613	7.27139	7.35879	7.59745	7.56696	7.35928	7.46127	7.37183	7.52973	7.43568	7.42584	7.21922	7.2403	7.30882	7.38826	7.66381	7.56771	7.36092	7.50858	7.34947	7.27789	7.39885	7.22489	7.18818	7.16714	7.27323	7.35792	7.58228	7.48088	7.57054	7.41115	7.33589	7.40699	7.38535	7.4242	7.32746	7.35283	7.15801	7.34039	7.50892	7.43462	7.50359	7.47708	7.31975
Armc6	6.96768	7.0678	7.02487	6.92579	6.80864	6.85593	6.87821	6.90681	6.93879	7.03135	7.0324	7.02914	6.98529	7.0008	6.89001	6.94692	6.87909	6.89916	6.83709	6.88783	6.96448	6.94034	6.93001	6.9511	6.97738	7.00631	7.04403	7.0096	6.92506	6.97724	6.84725	6.9318	6.99078	7.00655	7.00315	7.02585	6.9528	7.03303	6.99313	7.00652	6.89708	6.96005	6.88178	7.05392	7.07372	7.03043	7.04156	6.98527	6.95164
Vcam1	7.41508	7.28466	7.55672	7.54168	7.58391	7.80721	8.21658	8.1331	8.05164	7.72295	7.32501	7.65559	7.18701	7.22103	7.45883	7.40989	7.57875	7.62376	8.94933	7.95969	7.72215	7.57715	7.80354	7.46672	7.31586	7.30098	7.23105	7.19861	7.26107	7.61117	7.693	7.91461	7.52949	7.34952	7.36625	7.31118	7.07999	7.18369	7.16609	7.17107	7.32476	7.50262	7.84492	7.66977	7.59323	7.49586	7.34882	7.15387	7.18545
Gab1	7.66779	7.8392	7.82063	7.80721	8.04924	8.08609	8.11807	7.85549	7.90425	7.86093	7.89481	7.62089	7.64361	7.64759	7.74314	7.86017	7.87984	8.03856	8.07313	7.78052	7.9781	7.94412	8.07516	7.72829	7.64295	7.85763	7.89481	8.00946	8.01877	8.00891	8.25066	7.80988	7.96418	7.96748	7.95639	7.69105	7.71967	7.74082	7.78585	7.80552	7.91771	7.8298	8.04184	7.79932	7.78825	7.73008	7.76003	7.77961	7.74238
Elmo3	7.23259	7.15365	7.24683	7.16573	7.38444	7.34136	7.24809	7.31642	7.23989	7.12408	7.21823	7.12864	7.25357	7.28536	7.26865	7.23437	7.35775	7.34317	7.32801	7.25636	7.20083	7.05795	7.09839	7.1362	7.19834	7.26394	7.24167	7.38439	7.36916	7.29538	7.37258	7.18257	7.26686	7.22297	7.27965	7.20582	7.19715	7.14229	7.26218	7.34593	7.27358	7.30473	7.37627	7.2609	7.2438	7.25633	7.16629	7.17232	7.22548
Mapk15	6.69479	6.70852	6.72741	6.72837	6.62326	6.68325	6.66307	6.61597	6.66411	6.64595	6.6684	6.66262	6.68722	6.70183	6.6919	6.70174	6.72459	6.67751	6.61954	6.65352	6.66054	6.63815	6.65916	6.6728	6.67513	6.72838	6.67427	6.72515	6.67996	6.64678	6.69794	6.60469	6.65457	6.66859	6.68643	6.67815	6.67056	6.69604	6.718	6.70252	6.66769	6.66303	6.7111	6.62092	6.6291	6.65272	6.71992	6.70298	6.67168
P4ha2	6.76625	6.81847	6.84848	6.74586	6.71	6.81198	6.75246	6.89379	6.96816	6.88388	6.98189	6.92636	6.81278	6.75609	6.74164	6.78272	6.84435	6.71029	6.82533	6.93886	6.94742	7.00451	6.88506	6.77076	6.75109	6.87305	6.83722	6.78826	6.84495	6.79919	6.8489	6.8206	6.96386	6.88203	6.88823	6.92581	6.85736	6.80639	6.98101	6.79648	6.89359	6.92791	6.9646	6.96953	7.11535	6.95997	7.16812	6.95112	6.89626
Ccndbp1	7.08856	7.13455	7.07983	7.24666	7.2676	7.23423	7.13455	7.24088	7.08435	6.99569	7.09086	7.00212	7.121	7.10126	7.20949	7.18564	7.17652	7.15925	7.13727	7.09439	7.22037	7.00682	7.11843	7.00004	7.07138	7.07464	7.10901	7.11122	7.16908	7.17986	7.11622	7.14543	7.17316	6.9725	7.09216	6.96748	7.05698	7.04755	7.14543	7.10025	7.16576	7.15502	7.10325	7.0339	6.98004	7.00381	7.08701	7.11363	7.09378
Gins4	8.33362	8.23401	8.4308	8.66359	8.45548	8.53036	8.62416	8.50966	8.51502	8.34219	8.33583	8.21261	8.28115	8.36938	8.20141	8.30181	8.35123	8.33749	8.58893	8.58755	8.4308	8.42146	8.58649	8.29761	8.26274	8.29187	8.46977	8.44482	8.46542	8.62258	8.71434	8.59896	8.46397	8.33362	8.34452	8.41027	8.33198	8.20734	8.21102	8.43786	8.57794	8.46072	8.76374	8.70107	8.5124	8.35863	8.29571	8.43174	8.32837
Sntg2	6.81973	6.76977	6.96032	6.98166	7.05965	6.95619	7.07854	6.96904	6.83753	6.82454	6.84215	6.79294	6.79613	6.87286	6.99623	6.88814	6.99623	7.0531	6.98101	6.85488	6.83143	6.77761	6.72284	6.89921	6.9277	6.94333	7.06452	6.85558	6.90901	6.95392	7.1319	7.00569	6.76953	6.87895	6.8177	6.88076	7.13546	7.19034	7.19861	7.13207	7.27535	7.28221	7.29347	7.0467	7.09539	7.11501	7.12328	7.06359	7.14873
Ung	6.76299	6.73378	6.77076	6.73932	6.81991	6.83382	6.88234	6.82174	6.86332	6.78557	6.77883	6.75257	6.81572	6.79728	6.73519	6.79413	6.79286	6.86126	6.82774	6.8757	6.78856	6.89848	6.83317	6.75691	6.7656	6.77505	6.7782	6.76962	6.83779	6.88448	6.86423	6.95255	6.84508	6.71727	6.71837	6.75375	6.76143	6.66322	6.70148	6.71036	6.75382	6.78735	6.83455	6.78851	6.79713	6.75444	6.72851	6.70313	6.70309
Foxo1	7.21655	7.37867	7.24563	7.40728	7.31304	7.53376	7.69105	7.62189	7.42629	7.47304	7.74238	7.30743	7.15327	7.29516	7.23922	7.34501	7.32881	7.42688	7.59599	7.46515	7.40539	7.43866	7.37075	7.34355	7.31866	7.43039	7.12313	7.31032	7.37867	7.83954	7.65451	7.54236	7.48536	7.58133	7.47714	7.3641	7.24045	7.16874	7.10144	7.05797	7.37305	7.35923	7.63773	7.34355	7.11065	7.17631	7.42988	7.23383	7.35297
Akr1c19	11.0579	11.1327	10.5254	11.2964	11.1987	11.4726	11.5036	11.661	11.535	11.1596	11.2214	11.126	11.2591	10.5843	10.7168	10.6879	11.0384	11.1596	10.6324	11.6298	11.2921	11.4025	11.3208	10.9901	10.9739	11.0747	10.7324	10.9681	10.9149	11.535	11.7097	11.5896	11.3208	11.34	11.0747	11.0782	11.316	11.0782	11.0683	11.1362	11.2921	11.4283	12.0258	11.5696	11.5395	11.3745	11.2052	11.0882	11.2488
Csnk2a2	7.50068	7.64778	7.6859	7.92539	8.02099	8.04366	7.81485	7.83474	7.77056	7.56654	7.71995	7.71744	7.69807	7.80813	8.11755	7.90353	8.25624	8.14879	7.62713	7.8361	7.81358	7.78303	7.52965	7.90057	7.97384	7.91785	7.89917	8.16348	8.26922	8.04458	8.52687	7.99278	7.71342	7.67486	7.61195	7.52297	7.7852	7.75794	7.80915	7.88809	7.88673	7.88837	8.01099	7.78752	7.74334	7.66028	7.66645	7.90233	8.04275
Irf6	7.20872	7.20274	7.33368	7.26749	7.21564	7.07955	6.94348	6.9114	7.12237	7.30774	7.25374	7.25026	7.1616	7.08686	7.15659	7.25764	7.09422	7.00855	6.88804	6.98758	7.07182	7.15763	7.08032	7.11101	7.18687	7.29308	7.15509	7.17812	7.13565	7.02126	7.01746	6.93557	6.97259	7.03271	7.12479	7.07535	7.23468	7.26961	7.26052	7.20793	7.21473	7.10573	7.02555	6.95246	7.04259	7.13022	7.24316	7.14495	7.32694
Mybbp1a	7.13985	7.03914	7.10119	6.99279	7.03334	7.03803	7.14044	7.31194	7.2004	7.18915	7.02023	7.172	7.12373	7.12574	7.054	7.03236	7.13153	6.98755	7.16006	7.27237	7.27694	7.17225	7.15387	7.11709	7.20866	7.15729	7.14065	7.08292	7.071	7.10406	7.10363	7.25442	7.30526	7.28954	7.2834	7.17126	7.16916	7.19661	7.12688	7.07774	7.06786	7.0545	7.0724	7.24217	7.29368	7.30798	7.13026	7.17752	7.16554
Fam160a2	7.61506	7.6369	7.8183	7.81255	7.87602	7.89037	7.91282	7.81096	7.70135	7.56707	7.6796	7.61764	7.65344	7.61441	7.83057	7.61823	7.88089	7.99099	7.65718	7.76601	7.53095	7.53706	7.60453	7.74385	7.8183	7.69842	7.86131	7.96006	7.97048	7.80837	7.8782	7.63837	7.6199	7.70841	7.61854	7.79442	7.74496	7.69842	7.66197	7.69638	7.9701	7.79858	7.68458	7.7006	7.68099	7.61409	7.6154	7.8043	7.75417
Eps15	6.97466	6.9027	6.91017	6.97732	7.17354	7.0401	7.04389	7.09264	7.01852	6.9424	7.1249	6.84679	6.95953	6.91104	7.02161	7.12347	7.18545	7.2257	7.23899	6.9999	6.72761	6.9958	6.92044	6.92359	6.86393	7.04894	7.09329	7.1279	7.02431	7.14611	7.2497	7.16024	6.9173	6.86821	6.87713	6.8541	6.99019	6.98611	7.0113	6.99126	6.97466	7.14171	7.06568	6.99689	6.9974	6.89784	7.04268	6.9176	7.01968
Hsp105	8.75803	8.42573	9.01022	7.6393	7.21803	7.80764	8.03761	8.87999	9.72667	9.60642	8.71101	7.93722	8.74337	8.95971	8.03405	8.10225	7.32234	7.71122	7.93761	9.1578	9.61561	9.55816	9.11391	7.85006	8.68127	8.92177	8.42396	7.65203	7.37044	7.74614	7.95434	8.96145	9.59974	9.06857	8.6461	8.04876	8.30586	8.76732	8.22238	7.76978	7.38896	8.14027	7.58512	9.36098	9.86722	8.83179	8.46601	8.30075	8.12076
Prkd3	8.05516	8.07677	8.17448	8.10663	8.40279	8.32615	7.784	7.70469	7.88683	8.08889	8.20417	8.0292	8.06598	8.18365	8.22529	8.15766	8.49063	8.30655	7.76017	7.90707	7.60514	7.91161	7.93724	8.19733	8.20402	8.13207	8.11131	8.22802	8.34118	8.06322	7.94632	7.81722	7.8148	7.9202	7.90911	7.90906	8.1601	8.11908	8.13294	8.16272	8.37844	8.24697	7.9479	8.01424	7.91731	8.13469	8.06309	7.9266	8.23405
Copg	7.09372	7.11224	7.08861	6.99282	6.99009	7.01596	7.04638	7.06696	7.16921	7.12243	7.11503	7.08155	7.13225	7.08171	7.0636	7.0872	6.99907	7.03582	6.93213	7.09706	7.13349	7.12636	7.09265	7.12286	7.08073	7.11974	7.15745	7.04279	7.01378	7.04581	6.92438	7.06059	7.17849	7.10515	7.16076	7.10724	7.05769	7.13716	7.0723	7.02493	7.05031	7.09683	7.05372	7.11351	7.05664	7.05839	7.12503	7.10144	7.04596
Vamp3	7.18255	7.33585	7.32207	7.39572	7.46729	7.42497	7.41011	7.41632	7.43233	7.29455	7.37507	7.34508	7.30254	7.21045	7.35407	7.28532	7.45495	7.44271	7.54495	7.3213	7.2801	7.41695	7.33289	7.31256	7.29939	7.31217	7.2945	7.29694	7.49357	7.38891	7.58061	7.39992	7.31381	7.32486	7.31137	7.29496	7.27806	7.30014	7.32653	7.3515	7.43792	7.40055	7.50459	7.36686	7.341	7.29551	7.39853	7.30006	7.29807
Ptplad1	11.3902	11.1951	11.2795	11.4205	11.3331	11.36	11.5507	11.407	11.3866	11.3632	11.2317	11.2428	11.2921	11.2558	11.1228	11.2876	11.2635	11.5746	11.9435	11.4997	11.3208	11.4546	11.5125	11.2837	11.0782	11.0912	11.2052	11.3943	11.5087	11.5507	11.6191	11.4726	11.2837	11.3331	11.36	11.1951	11.4997	11.6403	11.5305	11.5985	11.6558	11.6191	11.7906	11.6917	11.6191	11.5457	11.5036	11.521	11.6136
Slco2a1	8.81693	8.68437	8.74803	8.61362	8.65065	8.54259	8.31902	8.10544	8.30464	8.50485	8.4758	8.91299	8.99539	8.78364	8.78089	8.94185	8.65724	8.52879	7.9794	8.39937	8.42785	8.68717	8.76821	8.71434	8.94522	9.04987	9.06759	8.8774	8.61066	8.75213	8.72259	8.58893	8.79863	8.78844	9.12157	9.24273	8.11984	8.10898	8.08489	8.06694	8.23575	8.21534	8.1576	7.9701	8.0506	8.11235	8.14027	8.27686	8.04965
Myo6	8.5925	8.93315	8.97332	9.16718	9.16523	9.02096	9.0125	9.00904	8.37778	8.53364	8.6086	8.6658	8.97821	8.60099	8.96145	8.67508	9.0347	8.92412	8.73177	8.90842	8.25439	8.54567	8.45807	8.38828	8.78676	8.87545	8.87999	8.77825	8.86888	9.05461	9.00904	8.68372	8.56027	8.6937	8.58368	8.93108	8.6205	8.63527	8.70497	8.80802	8.93906	8.99438	9.16968	8.73675	8.56453	8.55562	8.66055	8.60228	8.67644
Sidt2	7.796	7.6893	7.72319	7.72919	7.7723	7.75022	7.90538	7.95459	7.88132	7.96626	8.10678	7.72746	7.88344	7.61736	7.67112	7.5355	7.6315	7.76389	7.99974	7.92223	7.77893	7.83373	8.01811	7.72867	7.66261	7.61097	7.60083	7.6411	7.73807	7.65559	7.51927	7.77873	7.88101	7.90171	7.85988	7.84438	7.73688	7.77608	7.56806	7.64509	7.78962	7.80445	7.86877	8.00108	7.86896	7.829	7.85524	7.80357	7.75764
Timm17a	9.10342	9.01022	9.23062	9.51499	9.50821	9.47645	9.53808	9.54357	9.02941	9.03254	9.05169	9.22224	9.21299	8.92994	9.18522	9.00513	9.32902	9.46919	9.15143	9.34404	9.10439	9.16968	9.08531	9.08738	9.03751	8.92412	9.17591	9.28583	9.52403	9.49251	9.31945	9.30544	9.1578	9.21697	9.13762	9.25207	9.13983	9.1451	9.30959	9.3182	9.42745	9.51109	9.36596	9.62588	9.22407	9.28094	9.26387	9.21812	9.1013
Npas2	6.67088	6.70874	6.72336	6.66998	6.62996	6.59985	6.67383	6.63435	6.73876	6.63776	6.6717	6.68907	6.80557	6.70537	6.74922	6.70005	6.66082	6.63031	6.64207	6.63665	6.61944	6.67728	6.67123	6.79134	6.72968	6.75588	6.77105	6.63876	6.61438	6.65768	6.65626	6.58943	6.67537	6.67749	6.69252	6.68508	6.73632	6.68846	6.66693	6.65447	6.67819	6.64961	6.62041	6.67707	6.70193	6.68072	6.61293	6.71577	6.69038
Btg1	9.66717	9.46082	9.15742	8.80202	8.95447	8.73326	8.73065	8.22878	8.89012	9.30889	9.50526	9.23139	8.48719	9.31116	9.15772	9.29063	8.68825	8.46206	9.11591	8.16028	8.27842	8.49994	9.79442	9.51347	8.88214	9.44657	8.90664	9.1078	8.56932	8.44713	8.40085	8.48074	8.54136	8.81005	9.23535	9.30967	8.76535	8.91737	9.17216	8.94595	8.48159	8.38681	8.41219	8.30144	8.31195	8.81109	8.90662	8.88162	9.08641
Itpk1	7.89433	7.96511	7.86661	7.72829	7.74689	7.45913	7.3702	7.37888	7.63026	7.76747	7.57245	7.78356	7.62376	7.89077	7.71122	7.47445	7.64565	7.57086	7.35554	7.34752	7.81423	7.58707	7.4793	7.75315	7.88549	7.66551	7.95005	7.93065	7.6868	7.20689	7.58678	7.31143	7.66714	7.57974	8.02057	7.89658	7.54947	7.82104	7.77554	7.79645	7.78052	7.76562	7.53647	7.72896	7.63058	7.64361	7.8358	7.90894	7.76183
Ints1	8.07516	8.03015	8.01924	7.90027	7.76978	7.75585	7.64951	7.86965	7.71008	7.67728	7.83057	8.10173	8.06414	7.84163	7.81177	7.96972	7.79932	7.85511	7.58005	7.70973	7.74421	8.0169	8.17652	7.89037	8.00347	8.03145	7.90425	8.0534	7.92858	7.89481	7.77852	7.67169	7.81867	8.08662	7.91028	8.13868	7.87739	7.98304	7.81641	7.89858	7.95134	8.00991	7.945	7.91282	7.71462	7.90894	7.88645	7.9624	8.04792
Slc2a9	6.94644	6.90801	6.90973	6.93229	7.00114	6.99189	7.03864	6.94858	6.9211	6.88459	6.83411	6.89577	7.00862	6.87744	6.94279	6.91833	7.03736	7.05557	6.96814	7.05534	7.05097	6.97711	6.82786	6.88109	6.93538	6.94878	6.91135	7.01425	7.12527	7.08144	7.25534	7.10711	7.04946	6.95399	6.96145	6.82657	6.94853	6.89998	6.96924	6.98777	7.07276	6.98643	7.06689	6.95516	7.02632	6.97956	6.99187	6.88951	7.00357
Pde6c	6.70786	6.69268	6.67619	6.70819	6.79291	6.7577	6.77862	6.7696	6.7566	6.85037	6.74108	6.73362	6.61012	6.63657	6.66934	6.62953	6.8399	6.77705	6.67685	6.8148	6.73564	6.70664	6.66922	6.68019	6.65916	6.63174	6.6238	6.67823	6.72914	6.79525	6.73073	6.7832	6.79183	6.71276	6.71293	6.72328	6.69984	6.61721	6.66437	6.6906	6.63762	6.71406	6.66352	6.7778	6.71805	6.68565	6.71185	6.66886	6.62874
4632417N05Rik	8.73439	8.95564	9.39784	9.2392	9.04883	8.6388	8.72563	8.71769	8.39267	8.62753	8.60228	8.93816	8.75035	8.93527	9.09219	8.6621	8.79687	8.6359	8.03503	8.25269	8.54124	8.43969	8.08662	8.80892	9.02941	8.79283	9.14941	9.18522	9.16829	8.39813	8.71258	8.50966	8.69947	8.60783	8.96385	9.02096	8.92281	8.9692	9.28472	8.80968	9.03654	8.75475	8.74961	8.69703	8.82284	8.8774	8.98365	9.08284	8.93723
Rrm2	6.69464	6.76562	6.6696	6.67337	6.65219	6.74381	6.73949	6.77571	6.81915	6.81093	6.77876	6.71521	6.65397	6.68518	6.67094	6.66445	6.68472	6.69593	6.63393	6.80447	6.79747	6.72984	6.71389	6.65834	6.63953	6.70329	6.67764	6.71642	6.72023	6.73663	6.70873	6.80708	6.7917	6.81676	6.69993	6.72396	6.68962	6.62935	6.66815	6.63441	6.64794	6.67587	6.57174	6.66446	6.61416	6.65588	6.67276	6.6669	6.63324
Nmt1	10.3296	10.4213	10.4849	10.5585	10.3967	10.3164	10.3495	10.3452	10.1785	10.3164	10.0742	10.2203	10.3916	10.4386	10.3864	10.5198	10.4778	10.3603	10.5488	10.3254	10.1909	10.4386	10.0762	10.1656	10.2824	10.4534	10.3164	10.466	10.3069	10.4803	10.4935	10.2056	10.2365	10.2804	10.2937	10.208	10.4562	10.5639	10.4484	10.5043	10.4291	10.5304	10.4707	10.4166	10.3362	10.3745	10.3005	10.3452	10.4829
Rpo2tc1	7.6762	7.61854	7.45801	7.44325	7.26891	7.38234	7.30073	7.25221	7.3868	7.4739	7.29984	7.63093	7.31915	7.53578	7.44676	7.33836	7.23704	7.30514	7.23338	7.19626	7.52123	7.47364	7.64036	7.64759	7.56047	7.45562	7.6641	7.44572	7.44242	7.49109	7.2676	7.30817	7.32159	7.28755	7.47445	7.53406	7.53461	7.6393	7.66015	7.62024	7.48429	7.43524	7.28731	7.35372	7.447	7.58547	7.54051	7.57245	7.48629
Tyk2	6.97387	6.91967	6.98914	7.02349	7.03862	6.93346	6.89763	6.9536	6.92017	6.84977	6.91618	6.93122	7.00849	7.02786	7.05631	7.02295	7.001	6.98752	6.97866	6.94285	6.94834	6.96483	6.95633	6.98808	6.9967	7.01219	7.05361	7.09472	7.02477	7.0362	6.99947	7.00094	6.92152	6.93095	7.00281	6.9775	6.95417	6.94377	6.93164	6.97195	7.02935	7.00387	6.97569	6.93997	6.92684	6.90435	6.9715	6.93418	6.96675
Ube2f	8.30519	8.20871	8.34163	8.11223	7.85388	8.0181	8.25277	8.50253	8.49654	8.58036	8.40693	8.28131	8.40021	8.23869	7.92169	8.00634	7.94277	7.98124	7.95624	8.55321	8.53572	8.52359	7.99226	8.10058	8.20703	8.226	8.14557	7.84328	7.87517	8.12838	8.16059	8.40511	8.46061	8.26147	8.21383	8.25479	8.19391	8.3698	8.19071	8.15623	7.93661	8.19076	8.11087	8.20698	8.43672	8.26845	8.35285	8.2398	8.20738
Nadsyn1	6.85806	6.90643	6.88583	6.91916	6.96865	6.94807	6.92326	6.91617	6.85409	6.84541	6.81639	6.79025	6.85877	6.91621	6.89442	6.85899	6.98904	6.98063	6.80797	6.92009	6.89276	6.84888	6.75351	6.83769	6.86312	6.91832	6.91219	6.97259	6.94118	7.01699	6.95581	6.97859	6.8775	6.9221	6.88252	6.90465	6.88078	6.85402	6.85824	6.93769	6.87802	6.83991	6.90657	6.86877	6.85544	6.86636	6.85701	6.8754	6.94753
Wbscr27	6.70777	6.76419	6.89891	6.83143	6.76929	6.86509	6.76585	6.7777	6.68051	6.71868	6.71279	6.66802	6.76116	6.83583	6.85859	6.80421	6.8114	6.80699	6.80884	6.80923	6.69415	6.74714	6.6078	6.72256	6.81481	6.84538	6.75723	6.90413	6.81565	6.82427	6.75246	6.76101	6.78572	6.77331	6.78572	6.72703	6.65275	6.7512	6.92791	6.90118	6.7754	6.80991	6.88377	6.85774	6.84487	6.80884	6.79548	6.74957	6.68429
Pip4k2c	7.84039	7.94219	8.10851	8.19652	8.23996	8.25773	8.15143	8.04536	7.94638	7.81678	8.04184	7.9317	7.97763	7.91282	7.92765	8.07761	8.13063	7.98343	8.29409	7.93645	7.89858	7.92498	8.1576	7.84321	8.04792	8.03761	8.07516	8.19275	8.28336	8.27349	8.32897	8.02657	7.93722	7.99772	7.96048	7.98623	8.16026	8.0707	8.02293	8.06745	8.19776	8.20603	8.19177	8.02011	7.93897	8.08135	8.06984	7.95868	8.03761
Ring1	7.33688	7.46562	7.56901	7.47364	7.58767	7.44873	7.33688	7.41848	7.27355	7.38156	7.3758	7.50353	7.48429	7.63242	7.74238	7.4793	7.51501	7.56965	7.27785	7.3337	7.37962	7.42688	7.36329	7.44951	7.46611	7.32285	7.63149	7.59087	7.51165	7.34575	7.51073	7.22851	7.3587	7.32454	7.35297	7.39605	7.47714	7.3777	7.62771	7.59173	7.51754	7.53522	7.40224	7.42202	7.32476	7.42517	7.33611	7.58391	7.46122
Nus1	7.43073	7.39508	7.40807	7.51225	7.19228	7.32131	7.42036	7.58512	7.65686	7.74496	7.62541	7.45974	7.54449	7.45539	7.32606	7.45105	7.34657	7.27513	7.35601	7.42629	7.63309	7.76141	7.48227	7.43551	7.37254	7.4627	7.39485	7.44187	7.2257	7.35791	7.4427	7.55549	7.51563	7.50485	7.48725	7.41039	7.44676	7.58196	7.49052	7.33639	7.33221	7.33927	7.42819	7.53124	7.45001	7.51101	7.48131	7.36493	7.48457
Stoml2	6.92091	6.90305	6.84428	6.82048	6.75694	6.72867	6.76097	6.76487	6.92514	6.8834	6.89857	6.92164	7.02099	6.89835	6.82641	6.91834	6.83496	6.75602	6.73887	6.89066	7.00058	6.9464	7.09489	6.85835	6.85332	6.89205	6.84237	6.88536	6.83683	6.81639	6.81422	6.85634	6.86365	6.95449	6.92838	6.87915	6.81928	6.91946	6.82553	6.91461	6.83345	6.86678	6.80705	6.80158	6.88842	6.86102	6.93874	6.86195	6.9739
Pgs1	8.47154	8.37067	8.34338	8.46977	7.98261	8.12559	8.11392	8.37011	8.40962	8.46471	8.27134	8.55808	8.65223	8.35123	7.99865	8.17	8.06803	8.08286	8.50687	8.44671	8.36347	8.67361	8.37538	8.30239	8.47343	8.40308	8.23352	8.0592	8.17262	8.29938	8.22338	8.34754	8.42087	8.5976	8.4067	8.49117	8.5124	8.60374	8.14227	8.36	8.22846	8.25386	8.25773	8.53504	8.65065	8.74337	8.36938	8.46667	8.53981
D19Wsu162e	11.2488	11.1807	11.4113	11.565	11.3517	11.4766	11.9258	11.7328	11.6917	11.5561	11.8648	11.3665	11.3827	11.2964	11.271	11.5087	11.1774	11.3786	11.7906	11.7208	11.6655	11.4678	11.7208	11.2753	11.2282	11.2458	11.2428	11.4908	11.4379	11.7097	11.3985	11.5167	11.7149	11.8718	11.2086	11.3827	11.416	11.126	11.4025	11.3665	11.3943	11.4247	11.7328	11.6856	11.6403	11.521	11.4426	11.4638	11.3745
Morc3	7.11389	6.96984	7.0535	7.03512	7.09943	7.27424	7.27372	7.24252	7.24377	7.24946	7.20389	7.11653	6.97377	6.87598	6.96603	6.93119	7.04075	7.03801	7.22905	7.11862	7.11308	6.92882	7.04407	7.02238	6.9213	6.91568	6.90015	6.94972	6.99525	7.12643	7.07209	7.18846	7.01847	7.11715	7.04052	6.91671	7.064	7.10807	7.0086	7.0265	7.07432	7.14593	7.18825	7.25397	7.28083	7.18837	7.18154	7.12508	6.95505
Csrnp2	7.02675	6.93684	6.96471	7.06528	7.02084	7.0098	7.10238	7.05698	7.0178	7.10025	7.09865	7.0515	7.08502	6.93984	6.93795	6.86239	6.9412	6.92544	6.97366	7.0915	7.09035	7.20604	6.92678	7.00669	7.04319	6.93447	6.8745	6.96044	6.98053	7.04162	7.05075	7.13783	7.1445	7.05612	7.08276	6.98216	6.96217	7.00806	6.78795	6.96044	6.96774	6.87746	7.07025	7.07491	6.97845	7.05655	7.10518	6.98542	7.11979
2410018G20Rik	8.35863	8.31418	8.31542	8.44229	8.47343	8.32651	8.183	8.19177	8.00845	8.0169	8.21658	8.13507	8.18878	8.43235	8.35678	8.45548	8.35616	8.20346	8.46342	8.08087	8.22794	8.01422	8.02247	8.11235	8.33931	8.24948	8.2314	8.47035	8.3683	8.38272	8.37839	8.08609	8.14227	8.376	8.29761	8.29001	8.39504	8.31293	8.30825	8.4747	8.46342	8.34754	8.45548	8.2393	8.13868	8.27077	8.20875	8.18342	8.23735
Ankrd13a	7.1264	7.0947	7.06466	7.03247	7.05525	7.05355	7.01693	7.0947	7.25302	7.23127	7.34148	7.14977	7.11178	7.27581	7.0292	7.14998	7.01022	7.05056	7.00019	7.02974	7.05902	7.11995	7.2549	7.23622	7.127	7.12248	7.18137	7.01225	7.05192	7.06205	7.25937	7.164	7.17088	7.31186	7.25585	7.31258	7.08755	7.05856	7.06554	6.89565	7.07266	7.06804	7.10957	7.26565	7.19773	7.10111	7.09539	7.26849	7.03788
A130042E20Rik	6.85006	6.77962	6.80017	6.71988	6.80415	6.78201	6.80518	6.83031	6.81743	6.87191	6.83852	6.7813	6.7997	6.76856	6.71006	6.74256	6.72359	6.83901	6.71554	6.80774	6.86927	6.90748	6.82048	6.80137	6.74847	6.79161	6.81188	6.7337	6.75927	6.70213	6.79482	6.81597	6.80961	6.89045	6.83941	6.7843	6.79854	6.78296	6.8034	6.77522	6.82418	6.80538	6.83213	6.83042	6.79895	6.86026	6.84091	6.80291	6.80038
Hsd17b12	9.93905	10.2203	10.2637	9.88011	9.65606	9.73431	9.61328	9.5905	9.47758	9.80152	9.75121	9.9499	9.96545	9.82171	9.8787	9.73597	9.64862	9.58416	9.41743	9.84215	9.46439	9.68973	9.42022	9.63744	9.80853	9.86556	9.73853	9.8372	9.57001	9.65048	9.5448	9.35441	9.75618	9.67836	9.86208	10.0555	9.67679	9.74278	9.8787	9.7413	10.0128	9.91177	10.0028	9.88679	9.82171	9.91177	10.0954	9.88519	9.78133
Nxt2	9.43511	9.39513	9.39513	9.68973	9.67966	9.41124	9.42156	9.24168	8.9761	9.25078	9.57641	9.32572	9.52905	9.33599	9.56445	9.33935	9.702	9.4605	9.44	9.28224	8.9845	9.2496	9.12601	9.4605	9.34292	9.34404	9.365	9.65939	9.4241	9.55026	9.41743	9.2092	8.92994	8.99539	9.28804	9.42525	9.30347	9.14315	9.40594	9.43002	9.29702	9.26278	9.36376	8.98743	8.8974	8.9578	9.1897	9.19642	9.23505
Mcc	8.08439	8.36347	8.08338	8.17485	8.21102	7.97192	7.74614	7.39632	7.70699	7.75346	8.31735	8.25386	8.05698	8.06105	8.23188	8.42672	8.41561	7.93065	7.93997	7.57121	7.83535	7.90522	7.87691	8.06654	7.8817	8.12026	8.19177	8.2779	8.38336	7.8024	8.17872	7.3772	7.74538	7.82063	8.27734	7.92041	7.93501	8.02718	8.25504	7.83491	8.16419	7.65584	7.94412	7.39224	7.27581	7.7821	7.98673	7.82024	8.20141
Slc25a45	9.24495	9.37664	9.09429	9.08182	8.55333	8.59974	8.83595	9.04381	8.99351	9.10225	9.1875	9.07262	9.14407	8.99643	8.4926	8.79594	8.39937	8.38828	8.61898	8.72808	9.41485	9.49625	9.15234	9.11587	8.8634	8.6359	8.89648	8.50348	8.34875	8.64685	8.63939	8.65982	8.97424	9.00305	8.91802	8.76732	9.31945	9.3417	8.86888	9.33825	8.90568	8.79043	8.63288	9.05839	9.33505	9.32189	9.29897	9.40594	9.5905
Ppp1r1b	6.97895	7.02034	6.87314	6.92286	6.80677	6.93357	6.85577	6.91972	6.98958	6.938	6.98884	7.0101	6.93908	6.83527	6.87729	6.827	6.83858	6.85349	6.86625	6.87011	6.96181	7.03329	6.86428	7.01282	7.14379	7.10617	7.00791	6.93689	6.84246	6.91081	6.8225	6.83762	6.97739	7.08028	7.10642	7.08161	6.95236	6.86258	6.88692	6.85524	6.82868	6.82167	6.85741	6.84014	6.93152	6.94108	7.03248	6.97077	6.92397
Ganab	8.21582	8.12482	8.23469	8.00702	7.95206	8.00006	7.98341	8.11404	8.09339	8.15611	8.14284	8.1477	8.04789	8.06853	8.02537	7.92969	7.96812	7.98889	7.96111	8.01574	8.05026	8.11559	8.15574	8.0257	8.02467	8.1433	8.06923	8.05467	8.02667	8.01917	7.86452	7.9235	8.09765	8.05294	8.21262	8.161	7.94775	8.02018	8.0343	8.01327	8.07166	8.05675	7.92376	7.98494	7.92665	7.92401	8.09469	8.0389	7.9114
Ing4	7.54109	7.65233	7.8359	7.83883	7.64644	7.63921	7.44685	7.44397	7.6297	7.53137	7.65468	7.60403	7.54715	7.77855	7.83032	7.66523	7.62123	7.54185	7.21975	7.54406	7.49494	7.63278	7.55506	7.69313	7.54161	7.70619	7.77657	7.80875	7.62496	7.41538	7.42852	7.37517	7.53925	7.56552	7.63097	7.60786	7.71675	7.69287	7.74266	7.71484	7.72873	7.64692	7.60491	7.45835	7.58162	7.52244	7.60006	7.76791	7.79064
Psmc2	10.9472	11.1663	11.1629	11.1154	10.9225	10.874	10.8297	10.8001	10.827	10.9815	10.8652	11.0544	11.1951	11.0484	11.0484	11.0544	10.8986	10.8215	11.0219	10.8431	10.7427	11.126	11.1558	10.9504	10.9874	11.0782	11.0165	11.0384	11.0165	10.9097	10.9149	10.6063	10.8959	10.9927	11.0514	10.9846	10.8374	11.2178	11.1421	11.0579	11.1489	11.0849	11.0194	10.8683	10.8074	11.0285	11.129	11.0484	11.2052
Rab34	6.77638	6.81695	6.79798	6.78467	6.86781	6.85788	6.82158	6.90413	6.80541	6.7559	6.79443	6.79272	6.78057	6.84828	6.79552	6.84557	6.81075	6.85626	6.89872	6.8615	6.81666	6.86282	6.76442	6.75231	6.82612	6.82463	6.79779	6.83143	6.84526	6.88649	6.93572	6.87063	6.84103	6.84465	6.8355	6.75314	6.81853	6.85812	6.76573	6.79737	6.92448	6.79487	6.9452	6.86746	6.79006	6.91041	6.8793	6.82218	6.88596
1700052N19Rik	7.55039	7.49067	7.54258	7.51101	7.23395	7.41106	7.44929	7.57229	7.58952	7.7383	7.60414	7.50652	7.6357	7.33651	7.22162	7.40285	7.21099	7.31046	7.3521	7.52928	7.73958	7.58688	7.50131	7.46551	7.52527	7.4756	7.42994	7.36468	7.28414	7.35019	7.32292	7.40814	7.50936	7.53249	7.4802	7.40956	7.53101	7.52757	7.34828	7.36529	7.49808	7.41003	7.39621	7.48519	7.60637	7.56093	7.54864	7.59793	7.59542
Spnb3	7.83341	8.10797	8.02447	8.36397	8.3065	8.17152	7.93722	7.84163	7.53177	7.72972	7.94737	7.858	7.93501	7.88901	8.3065	8.17429	8.43591	8.45807	7.97048	7.85549	7.56047	7.86131	7.87057	7.95091	8.10655	7.87184	8.01961	8.57129	8.74961	8.4905	8.38525	7.80764	7.97891	7.87057	8.17602	8.25066	7.98343	7.80594	7.98722	8.17602	8.48075	8.46542	8.54853	8.21043	7.69256	7.70434	7.94461	7.93645	7.95531
Phospho1	6.78956	6.75815	6.74717	6.79907	6.70749	6.65236	6.66969	6.6824	6.61608	6.64607	6.68038	6.67921	6.79938	6.72827	6.69713	6.71663	6.68024	6.61894	6.60596	6.70103	6.61979	6.71307	6.69923	6.69879	6.76672	6.72434	6.75398	6.69698	6.63482	6.66049	6.62672	6.67331	6.74515	6.71171	6.66939	6.724	6.79678	6.85182	6.76651	6.72323	6.75564	6.75083	6.67952	6.64964	6.7657	6.73719	6.8173	6.77014	6.79783
Arpc1a	7.94739	7.9084	7.88413	7.83322	7.91387	7.93301	7.9885	8.01725	8.15633	8.02669	8.13869	7.99936	7.84426	8.00089	7.89545	8.08291	7.92776	8.00217	8.07196	8.08971	8.21296	8.03608	7.92305	7.96528	8.03644	8.04113	7.9883	7.89829	7.98182	8.01617	8.09342	8.24719	8.1716	8.13354	8.15674	7.92648	7.97955	8.00619	7.99644	7.95256	8.01309	7.99183	7.88782	7.81763	8.02764	7.98935	8.07267	7.96993	7.93726
Sigirr	7.25265	7.34279	7.11995	7.08209	7.21744	7.17125	7.10621	7.02084	7.14857	7.3493	7.28881	7.34682	7.1622	7.14504	7.16496	7.14044	7.13546	7.01238	7.03175	7.14893	7.21342	7.17492	7.23875	7.32259	7.18198	7.15464	7.12658	7.18389	7.09881	7.1128	7.2152	7.17281	7.09133	7.28202	7.34553	7.34382	7.18701	7.19367	7.11535	7.18369	7.08823	6.98944	7.12882	7.10343	6.98644	7.20773	7.07836	7.14998	7.12282
Sri	7.16354	7.29872	7.2934	7.17538	7.24724	7.25587	7.23937	7.27838	7.19951	7.13049	7.13514	7.17462	7.09575	7.23595	7.27627	7.21279	7.29219	7.40113	7.19103	7.21663	7.21166	7.11666	6.98182	7.23677	7.15879	7.18431	7.38107	7.29373	7.36439	7.2579	7.21816	7.25045	7.21551	7.08101	7.17591	7.19115	7.06735	7.19653	7.29204	7.26342	7.31314	7.27802	7.12247	7.20743	7.23316	7.14145	7.26743	7.20559	7.05009
Tmem180	7.10703	7.29588	7.136	7.23187	6.98769	6.93358	6.92142	6.93358	6.87803	7.14171	6.92514	7.20331	7.13657	7.07677	6.95366	6.99765	6.92001	7.01251	6.83429	6.8761	6.9984	6.99869	7.00736	7.07566	7.06389	7.03803	7.09394	7.11178	7.02377	6.95914	6.92011	6.85129	7.0053	7.15578	7.23149	7.1726	7.02191	7.08636	6.97491	7.02851	7.07774	7.00398	6.94482	6.99553	6.94927	7.13692	7.11843	7.1186	7.14977
Mvd	7.92895	7.6163	7.328	7.11979	7.00669	7.33299	6.94167	6.94604	7.28853	7.76666	7.13637	8.04832	7.67928	7.608	7.02648	7.54206	7.1576	7.34752	6.9984	7.04057	7.43246	7.41039	7.25063	7.33979	7.61568	7.39116	6.92199	7.00317	7.12028	7.04362	6.98658	7.05295	7.2277	7.58331	7.49889	7.63347	8.19275	8.46072	7.74385	8.10797	7.79815	7.39429	7.35819	7.54761	8.41071	8.5162	7.99435	8.07182	8.17102
Ube2e2	8.78014	8.93816	8.82366	9.1149	9.09219	9.06172	9.09313	8.90384	8.88092	8.63939	8.68786	8.82574	8.97948	8.6438	8.82091	8.8143	8.86797	8.91508	9.31065	9.09934	8.74803	8.78844	8.08532	8.48929	8.74486	8.60996	8.77927	8.95469	8.90459	9.12601	9.32674	8.76732	8.57204	8.76821	8.66149	8.61725	8.96145	9.04183	9.04987	9.08825	9.09025	9.16625	9.34755	8.89172	8.98171	8.94298	8.85953	8.99643	9.35198
Slc25a44	8.5124	8.85584	8.41731	8.29885	8.05786	8.30945	8.1529	8.15242	8.52682	8.78523	8.5976	8.59896	8.48246	8.18026	8.05164	8.16854	8.10952	8.25504	7.65655	8.41365	8.51563	8.50966	8.25117	8.42208	8.41614	8.47283	8.14371	8.03939	8.08135	8.36885	8.14622	8.25014	8.42023	8.62829	8.63939	8.53364	8.20396	8.55474	8.05652	8.18705	7.94271	8.05698	8.07855	8.15814	8.26378	8.40066	8.35793	8.31293	8.40559
Mertk	7.29295	7.38287	7.45717	7.44187	7.61185	7.66816	7.73047	7.56216	7.54545	7.47477	7.37913	7.42845	7.35328	7.25302	7.28997	7.4109	7.46636	7.55274	7.74279	7.59419	7.51754	7.45775	7.51648	7.40144	7.24434	7.21009	7.4235	7.30862	7.32501	7.51958	7.51986	7.49709	7.20857	7.24173	7.35849	7.01942	7.30585	7.33539	7.42145	7.37148	7.6199	7.43751	7.64565	7.4035	7.33439	7.4643	7.31345	7.44452	7.39456
[truncated: 17,135 more rows]
[truncated: 37 more columns]
